# Supplementary material for: Extracting Informative Glycan-Specific Ions From Glycopeptide MS/MS Spectra With GlyCounter
Source: Mol Cell Proteomics. 2025 Oct 15;24(12):101085. doi: 10.1016/j.mcpro.2025.101085 (PMC12701960; doi:10.1016/j.mcpro.2025.101085)
Supplement: Supplymentry File S1 [file mmc1.xlsx]

## Sheet: OxoPeakDepth
ScanNumber	RetentionTime	ScanTIC	TotalOxoSignal	ScanInjTime	DissociationType	ParentScan	NumOxonium	TotalOxoSignal	84.0444, HexNAc - C2H8O4	126.055, HexNAc - C2H6O3	138.055, HexNAc - CH6O3	144.0655, HexNAc - C2H4O2	168.0655, HexNAc - 2H2O	186.0761, HexNAc - H20	204.0867, HexNAc	85.0284, Hex - C2H6O3	97.0284, Hex - CH6O3	127.0390, Hex - 2H2O	145.0495, Hex - H2O	163.0601, Hex	274.0921, NeuAc-H2O	292.1028, NeuAc	316.103, NeuAc[Ac] - H2O	334.113, NeuAc[Ac]	290.0870, NeuGc - H2O	308.0976, NeuGc	332.098, NeuGc[Ac] - H2O	350.108, NeuGc[Ac]	243.0264, Man-P	405.0798, Man2-P	325.1129, Hex2	366.1395, HexNAc-Hex	407.1660, HexNAc2	454.1555, Hex-NeuAc	470.1503, Hex-NeuGc	495.1821, HexNAc-NeuAc	511.1769, HexNAc-NeuGc	528.1923, HexNAc-Hex2	537.1927, HexNAc-NeuAc[Ac]	553.1875, HexNAc-NeuGc[Ac]	569.2188, HexNAc2-Hex	657.2349, HexNAc-Hex-NeuAc	673.2297, HexNAc-Hex-NeuGc	690.2451, HexNAc-Hex3	731.2717, HexNAc2-Hex2 (diLacNAc)	819.2877, HexNAc-Hex2-NeuAc	835.2825, HexNAc-Hex2-NeuGc	860.3143, HexNAc2-Hex-NeuAc	876.3091, HexNAc2-Hex-NeuGc
1503	6.66162	91969	38445.2	20	HCD	1498	4	38445.2	NotFound	NotFound	2	NotFound	4	NotFound	1	NotFound	NotFound	NotFound	NotFound	NotFound	NotFound	NotFound	NotFound	NotFound	NotFound	NotFound	NotFound	NotFound	NotFound	NotFound	NotFound	3	NotFound	NotFound	NotFound	NotFound	NotFound	NotFound	NotFound	NotFound	NotFound	NotFound	NotFound	NotFound	NotFound	NotFound	NotFound	NotFound	NotFound
1504	6.66475	157294	42198.6	20	HCD	1498	4	42198.6	NotFound	NotFound	4	NotFound	3	NotFound	1	NotFound	NotFound	NotFound	NotFound	NotFound	NotFound	NotFound	NotFound	NotFound	NotFound	NotFound	NotFound	NotFound	NotFound	NotFound	NotFound	2	NotFound	NotFound	NotFound	NotFound	NotFound	NotFound	NotFound	NotFound	NotFound	NotFound	NotFound	NotFound	NotFound	NotFound	NotFound	NotFound	NotFound
1505	6.66697	204715	4766.98	20	HCD	1498	1	4766.98	NotFound	NotFound	NotFound	NotFound	NotFound	NotFound	NotFound	NotFound	NotFound	NotFound	NotFound	NotFound	NotFound	NotFound	NotFound	NotFound	NotFound	NotFound	NotFound	NotFound	NotFound	NotFound	NotFound	NotFound	NotFound	NotFound	NotFound	NotFound	NotFound	NotFound	NotFound	NotFound	NotFound	5	NotFound	NotFound	NotFound	NotFound	NotFound	NotFound	NotFound
1506	6.66919	120999	26902.5	20	HCD	1498	1	26902.5	NotFound	NotFound	1	NotFound	NotFound	NotFound	NotFound	NotFound	NotFound	NotFound	NotFound	NotFound	NotFound	NotFound	NotFound	NotFound	NotFound	NotFound	NotFound	NotFound	NotFound	NotFound	NotFound	NotFound	NotFound	NotFound	NotFound	NotFound	NotFound	NotFound	NotFound	NotFound	NotFound	NotFound	NotFound	NotFound	NotFound	NotFound	NotFound	NotFound	NotFound
1507	6.6714	113794	41290.2	20	HCD	1498	3	41290.2	NotFound	NotFound	NotFound	NotFound	NotFound	NotFound	3	NotFound	NotFound	NotFound	NotFound	NotFound	NotFound	NotFound	NotFound	NotFound	NotFound	NotFound	NotFound	NotFound	NotFound	NotFound	NotFound	2	NotFound	NotFound	NotFound	NotFound	NotFound	NotFound	NotFound	NotFound	NotFound	1	NotFound	NotFound	NotFound	NotFound	NotFound	NotFound	NotFound
1508	6.67362	139652	50748	20	HCD	1498	6	50748	NotFound	5	1	NotFound	2	3	4	NotFound	NotFound	NotFound	NotFound	NotFound	6	NotFound	NotFound	NotFound	NotFound	NotFound	NotFound	NotFound	NotFound	NotFound	NotFound	NotFound	NotFound	NotFound	NotFound	NotFound	NotFound	NotFound	NotFound	NotFound	NotFound	NotFound	NotFound	NotFound	NotFound	NotFound	NotFound	NotFound	NotFound
1509	6.67584	175166	27226.2	20	HCD	1498	2	27226.2	NotFound	NotFound	NotFound	NotFound	NotFound	NotFound	NotFound	NotFound	NotFound	NotFound	NotFound	NotFound	NotFound	NotFound	NotFound	NotFound	NotFound	NotFound	NotFound	NotFound	NotFound	NotFound	NotFound	2	NotFound	NotFound	NotFound	NotFound	NotFound	NotFound	NotFound	NotFound	NotFound	1	NotFound	NotFound	NotFound	NotFound	NotFound	NotFound	NotFound
1510	6.67805	110282	37555.5	20	HCD	1498	4	37555.5	NotFound	2	1	NotFound	3	NotFound	4	NotFound	NotFound	NotFound	NotFound	NotFound	NotFound	NotFound	NotFound	NotFound	NotFound	NotFound	NotFound	NotFound	NotFound	NotFound	NotFound	NotFound	NotFound	NotFound	NotFound	NotFound	NotFound	NotFound	NotFound	NotFound	NotFound	NotFound	NotFound	NotFound	NotFound	NotFound	NotFound	NotFound	NotFound
1511	6.68027	152038	60479.3	20	HCD	1498	7	60479.3	NotFound	NotFound	6	NotFound	4	NotFound	1	NotFound	NotFound	NotFound	NotFound	NotFound	5	8	NotFound	NotFound	NotFound	NotFound	NotFound	NotFound	NotFound	NotFound	NotFound	2	NotFound	NotFound	NotFound	NotFound	NotFound	NotFound	NotFound	NotFound	NotFound	3	NotFound	NotFound	NotFound	NotFound	NotFound	NotFound	NotFound
1512	6.68249	114436	50338.7	20	HCD	1498	5	50338.7	NotFound	NotFound	2	NotFound	3	NotFound	1	NotFound	NotFound	NotFound	NotFound	NotFound	4	NotFound	NotFound	NotFound	NotFound	NotFound	NotFound	NotFound	NotFound	NotFound	NotFound	5	NotFound	NotFound	NotFound	NotFound	NotFound	NotFound	NotFound	NotFound	NotFound	NotFound	NotFound	NotFound	NotFound	NotFound	NotFound	NotFound	NotFound
1553	6.85982	142876	64216.8	20	HCD	1548	5	64216.8	NotFound	NotFound	3	NotFound	4	NotFound	1	NotFound	NotFound	NotFound	NotFound	NotFound	5	NotFound	NotFound	NotFound	NotFound	NotFound	NotFound	NotFound	NotFound	NotFound	NotFound	2	NotFound	NotFound	NotFound	NotFound	NotFound	NotFound	NotFound	NotFound	NotFound	NotFound	NotFound	NotFound	NotFound	NotFound	NotFound	NotFound	NotFound
1554	6.86294	121446	73725.6	20	HCD	1548	7	73725.6	NotFound	NotFound	3	NotFound	4	6	1	NotFound	NotFound	NotFound	NotFound	NotFound	5	8	NotFound	NotFound	NotFound	NotFound	NotFound	NotFound	NotFound	NotFound	NotFound	2	NotFound	NotFound	NotFound	NotFound	NotFound	NotFound	NotFound	NotFound	NotFound	NotFound	NotFound	NotFound	NotFound	NotFound	NotFound	NotFound	NotFound
1555	6.86516	156422	9799.28	20	HCD	1548	1	9799.28	NotFound	NotFound	NotFound	NotFound	NotFound	NotFound	NotFound	NotFound	NotFound	NotFound	NotFound	NotFound	NotFound	NotFound	NotFound	NotFound	NotFound	NotFound	NotFound	NotFound	NotFound	NotFound	NotFound	NotFound	NotFound	NotFound	NotFound	NotFound	NotFound	NotFound	NotFound	NotFound	NotFound	4	NotFound	NotFound	NotFound	NotFound	NotFound	NotFound	NotFound
1556	6.86738	103684	49890.9	20	HCD	1548	4	49890.9	NotFound	2	1	5	3	NotFound	NotFound	NotFound	NotFound	NotFound	NotFound	NotFound	NotFound	NotFound	NotFound	NotFound	NotFound	NotFound	NotFound	NotFound	NotFound	NotFound	NotFound	NotFound	NotFound	NotFound	NotFound	NotFound	NotFound	NotFound	NotFound	NotFound	NotFound	NotFound	NotFound	NotFound	NotFound	NotFound	NotFound	NotFound	NotFound
1557	6.86959	155854	46691.2	20	HCD	1548	5	46691.2	NotFound	NotFound	NotFound	NotFound	5	NotFound	3	NotFound	NotFound	NotFound	NotFound	NotFound	7	NotFound	NotFound	NotFound	NotFound	NotFound	NotFound	NotFound	NotFound	NotFound	NotFound	2	NotFound	NotFound	NotFound	NotFound	NotFound	NotFound	NotFound	NotFound	NotFound	1	NotFound	NotFound	NotFound	NotFound	NotFound	NotFound	NotFound
1558	6.87181	106043	49230.8	20	HCD	1548	4	49230.8	NotFound	NotFound	1	NotFound	2	4	3	NotFound	NotFound	NotFound	NotFound	NotFound	NotFound	NotFound	NotFound	NotFound	NotFound	NotFound	NotFound	NotFound	NotFound	NotFound	NotFound	NotFound	NotFound	NotFound	NotFound	NotFound	NotFound	NotFound	NotFound	NotFound	NotFound	NotFound	NotFound	NotFound	NotFound	NotFound	NotFound	NotFound	NotFound
1559	6.87403	171457	40069.9	20	HCD	1548	3	40069.9	NotFound	NotFound	NotFound	NotFound	NotFound	NotFound	4	NotFound	NotFound	NotFound	NotFound	NotFound	NotFound	NotFound	NotFound	NotFound	NotFound	NotFound	NotFound	NotFound	NotFound	NotFound	NotFound	2	NotFound	NotFound	NotFound	NotFound	NotFound	NotFound	NotFound	NotFound	NotFound	1	NotFound	NotFound	NotFound	NotFound	NotFound	NotFound	NotFound
1560	6.87624	139633	40628.4	20	HCD	1548	3	40628.4	NotFound	NotFound	1	NotFound	2	NotFound	3	NotFound	NotFound	NotFound	NotFound	NotFound	NotFound	NotFound	NotFound	NotFound	NotFound	NotFound	NotFound	NotFound	NotFound	NotFound	NotFound	NotFound	NotFound	NotFound	NotFound	NotFound	NotFound	NotFound	NotFound	NotFound	NotFound	NotFound	NotFound	NotFound	NotFound	NotFound	NotFound	NotFound	NotFound
1561	6.87846	142859	64498.1	20	HCD	1548	7	64498.1	NotFound	NotFound	7	NotFound	8	NotFound	2	NotFound	NotFound	NotFound	NotFound	NotFound	3	5	NotFound	NotFound	NotFound	NotFound	NotFound	NotFound	NotFound	NotFound	NotFound	1	NotFound	NotFound	NotFound	NotFound	NotFound	NotFound	NotFound	NotFound	NotFound	4	NotFound	NotFound	NotFound	NotFound	NotFound	NotFound	NotFound
1562	6.88068	171382	69452.6	20	HCD	1548	6	69452.6	NotFound	NotFound	2	NotFound	3	6	1	NotFound	NotFound	NotFound	NotFound	NotFound	4	NotFound	NotFound	NotFound	NotFound	NotFound	NotFound	NotFound	NotFound	NotFound	NotFound	5	NotFound	NotFound	NotFound	NotFound	NotFound	NotFound	NotFound	NotFound	NotFound	NotFound	NotFound	NotFound	NotFound	NotFound	NotFound	NotFound	NotFound
1573	6.92598	170943	86606.8	20	HCD	1568	5	86606.8	NotFound	NotFound	4	NotFound	3	NotFound	1	NotFound	NotFound	NotFound	NotFound	NotFound	5	NotFound	NotFound	NotFound	NotFound	NotFound	NotFound	NotFound	NotFound	NotFound	NotFound	2	NotFound	NotFound	NotFound	NotFound	NotFound	NotFound	NotFound	NotFound	NotFound	NotFound	NotFound	NotFound	NotFound	NotFound	NotFound	NotFound	NotFound
1574	6.9282	113875	52140.6	20	HCD	1568	6	52140.6	NotFound	NotFound	2	NotFound	4	6	1	NotFound	NotFound	NotFound	NotFound	NotFound	3	NotFound	NotFound	NotFound	NotFound	NotFound	NotFound	NotFound	NotFound	NotFound	NotFound	5	NotFound	NotFound	NotFound	NotFound	NotFound	NotFound	NotFound	NotFound	NotFound	NotFound	NotFound	NotFound	NotFound	NotFound	NotFound	NotFound	NotFound
1575	6.93041	188027	100178	20	HCD	1568	7	100178	NotFound	NotFound	2	NotFound	3	7	1	NotFound	NotFound	NotFound	NotFound	NotFound	5	6	NotFound	NotFound	NotFound	NotFound	NotFound	NotFound	NotFound	NotFound	NotFound	4	NotFound	NotFound	NotFound	NotFound	NotFound	NotFound	NotFound	NotFound	NotFound	NotFound	NotFound	NotFound	NotFound	NotFound	NotFound	NotFound	NotFound
1576	6.93263	252894	8911.84	20	HCD	1568	1	8911.84	NotFound	NotFound	NotFound	NotFound	NotFound	NotFound	NotFound	NotFound	NotFound	NotFound	NotFound	NotFound	NotFound	NotFound	NotFound	NotFound	NotFound	NotFound	NotFound	NotFound	NotFound	NotFound	NotFound	NotFound	NotFound	NotFound	NotFound	NotFound	NotFound	NotFound	NotFound	NotFound	NotFound	6	NotFound	NotFound	NotFound	NotFound	NotFound	NotFound	NotFound
1577	6.93485	138130	71110.9	20	HCD	1568	5	71110.9	NotFound	2	1	NotFound	3	5	4	NotFound	NotFound	NotFound	NotFound	NotFound	NotFound	NotFound	NotFound	NotFound	NotFound	NotFound	NotFound	NotFound	NotFound	NotFound	NotFound	NotFound	NotFound	NotFound	NotFound	NotFound	NotFound	NotFound	NotFound	NotFound	NotFound	NotFound	NotFound	NotFound	NotFound	NotFound	NotFound	NotFound	NotFound
1578	6.93706	179161	89611	20	HCD	1568	6	89611	NotFound	NotFound	NotFound	NotFound	6	NotFound	3	NotFound	NotFound	NotFound	NotFound	NotFound	5	8	NotFound	NotFound	NotFound	NotFound	NotFound	NotFound	NotFound	NotFound	NotFound	2	NotFound	NotFound	NotFound	NotFound	NotFound	NotFound	NotFound	NotFound	NotFound	1	NotFound	NotFound	NotFound	NotFound	NotFound	NotFound	NotFound
1579	6.93928	185788	97906.6	20	HCD	1568	7	97906.6	NotFound	4	1	8	3	5	2	NotFound	NotFound	NotFound	NotFound	NotFound	6	NotFound	NotFound	NotFound	NotFound	NotFound	NotFound	NotFound	NotFound	NotFound	NotFound	NotFound	NotFound	NotFound	NotFound	NotFound	NotFound	NotFound	NotFound	NotFound	NotFound	NotFound	NotFound	NotFound	NotFound	NotFound	NotFound	NotFound	NotFound
1580	6.9415	211101	60004.2	20	HCD	1568	2	60004.2	NotFound	NotFound	NotFound	NotFound	NotFound	NotFound	NotFound	NotFound	NotFound	NotFound	NotFound	NotFound	NotFound	NotFound	NotFound	NotFound	NotFound	NotFound	NotFound	NotFound	NotFound	NotFound	NotFound	2	NotFound	NotFound	NotFound	NotFound	NotFound	NotFound	NotFound	NotFound	NotFound	1	NotFound	NotFound	NotFound	NotFound	NotFound	NotFound	NotFound
1581	6.94371	186427	99068.2	20	HCD	1568	7	99068.2	NotFound	3	1	7	4	6	2	NotFound	NotFound	NotFound	NotFound	NotFound	5	NotFound	NotFound	NotFound	NotFound	NotFound	NotFound	NotFound	NotFound	NotFound	NotFound	NotFound	NotFound	NotFound	NotFound	NotFound	NotFound	NotFound	NotFound	NotFound	NotFound	NotFound	NotFound	NotFound	NotFound	NotFound	NotFound	NotFound	NotFound
1582	6.94593	160506	90672.8	20	HCD	1568	7	90672.8	NotFound	NotFound	3	NotFound	6	NotFound	2	NotFound	NotFound	NotFound	NotFound	NotFound	5	8	NotFound	NotFound	NotFound	NotFound	NotFound	NotFound	NotFound	NotFound	NotFound	1	NotFound	NotFound	NotFound	NotFound	NotFound	NotFound	NotFound	NotFound	NotFound	4	NotFound	NotFound	NotFound	NotFound	NotFound	NotFound	NotFound
1583	6.94815	164437	103529	20	HCD	1568	8	103529	NotFound	8	2	NotFound	4	5	1	NotFound	NotFound	NotFound	NotFound	NotFound	6	7	NotFound	NotFound	NotFound	NotFound	NotFound	NotFound	NotFound	NotFound	NotFound	3	NotFound	NotFound	NotFound	NotFound	NotFound	NotFound	NotFound	NotFound	NotFound	NotFound	NotFound	NotFound	NotFound	NotFound	NotFound	NotFound	NotFound
1585	6.95258	109730	39254	20	HCD	1568	5	39254	NotFound	NotFound	3	NotFound	5	NotFound	1	NotFound	NotFound	NotFound	NotFound	NotFound	2	NotFound	NotFound	NotFound	NotFound	NotFound	NotFound	NotFound	NotFound	NotFound	NotFound	4	NotFound	NotFound	NotFound	NotFound	NotFound	NotFound	NotFound	NotFound	NotFound	NotFound	NotFound	NotFound	NotFound	NotFound	NotFound	NotFound	NotFound
1586	6.9548	130267	22778.7	20	HCD	1568	3	22778.7	NotFound	NotFound	NotFound	NotFound	NotFound	NotFound	NotFound	NotFound	NotFound	NotFound	NotFound	NotFound	6	NotFound	NotFound	NotFound	NotFound	NotFound	NotFound	NotFound	NotFound	NotFound	NotFound	2	NotFound	NotFound	NotFound	NotFound	NotFound	NotFound	NotFound	NotFound	NotFound	1	NotFound	NotFound	NotFound	NotFound	NotFound	NotFound	NotFound
1587	6.95701	107398	27831.1	20	HCD	1568	3	27831.1	NotFound	NotFound	1	NotFound	2	NotFound	3	NotFound	NotFound	NotFound	NotFound	NotFound	NotFound	NotFound	NotFound	NotFound	NotFound	NotFound	NotFound	NotFound	NotFound	NotFound	NotFound	NotFound	NotFound	NotFound	NotFound	NotFound	NotFound	NotFound	NotFound	NotFound	NotFound	NotFound	NotFound	NotFound	NotFound	NotFound	NotFound	NotFound	NotFound
1588	6.95923	125932	44789.6	20	HCD	1568	4	44789.6	NotFound	NotFound	NotFound	NotFound	NotFound	NotFound	3	NotFound	NotFound	NotFound	NotFound	NotFound	2	NotFound	NotFound	NotFound	NotFound	NotFound	NotFound	NotFound	NotFound	NotFound	NotFound	1	NotFound	NotFound	NotFound	NotFound	NotFound	NotFound	NotFound	NotFound	NotFound	4	NotFound	NotFound	NotFound	NotFound	NotFound	NotFound	NotFound
1589	6.96206	109978	33780.8	20	HCD	1568	5	33780.8	NotFound	NotFound	1	NotFound	4	3	2	NotFound	NotFound	NotFound	NotFound	NotFound	5	NotFound	NotFound	NotFound	NotFound	NotFound	NotFound	NotFound	NotFound	NotFound	NotFound	NotFound	NotFound	NotFound	NotFound	NotFound	NotFound	NotFound	NotFound	NotFound	NotFound	NotFound	NotFound	NotFound	NotFound	NotFound	NotFound	NotFound	NotFound
1590	6.96427	105241	34295.7	20	HCD	1568	4	34295.7	NotFound	NotFound	NotFound	NotFound	NotFound	NotFound	NotFound	NotFound	NotFound	NotFound	NotFound	NotFound	3	4	NotFound	NotFound	NotFound	NotFound	NotFound	NotFound	NotFound	NotFound	NotFound	1	NotFound	NotFound	NotFound	NotFound	NotFound	NotFound	NotFound	NotFound	NotFound	2	NotFound	NotFound	NotFound	NotFound	NotFound	NotFound	NotFound
1591	6.96649	107336	28753.5	20	HCD	1568	4	28753.5	NotFound	2	1	NotFound	NotFound	3	5	NotFound	NotFound	NotFound	NotFound	NotFound	NotFound	NotFound	NotFound	NotFound	NotFound	NotFound	NotFound	NotFound	NotFound	NotFound	NotFound	NotFound	NotFound	NotFound	NotFound	NotFound	NotFound	NotFound	NotFound	NotFound	NotFound	NotFound	NotFound	NotFound	NotFound	NotFound	NotFound	NotFound	NotFound
1592	6.96871	87480.1	32372.9	20	HCD	1568	4	32372.9	NotFound	NotFound	NotFound	NotFound	4	NotFound	1	NotFound	NotFound	NotFound	NotFound	NotFound	2	NotFound	NotFound	NotFound	NotFound	NotFound	NotFound	NotFound	NotFound	NotFound	NotFound	3	NotFound	NotFound	NotFound	NotFound	NotFound	NotFound	NotFound	NotFound	NotFound	NotFound	NotFound	NotFound	NotFound	NotFound	NotFound	NotFound	NotFound
1593	6.97092	112345	53587.5	20	HCD	1568	7	53587.5	NotFound	5	2	NotFound	3	4	1	NotFound	NotFound	NotFound	NotFound	NotFound	7	NotFound	NotFound	NotFound	NotFound	NotFound	NotFound	NotFound	NotFound	NotFound	NotFound	8	NotFound	NotFound	NotFound	NotFound	NotFound	NotFound	NotFound	NotFound	NotFound	NotFound	NotFound	NotFound	NotFound	NotFound	NotFound	NotFound	NotFound
1643	7.18891	192917	119772	20	HCD	1638	8	119772	NotFound	8	3	NotFound	4	7	1	NotFound	NotFound	NotFound	NotFound	NotFound	5	9	NotFound	NotFound	NotFound	NotFound	NotFound	NotFound	NotFound	NotFound	NotFound	2	NotFound	NotFound	NotFound	NotFound	NotFound	NotFound	NotFound	NotFound	NotFound	NotFound	NotFound	NotFound	NotFound	NotFound	NotFound	NotFound	NotFound
1644	7.19204	243034	143562	20	HCD	1638	7	143562	NotFound	NotFound	4	NotFound	3	6	1	NotFound	NotFound	NotFound	NotFound	NotFound	5	7	NotFound	NotFound	NotFound	NotFound	NotFound	NotFound	NotFound	NotFound	NotFound	2	NotFound	NotFound	NotFound	NotFound	NotFound	NotFound	NotFound	NotFound	NotFound	NotFound	NotFound	NotFound	NotFound	NotFound	NotFound	NotFound	NotFound
1645	7.19426	272819	14310.8	20	HCD	1638	1	14310.8	NotFound	NotFound	NotFound	NotFound	NotFound	NotFound	NotFound	NotFound	NotFound	NotFound	NotFound	NotFound	NotFound	NotFound	NotFound	NotFound	NotFound	NotFound	NotFound	NotFound	NotFound	NotFound	NotFound	NotFound	NotFound	NotFound	NotFound	NotFound	NotFound	NotFound	NotFound	NotFound	NotFound	4	NotFound	NotFound	NotFound	NotFound	NotFound	NotFound	NotFound
1646	7.19648	182739	98521.8	20	HCD	1638	6	98521.8	NotFound	2	1	7	4	5	3	NotFound	NotFound	NotFound	NotFound	NotFound	NotFound	NotFound	NotFound	NotFound	NotFound	NotFound	NotFound	NotFound	NotFound	NotFound	NotFound	NotFound	NotFound	NotFound	NotFound	NotFound	NotFound	NotFound	NotFound	NotFound	NotFound	NotFound	NotFound	NotFound	NotFound	NotFound	NotFound	NotFound	NotFound
1647	7.19869	182261	92641.9	20	HCD	1638	6	92641.9	NotFound	NotFound	8	NotFound	NotFound	NotFound	3	NotFound	NotFound	NotFound	NotFound	NotFound	6	5	NotFound	NotFound	NotFound	NotFound	NotFound	NotFound	NotFound	NotFound	NotFound	2	NotFound	NotFound	NotFound	NotFound	NotFound	NotFound	NotFound	NotFound	NotFound	1	NotFound	NotFound	NotFound	NotFound	NotFound	NotFound	NotFound
1648	7.20091	216928	119725	20	HCD	1638	7	119725	NotFound	5	1	7	3	4	2	NotFound	NotFound	NotFound	NotFound	NotFound	6	NotFound	NotFound	NotFound	NotFound	NotFound	NotFound	NotFound	NotFound	NotFound	NotFound	NotFound	NotFound	NotFound	NotFound	NotFound	NotFound	NotFound	NotFound	NotFound	NotFound	NotFound	NotFound	NotFound	NotFound	NotFound	NotFound	NotFound	NotFound
1649	7.20313	217388	62953.8	20	HCD	1638	2	62953.8	NotFound	NotFound	NotFound	NotFound	NotFound	NotFound	NotFound	NotFound	NotFound	NotFound	NotFound	NotFound	NotFound	NotFound	NotFound	NotFound	NotFound	NotFound	NotFound	NotFound	NotFound	NotFound	NotFound	3	NotFound	NotFound	NotFound	NotFound	NotFound	NotFound	NotFound	NotFound	NotFound	1	NotFound	NotFound	NotFound	NotFound	NotFound	NotFound	NotFound
1650	7.20534	214566	107411	20	HCD	1638	6	107411	NotFound	4	1	NotFound	3	5	2	NotFound	NotFound	NotFound	NotFound	NotFound	6	NotFound	NotFound	NotFound	NotFound	NotFound	NotFound	NotFound	NotFound	NotFound	NotFound	NotFound	NotFound	NotFound	NotFound	NotFound	NotFound	NotFound	NotFound	NotFound	NotFound	NotFound	NotFound	NotFound	NotFound	NotFound	NotFound	NotFound	NotFound
1651	7.20756	214120	131283	20	HCD	1638	9	131283	NotFound	NotFound	6	NotFound	4	8	2	NotFound	NotFound	NotFound	NotFound	NotFound	9	5	NotFound	NotFound	NotFound	NotFound	NotFound	NotFound	NotFound	NotFound	NotFound	1	NotFound	NotFound	NotFound	NotFound	NotFound	7	NotFound	NotFound	NotFound	3	NotFound	NotFound	NotFound	NotFound	NotFound	NotFound	NotFound
1652	7.20978	200445	123699	20	HCD	1638	7	123699	NotFound	6	2	NotFound	3	7	1	NotFound	NotFound	NotFound	NotFound	NotFound	5	NotFound	NotFound	NotFound	NotFound	NotFound	NotFound	NotFound	NotFound	NotFound	NotFound	4	NotFound	NotFound	NotFound	NotFound	NotFound	NotFound	NotFound	NotFound	NotFound	NotFound	NotFound	NotFound	NotFound	NotFound	NotFound	NotFound	NotFound
1655	7.21947	125587	55889.7	20	HCD	1642	7	55889.7	NotFound	7	2	NotFound	5	6	1	NotFound	NotFound	NotFound	NotFound	NotFound	3	NotFound	NotFound	NotFound	NotFound	NotFound	NotFound	NotFound	NotFound	NotFound	NotFound	4	NotFound	NotFound	NotFound	NotFound	NotFound	NotFound	NotFound	NotFound	NotFound	NotFound	NotFound	NotFound	NotFound	NotFound	NotFound	NotFound	NotFound
1656	7.22261	118334	51177.6	20	HCD	1642	6	51177.6	NotFound	NotFound	4	NotFound	2	8	1	NotFound	NotFound	NotFound	NotFound	NotFound	5	NotFound	NotFound	NotFound	NotFound	NotFound	NotFound	NotFound	NotFound	NotFound	NotFound	3	NotFound	NotFound	NotFound	NotFound	NotFound	NotFound	NotFound	NotFound	NotFound	NotFound	NotFound	NotFound	NotFound	NotFound	NotFound	NotFound	NotFound
1657	7.22482	117615	21204.4	20	HCD	1642	3	21204.4	NotFound	NotFound	NotFound	NotFound	NotFound	NotFound	NotFound	NotFound	NotFound	NotFound	NotFound	NotFound	3	NotFound	NotFound	NotFound	NotFound	NotFound	NotFound	NotFound	NotFound	NotFound	NotFound	2	NotFound	NotFound	NotFound	NotFound	NotFound	NotFound	NotFound	NotFound	NotFound	1	NotFound	NotFound	NotFound	NotFound	NotFound	NotFound	NotFound
1658	7.22704	92586.3	33741.5	20	HCD	1642	2	33741.5	NotFound	2	1	NotFound	NotFound	NotFound	NotFound	NotFound	NotFound	NotFound	NotFound	NotFound	NotFound	NotFound	NotFound	NotFound	NotFound	NotFound	NotFound	NotFound	NotFound	NotFound	NotFound	NotFound	NotFound	NotFound	NotFound	NotFound	NotFound	NotFound	NotFound	NotFound	NotFound	NotFound	NotFound	NotFound	NotFound	NotFound	NotFound	NotFound	NotFound
1659	7.22926	121471	41443.1	20	HCD	1642	4	41443.1	NotFound	NotFound	NotFound	NotFound	NotFound	NotFound	3	NotFound	NotFound	NotFound	NotFound	NotFound	2	NotFound	NotFound	NotFound	NotFound	NotFound	NotFound	NotFound	NotFound	NotFound	NotFound	1	NotFound	NotFound	NotFound	NotFound	NotFound	NotFound	NotFound	NotFound	NotFound	4	NotFound	NotFound	NotFound	NotFound	NotFound	NotFound	NotFound
1660	7.23147	145342	57028.3	20	HCD	1642	5	57028.3	NotFound	4	1	NotFound	3	NotFound	2	NotFound	NotFound	NotFound	NotFound	NotFound	5	NotFound	NotFound	NotFound	NotFound	NotFound	NotFound	NotFound	NotFound	NotFound	NotFound	NotFound	NotFound	NotFound	NotFound	NotFound	NotFound	NotFound	NotFound	NotFound	NotFound	NotFound	NotFound	NotFound	NotFound	NotFound	NotFound	NotFound	NotFound
1661	7.23369	112312	31350.5	20	HCD	1642	4	31350.5	NotFound	NotFound	NotFound	NotFound	NotFound	NotFound	5	NotFound	NotFound	NotFound	NotFound	NotFound	2	NotFound	NotFound	NotFound	NotFound	NotFound	NotFound	NotFound	NotFound	NotFound	NotFound	1	NotFound	NotFound	NotFound	NotFound	NotFound	NotFound	NotFound	NotFound	NotFound	3	NotFound	NotFound	NotFound	NotFound	NotFound	NotFound	NotFound
1662	7.23591	106861	39515.1	20	HCD	1642	4	39515.1	NotFound	2	1	NotFound	4	NotFound	3	NotFound	NotFound	NotFound	NotFound	NotFound	NotFound	NotFound	NotFound	NotFound	NotFound	NotFound	NotFound	NotFound	NotFound	NotFound	NotFound	NotFound	NotFound	NotFound	NotFound	NotFound	NotFound	NotFound	NotFound	NotFound	NotFound	NotFound	NotFound	NotFound	NotFound	NotFound	NotFound	NotFound	NotFound
1663	7.23813	136465	55591.8	20	HCD	1642	6	55591.8	NotFound	NotFound	4	NotFound	5	NotFound	2	NotFound	NotFound	NotFound	NotFound	NotFound	1	6	NotFound	NotFound	NotFound	NotFound	NotFound	NotFound	NotFound	NotFound	NotFound	3	NotFound	NotFound	NotFound	NotFound	NotFound	NotFound	NotFound	NotFound	NotFound	NotFound	NotFound	NotFound	NotFound	NotFound	NotFound	NotFound	NotFound
1664	7.24034	85217.8	37136.4	20	HCD	1642	3	37136.4	NotFound	NotFound	2	NotFound	3	NotFound	1	NotFound	NotFound	NotFound	NotFound	NotFound	NotFound	NotFound	NotFound	NotFound	NotFound	NotFound	NotFound	NotFound	NotFound	NotFound	NotFound	NotFound	NotFound	NotFound	NotFound	NotFound	NotFound	NotFound	NotFound	NotFound	NotFound	NotFound	NotFound	NotFound	NotFound	NotFound	NotFound	NotFound	NotFound
1712	7.45026	225596	135133	20	HCD	1707	9	135133	NotFound	9	3	NotFound	4	6	1	NotFound	NotFound	NotFound	NotFound	NotFound	5	8	NotFound	NotFound	NotFound	NotFound	NotFound	NotFound	NotFound	NotFound	NotFound	2	NotFound	NotFound	NotFound	NotFound	NotFound	7	NotFound	NotFound	NotFound	NotFound	NotFound	NotFound	NotFound	NotFound	NotFound	NotFound	NotFound
1713	7.4534	205680	129427	20	HCD	1707	8	129427	NotFound	6	3	NotFound	4	8	1	NotFound	NotFound	NotFound	NotFound	NotFound	5	7	NotFound	NotFound	NotFound	NotFound	NotFound	NotFound	NotFound	NotFound	NotFound	2	NotFound	NotFound	NotFound	NotFound	NotFound	NotFound	NotFound	NotFound	NotFound	NotFound	NotFound	NotFound	NotFound	NotFound	NotFound	NotFound	NotFound
1714	7.45562	331063	21534.5	20	HCD	1707	3	21534.5	NotFound	NotFound	NotFound	NotFound	NotFound	NotFound	NotFound	NotFound	NotFound	NotFound	NotFound	NotFound	NotFound	NotFound	NotFound	NotFound	NotFound	NotFound	NotFound	NotFound	NotFound	NotFound	NotFound	NotFound	NotFound	NotFound	NotFound	NotFound	NotFound	NotFound	NotFound	NotFound	NotFound	4	NotFound	NotFound	NotFound	9	NotFound	NotFound	NotFound
1715	7.45783	218974	106088	20	HCD	1707	5	106088	NotFound	2	1	5	3	NotFound	4	NotFound	NotFound	NotFound	NotFound	NotFound	NotFound	NotFound	NotFound	NotFound	NotFound	NotFound	NotFound	NotFound	NotFound	NotFound	NotFound	NotFound	NotFound	NotFound	NotFound	NotFound	NotFound	NotFound	NotFound	NotFound	NotFound	NotFound	NotFound	NotFound	NotFound	NotFound	NotFound	NotFound	NotFound
1716	7.46005	225421	106657	20	HCD	1707	4	106657	NotFound	NotFound	NotFound	NotFound	5	NotFound	3	NotFound	NotFound	NotFound	NotFound	NotFound	NotFound	NotFound	NotFound	NotFound	NotFound	NotFound	NotFound	NotFound	NotFound	NotFound	NotFound	1	NotFound	NotFound	NotFound	NotFound	NotFound	NotFound	NotFound	NotFound	NotFound	2	NotFound	NotFound	NotFound	NotFound	NotFound	NotFound	NotFound
1717	7.46227	198888	128675	20	HCD	1707	7	128675	NotFound	5	1	8	3	4	2	NotFound	NotFound	NotFound	NotFound	NotFound	6	NotFound	NotFound	NotFound	NotFound	NotFound	NotFound	NotFound	NotFound	NotFound	NotFound	NotFound	NotFound	NotFound	NotFound	NotFound	NotFound	NotFound	NotFound	NotFound	NotFound	NotFound	NotFound	NotFound	NotFound	NotFound	NotFound	NotFound	NotFound
1718	7.46448	222238	75138.9	20	HCD	1707	6	75138.9	NotFound	NotFound	NotFound	NotFound	NotFound	NotFound	7	NotFound	NotFound	NotFound	NotFound	NotFound	NotFound	11	NotFound	NotFound	NotFound	NotFound	NotFound	NotFound	NotFound	NotFound	NotFound	3	NotFound	NotFound	NotFound	NotFound	NotFound	NotFound	NotFound	NotFound	NotFound	1	NotFound	NotFound	NotFound	8	NotFound	NotFound	NotFound
1719	7.4667	182039	115531	20	HCD	1707	6	115531	NotFound	4	1	NotFound	3	5	2	NotFound	NotFound	NotFound	NotFound	NotFound	6	NotFound	NotFound	NotFound	NotFound	NotFound	NotFound	NotFound	NotFound	NotFound	NotFound	NotFound	NotFound	NotFound	NotFound	NotFound	NotFound	NotFound	NotFound	NotFound	NotFound	NotFound	NotFound	NotFound	NotFound	NotFound	NotFound	NotFound	NotFound
1720	7.46892	239083	130137	20	HCD	1707	8	130137	NotFound	NotFound	7	NotFound	3	NotFound	2	NotFound	NotFound	NotFound	NotFound	NotFound	5	6	NotFound	NotFound	NotFound	NotFound	NotFound	NotFound	NotFound	NotFound	NotFound	1	NotFound	NotFound	NotFound	NotFound	NotFound	8	NotFound	NotFound	NotFound	4	NotFound	NotFound	NotFound	NotFound	NotFound	NotFound	NotFound
1721	7.47113	242836	157728	20	HCD	1707	8	157728	NotFound	7	2	NotFound	3	6	1	NotFound	NotFound	NotFound	NotFound	NotFound	5	8	NotFound	NotFound	NotFound	NotFound	NotFound	NotFound	NotFound	NotFound	NotFound	4	NotFound	NotFound	NotFound	NotFound	NotFound	NotFound	NotFound	NotFound	NotFound	NotFound	NotFound	NotFound	NotFound	NotFound	NotFound	NotFound	NotFound
1724	7.48085	148021	52815.6	20	HCD	1711	6	52815.6	NotFound	NotFound	2	NotFound	4	NotFound	1	NotFound	NotFound	NotFound	NotFound	NotFound	5	6	NotFound	NotFound	NotFound	NotFound	NotFound	NotFound	NotFound	NotFound	NotFound	3	NotFound	NotFound	NotFound	NotFound	NotFound	NotFound	NotFound	NotFound	NotFound	NotFound	NotFound	NotFound	NotFound	NotFound	NotFound	NotFound	NotFound
1725	7.48398	117188	56088.8	20	HCD	1711	5	56088.8	NotFound	NotFound	4	NotFound	2	NotFound	1	NotFound	NotFound	NotFound	NotFound	NotFound	3	NotFound	NotFound	NotFound	NotFound	NotFound	NotFound	NotFound	NotFound	NotFound	NotFound	5	NotFound	NotFound	NotFound	NotFound	NotFound	NotFound	NotFound	NotFound	NotFound	NotFound	NotFound	NotFound	NotFound	NotFound	NotFound	NotFound	NotFound
1726	7.4862	127936	30408.5	20	HCD	1711	4	30408.5	NotFound	NotFound	NotFound	NotFound	NotFound	NotFound	NotFound	NotFound	NotFound	NotFound	NotFound	NotFound	6	5	NotFound	NotFound	NotFound	NotFound	NotFound	NotFound	NotFound	NotFound	NotFound	2	NotFound	NotFound	NotFound	NotFound	NotFound	NotFound	NotFound	NotFound	NotFound	1	NotFound	NotFound	NotFound	NotFound	NotFound	NotFound	NotFound
1727	7.48842	121026	36072.6	20	HCD	1711	2	36072.6	NotFound	3	1	NotFound	NotFound	NotFound	NotFound	NotFound	NotFound	NotFound	NotFound	NotFound	NotFound	NotFound	NotFound	NotFound	NotFound	NotFound	NotFound	NotFound	NotFound	NotFound	NotFound	NotFound	NotFound	NotFound	NotFound	NotFound	NotFound	NotFound	NotFound	NotFound	NotFound	NotFound	NotFound	NotFound	NotFound	NotFound	NotFound	NotFound	NotFound
1728	7.49063	105685	38111.4	20	HCD	1711	4	38111.4	NotFound	NotFound	NotFound	NotFound	NotFound	NotFound	2	NotFound	NotFound	NotFound	NotFound	NotFound	3	NotFound	NotFound	NotFound	NotFound	NotFound	NotFound	NotFound	NotFound	NotFound	NotFound	1	NotFound	NotFound	NotFound	NotFound	NotFound	NotFound	NotFound	NotFound	NotFound	4	NotFound	NotFound	NotFound	NotFound	NotFound	NotFound	NotFound
1729	7.49285	139773	49589.7	20	HCD	1711	6	49589.7	NotFound	8	1	NotFound	2	7	3	NotFound	NotFound	NotFound	NotFound	NotFound	6	NotFound	NotFound	NotFound	NotFound	NotFound	NotFound	NotFound	NotFound	NotFound	NotFound	NotFound	NotFound	NotFound	NotFound	NotFound	NotFound	NotFound	NotFound	NotFound	NotFound	NotFound	NotFound	NotFound	NotFound	NotFound	NotFound	NotFound	NotFound
1730	7.49506	125077	31570.4	20	HCD	1711	3	31570.4	NotFound	NotFound	NotFound	NotFound	NotFound	NotFound	NotFound	NotFound	NotFound	NotFound	NotFound	NotFound	3	NotFound	NotFound	NotFound	NotFound	NotFound	NotFound	NotFound	NotFound	NotFound	NotFound	1	NotFound	NotFound	NotFound	NotFound	NotFound	NotFound	NotFound	NotFound	NotFound	2	NotFound	NotFound	NotFound	NotFound	NotFound	NotFound	NotFound
1731	7.49728	115072	49131.5	20	HCD	1711	5	49131.5	NotFound	5	1	NotFound	2	4	3	NotFound	NotFound	NotFound	NotFound	NotFound	NotFound	NotFound	NotFound	NotFound	NotFound	NotFound	NotFound	NotFound	NotFound	NotFound	NotFound	NotFound	NotFound	NotFound	NotFound	NotFound	NotFound	NotFound	NotFound	NotFound	NotFound	NotFound	NotFound	NotFound	NotFound	NotFound	NotFound	NotFound	NotFound
1732	7.4995	92710.1	57662.7	20	HCD	1711	7	57662.7	NotFound	NotFound	4	NotFound	6	NotFound	1	NotFound	NotFound	NotFound	NotFound	NotFound	3	NotFound	NotFound	NotFound	NotFound	NotFound	NotFound	NotFound	NotFound	NotFound	NotFound	2	NotFound	NotFound	NotFound	NotFound	NotFound	7	NotFound	NotFound	NotFound	5	NotFound	NotFound	NotFound	NotFound	NotFound	NotFound	NotFound
1733	7.50172	121168	45020.9	20	HCD	1711	4	45020.9	NotFound	NotFound	2	NotFound	4	NotFound	1	NotFound	NotFound	NotFound	NotFound	NotFound	3	NotFound	NotFound	NotFound	NotFound	NotFound	NotFound	NotFound	NotFound	NotFound	NotFound	NotFound	NotFound	NotFound	NotFound	NotFound	NotFound	NotFound	NotFound	NotFound	NotFound	NotFound	NotFound	NotFound	NotFound	NotFound	NotFound	NotFound	NotFound
1778	7.69688	167867	110308	20	HCD	1775	8	110308	NotFound	10	4	NotFound	3	5	1	NotFound	NotFound	NotFound	NotFound	NotFound	8	NotFound	NotFound	NotFound	NotFound	NotFound	NotFound	NotFound	NotFound	NotFound	NotFound	2	NotFound	NotFound	NotFound	NotFound	NotFound	6	NotFound	NotFound	NotFound	NotFound	NotFound	NotFound	NotFound	NotFound	NotFound	NotFound	NotFound
1779	7.70002	186955	119979	20	HCD	1775	7	119979	NotFound	NotFound	3	NotFound	4	7	1	NotFound	NotFound	NotFound	NotFound	NotFound	5	6	NotFound	NotFound	NotFound	NotFound	NotFound	NotFound	NotFound	NotFound	NotFound	2	NotFound	NotFound	NotFound	NotFound	NotFound	NotFound	NotFound	NotFound	NotFound	NotFound	NotFound	NotFound	NotFound	NotFound	NotFound	NotFound	NotFound
1780	7.70224	286097	13587	20	HCD	1775	1	13587	NotFound	NotFound	NotFound	NotFound	NotFound	NotFound	NotFound	NotFound	NotFound	NotFound	NotFound	NotFound	NotFound	NotFound	NotFound	NotFound	NotFound	NotFound	NotFound	NotFound	NotFound	NotFound	NotFound	NotFound	NotFound	NotFound	NotFound	NotFound	NotFound	NotFound	NotFound	NotFound	NotFound	4	NotFound	NotFound	NotFound	NotFound	NotFound	NotFound	NotFound
1781	7.70445	168823	90923.3	20	HCD	1775	5	90923.3	NotFound	2	1	NotFound	3	6	5	NotFound	NotFound	NotFound	NotFound	NotFound	NotFound	NotFound	NotFound	NotFound	NotFound	NotFound	NotFound	NotFound	NotFound	NotFound	NotFound	NotFound	NotFound	NotFound	NotFound	NotFound	NotFound	NotFound	NotFound	NotFound	NotFound	NotFound	NotFound	NotFound	NotFound	NotFound	NotFound	NotFound	NotFound
1782	7.70667	187385	88853.2	20	HCD	1775	5	88853.2	NotFound	NotFound	NotFound	NotFound	NotFound	NotFound	3	NotFound	NotFound	NotFound	NotFound	NotFound	5	6	NotFound	NotFound	NotFound	NotFound	NotFound	NotFound	NotFound	NotFound	NotFound	2	NotFound	NotFound	NotFound	NotFound	NotFound	NotFound	NotFound	NotFound	NotFound	1	NotFound	NotFound	NotFound	NotFound	NotFound	NotFound	NotFound
1783	7.70889	238895	115916	20	HCD	1775	7	115916	NotFound	4	1	NotFound	3	5	2	NotFound	NotFound	NotFound	NotFound	NotFound	6	NotFound	NotFound	NotFound	NotFound	NotFound	NotFound	NotFound	NotFound	NotFound	NotFound	8	NotFound	NotFound	NotFound	NotFound	NotFound	NotFound	NotFound	NotFound	NotFound	NotFound	NotFound	NotFound	NotFound	NotFound	NotFound	NotFound	NotFound
1784	7.7111	180841	51856.6	20	HCD	1775	3	51856.6	NotFound	NotFound	NotFound	NotFound	NotFound	NotFound	10	NotFound	NotFound	NotFound	NotFound	NotFound	NotFound	NotFound	NotFound	NotFound	NotFound	NotFound	NotFound	NotFound	NotFound	NotFound	NotFound	2	NotFound	NotFound	NotFound	NotFound	NotFound	NotFound	NotFound	NotFound	NotFound	1	NotFound	NotFound	NotFound	NotFound	NotFound	NotFound	NotFound
1785	7.71332	181368	107567	20	HCD	1775	6	107567	NotFound	4	1	NotFound	3	5	2	NotFound	NotFound	NotFound	NotFound	NotFound	6	NotFound	NotFound	NotFound	NotFound	NotFound	NotFound	NotFound	NotFound	NotFound	NotFound	NotFound	NotFound	NotFound	NotFound	NotFound	NotFound	NotFound	NotFound	NotFound	NotFound	NotFound	NotFound	NotFound	NotFound	NotFound	NotFound	NotFound	NotFound
1786	7.71554	211341	123838	20	HCD	1775	8	123838	NotFound	NotFound	5	NotFound	6	NotFound	2	NotFound	NotFound	NotFound	NotFound	NotFound	4	7	NotFound	NotFound	NotFound	NotFound	NotFound	NotFound	NotFound	NotFound	NotFound	1	NotFound	NotFound	NotFound	NotFound	NotFound	NotFound	NotFound	NotFound	NotFound	3	NotFound	8	NotFound	NotFound	NotFound	NotFound	NotFound
1787	7.71776	194999	125198	20	HCD	1775	8	125198	NotFound	9	2	NotFound	3	6	1	NotFound	NotFound	NotFound	NotFound	NotFound	4	8	NotFound	NotFound	NotFound	NotFound	NotFound	NotFound	NotFound	NotFound	NotFound	5	NotFound	NotFound	NotFound	NotFound	NotFound	NotFound	NotFound	NotFound	NotFound	NotFound	NotFound	NotFound	NotFound	NotFound	NotFound	NotFound	NotFound
1794	7.74524	119756	47797.2	20	HCD	1789	5	47797.2	NotFound	NotFound	3	NotFound	2	NotFound	1	NotFound	NotFound	NotFound	NotFound	NotFound	5	NotFound	NotFound	NotFound	NotFound	NotFound	NotFound	NotFound	NotFound	NotFound	NotFound	4	NotFound	NotFound	NotFound	NotFound	NotFound	NotFound	NotFound	NotFound	NotFound	NotFound	NotFound	NotFound	NotFound	NotFound	NotFound	NotFound	NotFound
1795	7.74837	144491	57412.5	20	HCD	1789	6	57412.5	NotFound	NotFound	3	NotFound	4	6	1	NotFound	NotFound	NotFound	NotFound	NotFound	5	NotFound	NotFound	NotFound	NotFound	NotFound	NotFound	NotFound	NotFound	NotFound	NotFound	2	NotFound	NotFound	NotFound	NotFound	NotFound	NotFound	NotFound	NotFound	NotFound	NotFound	NotFound	NotFound	NotFound	NotFound	NotFound	NotFound	NotFound
1796	7.75059	139444	20628	20	HCD	1789	3	20628	NotFound	NotFound	NotFound	NotFound	NotFound	NotFound	NotFound	NotFound	NotFound	NotFound	NotFound	NotFound	4	NotFound	NotFound	NotFound	NotFound	NotFound	NotFound	NotFound	NotFound	NotFound	NotFound	3	NotFound	NotFound	NotFound	NotFound	NotFound	NotFound	NotFound	NotFound	NotFound	1	NotFound	NotFound	NotFound	NotFound	NotFound	NotFound	NotFound
1797	7.7528	89883.1	34726.7	20	HCD	1789	3	34726.7	NotFound	3	1	NotFound	2	NotFound	NotFound	NotFound	NotFound	NotFound	NotFound	NotFound	NotFound	NotFound	NotFound	NotFound	NotFound	NotFound	NotFound	NotFound	NotFound	NotFound	NotFound	NotFound	NotFound	NotFound	NotFound	NotFound	NotFound	NotFound	NotFound	NotFound	NotFound	NotFound	NotFound	NotFound	NotFound	NotFound	NotFound	NotFound	NotFound
1798	7.75502	127205	37540.8	20	HCD	1789	4	37540.8	NotFound	NotFound	NotFound	NotFound	NotFound	NotFound	3	NotFound	NotFound	NotFound	NotFound	NotFound	2	NotFound	NotFound	NotFound	NotFound	NotFound	NotFound	NotFound	NotFound	NotFound	NotFound	1	NotFound	NotFound	NotFound	NotFound	NotFound	NotFound	NotFound	NotFound	NotFound	4	NotFound	NotFound	NotFound	NotFound	NotFound	NotFound	NotFound
1799	7.75724	89067.9	26414.8	20	HCD	1789	3	26414.8	NotFound	NotFound	1	NotFound	3	NotFound	2	NotFound	NotFound	NotFound	NotFound	NotFound	NotFound	NotFound	NotFound	NotFound	NotFound	NotFound	NotFound	NotFound	NotFound	NotFound	NotFound	NotFound	NotFound	NotFound	NotFound	NotFound	NotFound	NotFound	NotFound	NotFound	NotFound	NotFound	NotFound	NotFound	NotFound	NotFound	NotFound	NotFound	NotFound
1800	7.75945	126380	41537	20	HCD	1789	5	41537	NotFound	NotFound	NotFound	NotFound	NotFound	NotFound	4	NotFound	NotFound	NotFound	NotFound	NotFound	2	5	NotFound	NotFound	NotFound	NotFound	NotFound	NotFound	NotFound	NotFound	NotFound	1	NotFound	NotFound	NotFound	NotFound	NotFound	NotFound	NotFound	NotFound	NotFound	3	NotFound	NotFound	NotFound	NotFound	NotFound	NotFound	NotFound
1801	7.76167	113159	41076.3	20	HCD	1789	4	41076.3	NotFound	4	1	NotFound	3	NotFound	2	NotFound	NotFound	NotFound	NotFound	NotFound	NotFound	NotFound	NotFound	NotFound	NotFound	NotFound	NotFound	NotFound	NotFound	NotFound	NotFound	NotFound	NotFound	NotFound	NotFound	NotFound	NotFound	NotFound	NotFound	NotFound	NotFound	NotFound	NotFound	NotFound	NotFound	NotFound	NotFound	NotFound	NotFound
1802	7.76389	112623	36958	20	HCD	1789	5	36958	NotFound	NotFound	3	NotFound	4	NotFound	2	NotFound	NotFound	NotFound	NotFound	NotFound	5	NotFound	NotFound	NotFound	NotFound	NotFound	NotFound	NotFound	NotFound	NotFound	NotFound	1	NotFound	NotFound	NotFound	NotFound	NotFound	NotFound	NotFound	NotFound	NotFound	NotFound	NotFound	NotFound	NotFound	NotFound	NotFound	NotFound	NotFound
1803	7.7661	96856.4	54425.5	20	HCD	1789	6	54425.5	NotFound	NotFound	2	NotFound	3	5	1	NotFound	NotFound	NotFound	NotFound	NotFound	4	NotFound	NotFound	NotFound	NotFound	NotFound	NotFound	NotFound	NotFound	NotFound	NotFound	6	NotFound	NotFound	NotFound	NotFound	NotFound	NotFound	NotFound	NotFound	NotFound	NotFound	NotFound	NotFound	NotFound	NotFound	NotFound	NotFound	NotFound
1848	7.96269	210261	137206	20	HCD	1843	8	137206	NotFound	NotFound	3	NotFound	4	9	1	NotFound	NotFound	NotFound	NotFound	NotFound	5	7	NotFound	NotFound	NotFound	NotFound	NotFound	NotFound	NotFound	NotFound	NotFound	2	NotFound	NotFound	NotFound	NotFound	NotFound	NotFound	NotFound	NotFound	NotFound	8	NotFound	NotFound	NotFound	NotFound	NotFound	NotFound	NotFound
1849	7.96584	193678	121000	20	HCD	1843	8	121000	NotFound	NotFound	3	NotFound	4	8	1	NotFound	NotFound	NotFound	NotFound	NotFound	5	7	NotFound	NotFound	NotFound	NotFound	NotFound	NotFound	NotFound	NotFound	NotFound	2	NotFound	NotFound	NotFound	NotFound	NotFound	6	NotFound	NotFound	NotFound	NotFound	NotFound	NotFound	NotFound	NotFound	NotFound	NotFound	NotFound
1850	7.96806	285378	17702.9	20	HCD	1843	1	17702.9	NotFound	NotFound	NotFound	NotFound	NotFound	NotFound	NotFound	NotFound	NotFound	NotFound	NotFound	NotFound	NotFound	NotFound	NotFound	NotFound	NotFound	NotFound	NotFound	NotFound	NotFound	NotFound	NotFound	NotFound	NotFound	NotFound	NotFound	NotFound	NotFound	NotFound	NotFound	NotFound	NotFound	5	NotFound	NotFound	NotFound	NotFound	NotFound	NotFound	NotFound
1851	7.97028	152838	82227.4	20	HCD	1843	4	82227.4	NotFound	2	1	NotFound	4	NotFound	3	NotFound	NotFound	NotFound	NotFound	NotFound	NotFound	NotFound	NotFound	NotFound	NotFound	NotFound	NotFound	NotFound	NotFound	NotFound	NotFound	NotFound	NotFound	NotFound	NotFound	NotFound	NotFound	NotFound	NotFound	NotFound	NotFound	NotFound	NotFound	NotFound	NotFound	NotFound	NotFound	NotFound	NotFound
1852	7.97249	205364	98217.9	20	HCD	1843	5	98217.9	NotFound	NotFound	NotFound	NotFound	5	NotFound	3	NotFound	NotFound	NotFound	NotFound	NotFound	8	NotFound	NotFound	NotFound	NotFound	NotFound	NotFound	NotFound	NotFound	NotFound	NotFound	2	NotFound	NotFound	NotFound	NotFound	NotFound	NotFound	NotFound	NotFound	NotFound	1	NotFound	NotFound	NotFound	NotFound	NotFound	NotFound	NotFound
1853	7.97471	187163	116255	20	HCD	1843	6	116255	NotFound	5	1	NotFound	3	6	2	NotFound	NotFound	NotFound	NotFound	NotFound	4	NotFound	NotFound	NotFound	NotFound	NotFound	NotFound	NotFound	NotFound	NotFound	NotFound	NotFound	NotFound	NotFound	NotFound	NotFound	NotFound	NotFound	NotFound	NotFound	NotFound	NotFound	NotFound	NotFound	NotFound	NotFound	NotFound	NotFound	NotFound
1854	7.97692	173746	59740	20	HCD	1843	5	59740	NotFound	NotFound	NotFound	NotFound	NotFound	NotFound	9	NotFound	NotFound	NotFound	NotFound	NotFound	NotFound	NotFound	NotFound	NotFound	NotFound	NotFound	NotFound	NotFound	NotFound	NotFound	NotFound	4	NotFound	NotFound	NotFound	NotFound	NotFound	NotFound	NotFound	NotFound	NotFound	1	NotFound	NotFound	NotFound	11	NotFound	NotFound	NotFound
1855	7.97914	158862	80189.3	20	HCD	1843	5	80189.3	NotFound	4	1	NotFound	3	5	2	NotFound	NotFound	NotFound	NotFound	NotFound	NotFound	NotFound	NotFound	NotFound	NotFound	NotFound	NotFound	NotFound	NotFound	NotFound	NotFound	NotFound	NotFound	NotFound	NotFound	NotFound	NotFound	NotFound	NotFound	NotFound	NotFound	NotFound	NotFound	NotFound	NotFound	NotFound	NotFound	NotFound	NotFound
1856	7.98136	183355	108149	20	HCD	1843	7	108149	NotFound	NotFound	6	NotFound	3	NotFound	2	NotFound	NotFound	NotFound	NotFound	NotFound	5	7	NotFound	NotFound	NotFound	NotFound	NotFound	NotFound	NotFound	NotFound	NotFound	1	NotFound	NotFound	NotFound	NotFound	NotFound	NotFound	NotFound	NotFound	NotFound	4	NotFound	NotFound	NotFound	NotFound	NotFound	NotFound	NotFound
1857	7.98358	204238	104828	20	HCD	1843	7	104828	NotFound	7	2	NotFound	3	6	1	NotFound	NotFound	NotFound	NotFound	NotFound	5	NotFound	NotFound	NotFound	NotFound	NotFound	NotFound	NotFound	NotFound	NotFound	NotFound	4	NotFound	NotFound	NotFound	NotFound	NotFound	NotFound	NotFound	NotFound	NotFound	NotFound	NotFound	NotFound	NotFound	NotFound	NotFound	NotFound	NotFound
1880	8.08078	73705.8	30075.5	20	HCD	1875	5	30075.5	NotFound	NotFound	3	NotFound	1	NotFound	2	NotFound	NotFound	NotFound	NotFound	NotFound	4	NotFound	NotFound	NotFound	NotFound	NotFound	NotFound	NotFound	NotFound	NotFound	NotFound	5	NotFound	NotFound	NotFound	NotFound	NotFound	NotFound	NotFound	NotFound	NotFound	NotFound	NotFound	NotFound	NotFound	NotFound	NotFound	NotFound	NotFound
1881	8.08392	78007.1	23021.3	20	HCD	1875	4	23021.3	NotFound	NotFound	3	NotFound	2	NotFound	1	NotFound	NotFound	NotFound	NotFound	NotFound	NotFound	NotFound	NotFound	NotFound	NotFound	NotFound	NotFound	NotFound	NotFound	NotFound	NotFound	4	NotFound	NotFound	NotFound	NotFound	NotFound	NotFound	NotFound	NotFound	NotFound	NotFound	NotFound	NotFound	NotFound	NotFound	NotFound	NotFound	NotFound
1882	8.08614	97138	13433.8	20	HCD	1875	3	13433.8	NotFound	NotFound	NotFound	NotFound	NotFound	NotFound	NotFound	NotFound	NotFound	NotFound	NotFound	NotFound	2	4	NotFound	NotFound	NotFound	NotFound	NotFound	NotFound	NotFound	NotFound	NotFound	1	NotFound	NotFound	NotFound	NotFound	NotFound	NotFound	NotFound	NotFound	NotFound	NotFound	NotFound	NotFound	NotFound	NotFound	NotFound	NotFound	NotFound
1883	8.08835	107591	24690.8	20	HCD	1875	3	24690.8	NotFound	NotFound	1	NotFound	3	NotFound	2	NotFound	NotFound	NotFound	NotFound	NotFound	NotFound	NotFound	NotFound	NotFound	NotFound	NotFound	NotFound	NotFound	NotFound	NotFound	NotFound	NotFound	NotFound	NotFound	NotFound	NotFound	NotFound	NotFound	NotFound	NotFound	NotFound	NotFound	NotFound	NotFound	NotFound	NotFound	NotFound	NotFound	NotFound
1884	8.09057	76486.1	33553.8	20	HCD	1875	4	33553.8	NotFound	NotFound	NotFound	NotFound	NotFound	NotFound	2	NotFound	NotFound	NotFound	NotFound	NotFound	1	NotFound	NotFound	NotFound	NotFound	NotFound	NotFound	NotFound	NotFound	NotFound	NotFound	3	NotFound	NotFound	NotFound	NotFound	NotFound	NotFound	NotFound	NotFound	NotFound	4	NotFound	NotFound	NotFound	NotFound	NotFound	NotFound	NotFound
1885	8.09279	107561	18136.3	20	HCD	1875	3	18136.3	NotFound	NotFound	1	NotFound	3	NotFound	2	NotFound	NotFound	NotFound	NotFound	NotFound	NotFound	NotFound	NotFound	NotFound	NotFound	NotFound	NotFound	NotFound	NotFound	NotFound	NotFound	NotFound	NotFound	NotFound	NotFound	NotFound	NotFound	NotFound	NotFound	NotFound	NotFound	NotFound	NotFound	NotFound	NotFound	NotFound	NotFound	NotFound	NotFound
1886	8.095	79131.7	15955.2	20	HCD	1875	3	15955.2	NotFound	NotFound	NotFound	NotFound	NotFound	NotFound	NotFound	NotFound	NotFound	NotFound	NotFound	NotFound	2	NotFound	NotFound	NotFound	NotFound	NotFound	NotFound	NotFound	NotFound	NotFound	NotFound	1	NotFound	NotFound	NotFound	NotFound	NotFound	NotFound	NotFound	NotFound	NotFound	3	NotFound	NotFound	NotFound	NotFound	NotFound	NotFound	NotFound
1887	8.09722	89626.9	22802.8	20	HCD	1875	3	22802.8	NotFound	NotFound	1	NotFound	4	NotFound	3	NotFound	NotFound	NotFound	NotFound	NotFound	NotFound	NotFound	NotFound	NotFound	NotFound	NotFound	NotFound	NotFound	NotFound	NotFound	NotFound	NotFound	NotFound	NotFound	NotFound	NotFound	NotFound	NotFound	NotFound	NotFound	NotFound	NotFound	NotFound	NotFound	NotFound	NotFound	NotFound	NotFound	NotFound
1888	8.09944	106946	28185.3	20	HCD	1875	3	28185.3	NotFound	NotFound	NotFound	NotFound	NotFound	NotFound	2	NotFound	NotFound	NotFound	NotFound	NotFound	3	NotFound	NotFound	NotFound	NotFound	NotFound	NotFound	NotFound	NotFound	NotFound	NotFound	1	NotFound	NotFound	NotFound	NotFound	NotFound	NotFound	NotFound	NotFound	NotFound	NotFound	NotFound	NotFound	NotFound	NotFound	NotFound	NotFound	NotFound
1889	8.10165	70221.2	22262.1	20	HCD	1875	3	22262.1	NotFound	NotFound	3	NotFound	NotFound	NotFound	1	NotFound	NotFound	NotFound	NotFound	NotFound	2	NotFound	NotFound	NotFound	NotFound	NotFound	NotFound	NotFound	NotFound	NotFound	NotFound	NotFound	NotFound	NotFound	NotFound	NotFound	NotFound	NotFound	NotFound	NotFound	NotFound	NotFound	NotFound	NotFound	NotFound	NotFound	NotFound	NotFound	NotFound
1917	8.22258	185729	94445.9	20	HCD	1912	7	94445.9	NotFound	NotFound	4	NotFound	5	7	1	NotFound	NotFound	NotFound	NotFound	NotFound	3	6	NotFound	NotFound	NotFound	NotFound	NotFound	NotFound	NotFound	NotFound	NotFound	2	NotFound	NotFound	NotFound	NotFound	NotFound	NotFound	NotFound	NotFound	NotFound	NotFound	NotFound	NotFound	NotFound	NotFound	NotFound	NotFound	NotFound
1918	8.22571	189231	105747	20	HCD	1912	8	105747	NotFound	NotFound	4	NotFound	2	6	1	NotFound	NotFound	NotFound	NotFound	NotFound	5	7	NotFound	NotFound	NotFound	NotFound	NotFound	NotFound	NotFound	NotFound	NotFound	3	NotFound	NotFound	NotFound	NotFound	NotFound	8	NotFound	NotFound	NotFound	NotFound	NotFound	NotFound	NotFound	NotFound	NotFound	NotFound	NotFound
1919	8.22793	233340	16952.7	20	HCD	1912	1	16952.7	NotFound	NotFound	NotFound	NotFound	NotFound	NotFound	NotFound	NotFound	NotFound	NotFound	NotFound	NotFound	NotFound	NotFound	NotFound	NotFound	NotFound	NotFound	NotFound	NotFound	NotFound	NotFound	NotFound	NotFound	NotFound	NotFound	NotFound	NotFound	NotFound	NotFound	NotFound	NotFound	NotFound	4	NotFound	NotFound	NotFound	NotFound	NotFound	NotFound	NotFound
1920	8.23015	136842	73813.1	20	HCD	1912	5	73813.1	NotFound	2	1	NotFound	3	4	5	NotFound	NotFound	NotFound	NotFound	NotFound	NotFound	NotFound	NotFound	NotFound	NotFound	NotFound	NotFound	NotFound	NotFound	NotFound	NotFound	NotFound	NotFound	NotFound	NotFound	NotFound	NotFound	NotFound	NotFound	NotFound	NotFound	NotFound	NotFound	NotFound	NotFound	NotFound	NotFound	NotFound	NotFound
1921	8.23237	142867	65829.3	20	HCD	1912	4	65829.3	NotFound	NotFound	NotFound	NotFound	NotFound	NotFound	3	NotFound	NotFound	NotFound	NotFound	NotFound	5	NotFound	NotFound	NotFound	NotFound	NotFound	NotFound	NotFound	NotFound	NotFound	NotFound	2	NotFound	NotFound	NotFound	NotFound	NotFound	NotFound	NotFound	NotFound	NotFound	1	NotFound	NotFound	NotFound	NotFound	NotFound	NotFound	NotFound
1922	8.23458	208240	94797.4	20	HCD	1912	5	94797.4	NotFound	5	1	NotFound	3	4	2	NotFound	NotFound	NotFound	NotFound	NotFound	NotFound	NotFound	NotFound	NotFound	NotFound	NotFound	NotFound	NotFound	NotFound	NotFound	NotFound	NotFound	NotFound	NotFound	NotFound	NotFound	NotFound	NotFound	NotFound	NotFound	NotFound	NotFound	NotFound	NotFound	NotFound	NotFound	NotFound	NotFound	NotFound
1923	8.2368	200431	59710.2	20	HCD	1912	4	59710.2	NotFound	NotFound	NotFound	NotFound	NotFound	NotFound	9	NotFound	NotFound	NotFound	NotFound	NotFound	11	NotFound	NotFound	NotFound	NotFound	NotFound	NotFound	NotFound	NotFound	NotFound	NotFound	2	NotFound	NotFound	NotFound	NotFound	NotFound	NotFound	NotFound	NotFound	NotFound	1	NotFound	NotFound	NotFound	NotFound	NotFound	NotFound	NotFound
1924	8.23901	167554	88118.7	20	HCD	1912	5	88118.7	NotFound	2	1	NotFound	4	6	3	NotFound	NotFound	NotFound	NotFound	NotFound	NotFound	NotFound	NotFound	NotFound	NotFound	NotFound	NotFound	NotFound	NotFound	NotFound	NotFound	NotFound	NotFound	NotFound	NotFound	NotFound	NotFound	NotFound	NotFound	NotFound	NotFound	NotFound	NotFound	NotFound	NotFound	NotFound	NotFound	NotFound	NotFound
1925	8.24123	149049	80915.3	20	HCD	1912	7	80915.3	NotFound	NotFound	6	NotFound	4	NotFound	2	NotFound	NotFound	NotFound	NotFound	NotFound	8	5	NotFound	NotFound	NotFound	NotFound	NotFound	NotFound	NotFound	NotFound	NotFound	1	NotFound	NotFound	NotFound	NotFound	NotFound	NotFound	NotFound	NotFound	NotFound	3	NotFound	NotFound	NotFound	NotFound	NotFound	NotFound	NotFound
1926	8.24345	183426	101915	20	HCD	1912	6	101915	NotFound	NotFound	2	NotFound	3	6	1	NotFound	NotFound	NotFound	NotFound	NotFound	5	NotFound	NotFound	NotFound	NotFound	NotFound	NotFound	NotFound	NotFound	NotFound	NotFound	4	NotFound	NotFound	NotFound	NotFound	NotFound	NotFound	NotFound	NotFound	NotFound	NotFound	NotFound	NotFound	NotFound	NotFound	NotFound	NotFound	NotFound
1961	8.39413	82463	32853.9	20	HCD	1956	5	32853.9	NotFound	NotFound	4	NotFound	5	NotFound	1	NotFound	NotFound	NotFound	NotFound	NotFound	3	NotFound	NotFound	NotFound	NotFound	NotFound	NotFound	NotFound	NotFound	NotFound	NotFound	2	NotFound	NotFound	NotFound	NotFound	NotFound	NotFound	NotFound	NotFound	NotFound	NotFound	NotFound	NotFound	NotFound	NotFound	NotFound	NotFound	NotFound
1962	8.39726	90678.6	30929.2	20	HCD	1956	5	30929.2	NotFound	NotFound	3	NotFound	2	NotFound	1	NotFound	NotFound	NotFound	NotFound	NotFound	5	NotFound	NotFound	NotFound	NotFound	NotFound	NotFound	NotFound	NotFound	NotFound	NotFound	4	NotFound	NotFound	NotFound	NotFound	NotFound	NotFound	NotFound	NotFound	NotFound	NotFound	NotFound	NotFound	NotFound	NotFound	NotFound	NotFound	NotFound
1963	8.39947	100233	21064.8	20	HCD	1956	4	21064.8	NotFound	NotFound	NotFound	NotFound	NotFound	NotFound	NotFound	NotFound	NotFound	NotFound	NotFound	NotFound	5	3	NotFound	NotFound	NotFound	NotFound	NotFound	NotFound	NotFound	NotFound	NotFound	1	NotFound	NotFound	NotFound	NotFound	NotFound	NotFound	NotFound	NotFound	NotFound	2	NotFound	NotFound	NotFound	NotFound	NotFound	NotFound	NotFound
1964	8.40169	81948.8	19067.8	20	HCD	1956	2	19067.8	NotFound	3	1	NotFound	NotFound	NotFound	NotFound	NotFound	NotFound	NotFound	NotFound	NotFound	NotFound	NotFound	NotFound	NotFound	NotFound	NotFound	NotFound	NotFound	NotFound	NotFound	NotFound	NotFound	NotFound	NotFound	NotFound	NotFound	NotFound	NotFound	NotFound	NotFound	NotFound	NotFound	NotFound	NotFound	NotFound	NotFound	NotFound	NotFound	NotFound
1965	8.40391	122342	31215.4	20	HCD	1956	4	31215.4	NotFound	NotFound	NotFound	NotFound	NotFound	NotFound	2	NotFound	NotFound	NotFound	NotFound	NotFound	4	NotFound	NotFound	NotFound	NotFound	NotFound	NotFound	NotFound	NotFound	NotFound	NotFound	1	NotFound	NotFound	NotFound	NotFound	NotFound	NotFound	NotFound	NotFound	NotFound	3	NotFound	NotFound	NotFound	NotFound	NotFound	NotFound	NotFound
1966	8.40612	95382.4	22183.5	20	HCD	1956	2	22183.5	NotFound	NotFound	1	NotFound	NotFound	NotFound	2	NotFound	NotFound	NotFound	NotFound	NotFound	NotFound	NotFound	NotFound	NotFound	NotFound	NotFound	NotFound	NotFound	NotFound	NotFound	NotFound	NotFound	NotFound	NotFound	NotFound	NotFound	NotFound	NotFound	NotFound	NotFound	NotFound	NotFound	NotFound	NotFound	NotFound	NotFound	NotFound	NotFound	NotFound
1967	8.40834	112084	22665	20	HCD	1956	3	22665	NotFound	NotFound	NotFound	NotFound	NotFound	NotFound	NotFound	NotFound	NotFound	NotFound	NotFound	NotFound	2	NotFound	NotFound	NotFound	NotFound	NotFound	NotFound	NotFound	NotFound	NotFound	NotFound	3	NotFound	NotFound	NotFound	NotFound	NotFound	NotFound	NotFound	NotFound	NotFound	1	NotFound	NotFound	NotFound	NotFound	NotFound	NotFound	NotFound
1968	8.41056	106795	27387.5	20	HCD	1956	3	27387.5	NotFound	NotFound	1	NotFound	2	NotFound	3	NotFound	NotFound	NotFound	NotFound	NotFound	NotFound	NotFound	NotFound	NotFound	NotFound	NotFound	NotFound	NotFound	NotFound	NotFound	NotFound	NotFound	NotFound	NotFound	NotFound	NotFound	NotFound	NotFound	NotFound	NotFound	NotFound	NotFound	NotFound	NotFound	NotFound	NotFound	NotFound	NotFound	NotFound
1969	8.41277	97494.2	30845.5	20	HCD	1956	4	30845.5	NotFound	NotFound	4	NotFound	NotFound	NotFound	3	NotFound	NotFound	NotFound	NotFound	NotFound	2	NotFound	NotFound	NotFound	NotFound	NotFound	NotFound	NotFound	NotFound	NotFound	NotFound	1	NotFound	NotFound	NotFound	NotFound	NotFound	NotFound	NotFound	NotFound	NotFound	NotFound	NotFound	NotFound	NotFound	NotFound	NotFound	NotFound	NotFound
1970	8.41499	71299.8	20982.3	20	HCD	1956	3	20982.3	NotFound	NotFound	2	NotFound	3	NotFound	1	NotFound	NotFound	NotFound	NotFound	NotFound	NotFound	NotFound	NotFound	NotFound	NotFound	NotFound	NotFound	NotFound	NotFound	NotFound	NotFound	NotFound	NotFound	NotFound	NotFound	NotFound	NotFound	NotFound	NotFound	NotFound	NotFound	NotFound	NotFound	NotFound	NotFound	NotFound	NotFound	NotFound	NotFound
1986	8.48256	237196	132266	20	HCD	1981	7	132266	NotFound	NotFound	4	NotFound	3	6	1	NotFound	NotFound	NotFound	NotFound	NotFound	5	NotFound	NotFound	NotFound	NotFound	NotFound	NotFound	NotFound	NotFound	NotFound	NotFound	2	NotFound	NotFound	NotFound	NotFound	NotFound	NotFound	NotFound	NotFound	NotFound	7	NotFound	NotFound	NotFound	NotFound	NotFound	NotFound	NotFound
1987	8.4857	256015	146678	20	HCD	1981	8	146678	NotFound	NotFound	3	NotFound	4	7	1	NotFound	NotFound	NotFound	NotFound	NotFound	5	6	NotFound	NotFound	NotFound	NotFound	NotFound	NotFound	NotFound	NotFound	NotFound	2	NotFound	NotFound	NotFound	NotFound	NotFound	10	NotFound	NotFound	NotFound	NotFound	NotFound	NotFound	NotFound	NotFound	NotFound	NotFound	NotFound
1988	8.48792	391744	16710	20	HCD	1981	1	16710	NotFound	NotFound	NotFound	NotFound	NotFound	NotFound	NotFound	NotFound	NotFound	NotFound	NotFound	NotFound	NotFound	NotFound	NotFound	NotFound	NotFound	NotFound	NotFound	NotFound	NotFound	NotFound	NotFound	NotFound	NotFound	NotFound	NotFound	NotFound	NotFound	NotFound	NotFound	NotFound	NotFound	4	NotFound	NotFound	NotFound	NotFound	NotFound	NotFound	NotFound
1989	8.49013	180660	101094	20	HCD	1981	6	101094	NotFound	2	1	8	4	5	3	NotFound	NotFound	NotFound	NotFound	NotFound	NotFound	NotFound	NotFound	NotFound	NotFound	NotFound	NotFound	NotFound	NotFound	NotFound	NotFound	NotFound	NotFound	NotFound	NotFound	NotFound	NotFound	NotFound	NotFound	NotFound	NotFound	NotFound	NotFound	NotFound	NotFound	NotFound	NotFound	NotFound	NotFound
1990	8.49235	212956	108912	20	HCD	1981	4	108912	NotFound	NotFound	NotFound	NotFound	NotFound	NotFound	3	NotFound	NotFound	NotFound	NotFound	NotFound	NotFound	5	NotFound	NotFound	NotFound	NotFound	NotFound	NotFound	NotFound	NotFound	NotFound	1	NotFound	NotFound	NotFound	NotFound	NotFound	NotFound	NotFound	NotFound	NotFound	2	NotFound	NotFound	NotFound	NotFound	NotFound	NotFound	NotFound
1991	8.49457	248287	158428	20	HCD	1981	9	158428	NotFound	5	1	9	3	6	2	NotFound	NotFound	NotFound	NotFound	NotFound	4	10	NotFound	NotFound	NotFound	NotFound	NotFound	NotFound	NotFound	NotFound	NotFound	7	NotFound	NotFound	NotFound	NotFound	NotFound	NotFound	NotFound	NotFound	NotFound	NotFound	NotFound	NotFound	NotFound	NotFound	NotFound	NotFound	NotFound
1992	8.49678	226697	77566.4	20	HCD	1981	3	77566.4	NotFound	NotFound	NotFound	NotFound	NotFound	NotFound	12	NotFound	NotFound	NotFound	NotFound	NotFound	NotFound	NotFound	NotFound	NotFound	NotFound	NotFound	NotFound	NotFound	NotFound	NotFound	NotFound	2	NotFound	NotFound	NotFound	NotFound	NotFound	NotFound	NotFound	NotFound	NotFound	1	NotFound	NotFound	NotFound	NotFound	NotFound	NotFound	NotFound
1993	8.499	222570	135968	20	HCD	1981	7	135968	NotFound	3	1	6	4	5	2	NotFound	NotFound	NotFound	NotFound	NotFound	7	NotFound	NotFound	NotFound	NotFound	NotFound	NotFound	NotFound	NotFound	NotFound	NotFound	NotFound	NotFound	NotFound	NotFound	NotFound	NotFound	NotFound	NotFound	NotFound	NotFound	NotFound	NotFound	NotFound	NotFound	NotFound	NotFound	NotFound	NotFound
1994	8.50122	265991	154482	20	HCD	1981	9	154482	NotFound	NotFound	8	NotFound	6	9	2	NotFound	NotFound	NotFound	NotFound	NotFound	4	5	NotFound	NotFound	NotFound	NotFound	NotFound	NotFound	NotFound	NotFound	NotFound	1	NotFound	NotFound	NotFound	NotFound	NotFound	7	NotFound	NotFound	NotFound	3	NotFound	NotFound	NotFound	NotFound	NotFound	NotFound	NotFound
1995	8.50343	230471	155060	20	HCD	1981	7	155060	NotFound	7	2	NotFound	3	6	1	NotFound	NotFound	NotFound	NotFound	NotFound	5	NotFound	NotFound	NotFound	NotFound	NotFound	NotFound	NotFound	NotFound	NotFound	NotFound	4	NotFound	NotFound	NotFound	NotFound	NotFound	NotFound	NotFound	NotFound	NotFound	NotFound	NotFound	NotFound	NotFound	NotFound	NotFound	NotFound	NotFound
2006	8.54874	160583	46211.8	20	HCD	2001	6	46211.8	NotFound	NotFound	2	NotFound	7	NotFound	1	NotFound	NotFound	NotFound	NotFound	NotFound	5	9	NotFound	NotFound	NotFound	NotFound	NotFound	NotFound	NotFound	NotFound	NotFound	4	NotFound	NotFound	NotFound	NotFound	NotFound	NotFound	NotFound	NotFound	NotFound	NotFound	NotFound	NotFound	NotFound	NotFound	NotFound	NotFound	NotFound
2007	8.55187	152617	36059.2	20	HCD	2001	4	36059.2	NotFound	NotFound	3	NotFound	4	NotFound	1	NotFound	NotFound	NotFound	NotFound	NotFound	NotFound	NotFound	NotFound	NotFound	NotFound	NotFound	NotFound	NotFound	NotFound	NotFound	NotFound	5	NotFound	NotFound	NotFound	NotFound	NotFound	NotFound	NotFound	NotFound	NotFound	NotFound	NotFound	NotFound	NotFound	NotFound	NotFound	NotFound	NotFound
2009	8.5563	126966	32603.1	20	HCD	2001	2	32603.1	NotFound	3	1	NotFound	NotFound	NotFound	NotFound	NotFound	NotFound	NotFound	NotFound	NotFound	NotFound	NotFound	NotFound	NotFound	NotFound	NotFound	NotFound	NotFound	NotFound	NotFound	NotFound	NotFound	NotFound	NotFound	NotFound	NotFound	NotFound	NotFound	NotFound	NotFound	NotFound	NotFound	NotFound	NotFound	NotFound	NotFound	NotFound	NotFound	NotFound
2010	8.55852	154795	51491.9	20	HCD	2001	5	51491.9	NotFound	NotFound	NotFound	NotFound	NotFound	NotFound	3	NotFound	NotFound	NotFound	NotFound	NotFound	10	9	NotFound	NotFound	NotFound	NotFound	NotFound	NotFound	NotFound	NotFound	NotFound	1	NotFound	NotFound	NotFound	NotFound	NotFound	NotFound	NotFound	NotFound	NotFound	2	NotFound	NotFound	NotFound	NotFound	NotFound	NotFound	NotFound
2011	8.56073	135893	46486.8	20	HCD	2001	5	46486.8	NotFound	5	1	NotFound	4	NotFound	3	NotFound	NotFound	NotFound	NotFound	NotFound	6	NotFound	NotFound	NotFound	NotFound	NotFound	NotFound	NotFound	NotFound	NotFound	NotFound	NotFound	NotFound	NotFound	NotFound	NotFound	NotFound	NotFound	NotFound	NotFound	NotFound	NotFound	NotFound	NotFound	NotFound	NotFound	NotFound	NotFound	NotFound
2012	8.56295	208130	27342.3	20	HCD	2001	2	27342.3	NotFound	NotFound	NotFound	NotFound	NotFound	NotFound	NotFound	NotFound	NotFound	NotFound	NotFound	NotFound	NotFound	NotFound	NotFound	NotFound	NotFound	NotFound	NotFound	NotFound	NotFound	NotFound	NotFound	8	NotFound	NotFound	NotFound	NotFound	NotFound	NotFound	NotFound	NotFound	NotFound	1	NotFound	NotFound	NotFound	NotFound	NotFound	NotFound	NotFound
2013	8.56517	107571	45097	20	HCD	2001	4	45097	NotFound	2	1	NotFound	3	NotFound	5	NotFound	NotFound	NotFound	NotFound	NotFound	NotFound	NotFound	NotFound	NotFound	NotFound	NotFound	NotFound	NotFound	NotFound	NotFound	NotFound	NotFound	NotFound	NotFound	NotFound	NotFound	NotFound	NotFound	NotFound	NotFound	NotFound	NotFound	NotFound	NotFound	NotFound	NotFound	NotFound	NotFound	NotFound
2014	8.56738	161278	45464.4	20	HCD	2001	5	45464.4	NotFound	NotFound	7	NotFound	5	NotFound	2	NotFound	NotFound	NotFound	NotFound	NotFound	6	NotFound	NotFound	NotFound	NotFound	NotFound	NotFound	NotFound	NotFound	NotFound	NotFound	1	NotFound	NotFound	NotFound	NotFound	NotFound	NotFound	NotFound	NotFound	NotFound	NotFound	NotFound	NotFound	NotFound	NotFound	NotFound	NotFound	NotFound
2015	8.5696	141793	47358.6	20	HCD	2001	5	47358.6	NotFound	NotFound	1	NotFound	3	6	2	NotFound	NotFound	NotFound	NotFound	NotFound	5	NotFound	NotFound	NotFound	NotFound	NotFound	NotFound	NotFound	NotFound	NotFound	NotFound	NotFound	NotFound	NotFound	NotFound	NotFound	NotFound	NotFound	NotFound	NotFound	NotFound	NotFound	NotFound	NotFound	NotFound	NotFound	NotFound	NotFound	NotFound
2030	8.63133	190294	88185.9	20	HCD	2025	6	88185.9	NotFound	NotFound	3	NotFound	4	NotFound	1	NotFound	NotFound	NotFound	NotFound	NotFound	6	NotFound	NotFound	NotFound	NotFound	NotFound	NotFound	NotFound	NotFound	NotFound	NotFound	2	NotFound	NotFound	NotFound	NotFound	NotFound	5	NotFound	NotFound	NotFound	NotFound	NotFound	NotFound	NotFound	NotFound	NotFound	NotFound	NotFound
2031	8.63448	141018	81864	20	HCD	2025	6	81864	NotFound	6	3	NotFound	4	NotFound	2	NotFound	NotFound	NotFound	NotFound	NotFound	5	NotFound	NotFound	NotFound	NotFound	NotFound	NotFound	NotFound	NotFound	NotFound	NotFound	1	NotFound	NotFound	NotFound	NotFound	NotFound	NotFound	NotFound	NotFound	NotFound	NotFound	NotFound	NotFound	NotFound	NotFound	NotFound	NotFound	NotFound
2032	8.63669	219456	19894	20	HCD	2025	2	19894	NotFound	NotFound	NotFound	NotFound	NotFound	NotFound	NotFound	NotFound	NotFound	NotFound	NotFound	NotFound	NotFound	NotFound	NotFound	NotFound	NotFound	NotFound	NotFound	NotFound	NotFound	NotFound	NotFound	4	NotFound	NotFound	NotFound	NotFound	NotFound	NotFound	NotFound	NotFound	NotFound	5	NotFound	NotFound	NotFound	NotFound	NotFound	NotFound	NotFound
2033	8.63891	164901	75263.7	20	HCD	2025	4	75263.7	NotFound	2	1	NotFound	4	NotFound	3	NotFound	NotFound	NotFound	NotFound	NotFound	NotFound	NotFound	NotFound	NotFound	NotFound	NotFound	NotFound	NotFound	NotFound	NotFound	NotFound	NotFound	NotFound	NotFound	NotFound	NotFound	NotFound	NotFound	NotFound	NotFound	NotFound	NotFound	NotFound	NotFound	NotFound	NotFound	NotFound	NotFound	NotFound
2034	8.64113	143325	70096	20	HCD	2025	4	70096	NotFound	NotFound	NotFound	NotFound	4	NotFound	3	NotFound	NotFound	NotFound	NotFound	NotFound	NotFound	NotFound	NotFound	NotFound	NotFound	NotFound	NotFound	NotFound	NotFound	NotFound	NotFound	1	NotFound	NotFound	NotFound	NotFound	NotFound	NotFound	NotFound	NotFound	NotFound	2	NotFound	NotFound	NotFound	NotFound	NotFound	NotFound	NotFound
2035	8.64334	171019	101522	20	HCD	2025	6	101522	NotFound	4	1	6	3	5	2	NotFound	NotFound	NotFound	NotFound	NotFound	NotFound	NotFound	NotFound	NotFound	NotFound	NotFound	NotFound	NotFound	NotFound	NotFound	NotFound	NotFound	NotFound	NotFound	NotFound	NotFound	NotFound	NotFound	NotFound	NotFound	NotFound	NotFound	NotFound	NotFound	NotFound	NotFound	NotFound	NotFound	NotFound
2036	8.64556	193136	67733.5	20	HCD	2025	4	67733.5	NotFound	NotFound	NotFound	NotFound	NotFound	NotFound	5	NotFound	NotFound	NotFound	NotFound	NotFound	NotFound	NotFound	NotFound	NotFound	NotFound	NotFound	NotFound	NotFound	NotFound	NotFound	NotFound	1	NotFound	NotFound	NotFound	NotFound	NotFound	12	NotFound	NotFound	NotFound	2	NotFound	NotFound	NotFound	NotFound	NotFound	NotFound	NotFound
2037	8.64778	201720	94761.1	20	HCD	2025	5	94761.1	NotFound	3	1	NotFound	4	5	2	NotFound	NotFound	NotFound	NotFound	NotFound	NotFound	NotFound	NotFound	NotFound	NotFound	NotFound	NotFound	NotFound	NotFound	NotFound	NotFound	NotFound	NotFound	NotFound	NotFound	NotFound	NotFound	NotFound	NotFound	NotFound	NotFound	NotFound	NotFound	NotFound	NotFound	NotFound	NotFound	NotFound	NotFound
2038	8.64999	170297	84424.1	20	HCD	2025	5	84424.1	NotFound	NotFound	4	NotFound	3	NotFound	2	NotFound	NotFound	NotFound	NotFound	NotFound	NotFound	5	NotFound	NotFound	NotFound	NotFound	NotFound	NotFound	NotFound	NotFound	NotFound	1	NotFound	NotFound	NotFound	NotFound	NotFound	NotFound	NotFound	NotFound	NotFound	NotFound	NotFound	NotFound	NotFound	NotFound	NotFound	NotFound	NotFound
2039	8.65221	183674	105339	20	HCD	2025	7	105339	NotFound	6	1	NotFound	3	4	2	NotFound	NotFound	NotFound	NotFound	NotFound	7	NotFound	NotFound	NotFound	NotFound	NotFound	NotFound	NotFound	NotFound	NotFound	NotFound	5	NotFound	NotFound	NotFound	NotFound	NotFound	NotFound	NotFound	NotFound	NotFound	NotFound	NotFound	NotFound	NotFound	NotFound	NotFound	NotFound	NotFound
2042	8.66194	250452	155188	20	HCD	2029	9	155188	NotFound	6	3	NotFound	4	9	1	NotFound	NotFound	NotFound	NotFound	NotFound	5	7	NotFound	NotFound	NotFound	NotFound	NotFound	NotFound	NotFound	NotFound	NotFound	2	NotFound	NotFound	NotFound	NotFound	NotFound	12	NotFound	NotFound	NotFound	NotFound	NotFound	NotFound	NotFound	NotFound	NotFound	NotFound	NotFound
2043	8.66416	144089	34477	20	HCD	2029	4	34477	NotFound	NotFound	1	NotFound	3	NotFound	4	NotFound	NotFound	NotFound	NotFound	NotFound	NotFound	NotFound	NotFound	NotFound	NotFound	NotFound	NotFound	NotFound	NotFound	NotFound	NotFound	7	NotFound	NotFound	NotFound	NotFound	NotFound	NotFound	NotFound	NotFound	NotFound	NotFound	NotFound	NotFound	NotFound	NotFound	NotFound	NotFound	NotFound
2044	8.66638	233883	160239	20	HCD	2029	8	160239	NotFound	7	2	NotFound	4	6	1	NotFound	NotFound	NotFound	NotFound	NotFound	5	8	NotFound	NotFound	NotFound	NotFound	NotFound	NotFound	NotFound	NotFound	NotFound	3	NotFound	NotFound	NotFound	NotFound	NotFound	NotFound	NotFound	NotFound	NotFound	NotFound	NotFound	NotFound	NotFound	NotFound	NotFound	NotFound	NotFound
2045	8.66859	328222	104488	20	HCD	2029	6	104488	NotFound	NotFound	NotFound	NotFound	NotFound	NotFound	22	NotFound	NotFound	NotFound	NotFound	NotFound	3	4	NotFound	NotFound	NotFound	NotFound	NotFound	NotFound	NotFound	NotFound	NotFound	1	NotFound	NotFound	NotFound	NotFound	NotFound	18	NotFound	NotFound	NotFound	2	NotFound	NotFound	NotFound	NotFound	NotFound	NotFound	NotFound
2046	8.67081	208765	129298	20	HCD	2029	7	129298	NotFound	2	1	7	4	6	3	NotFound	NotFound	NotFound	NotFound	NotFound	9	NotFound	NotFound	NotFound	NotFound	NotFound	NotFound	NotFound	NotFound	NotFound	NotFound	NotFound	NotFound	NotFound	NotFound	NotFound	NotFound	NotFound	NotFound	NotFound	NotFound	NotFound	NotFound	NotFound	NotFound	NotFound	NotFound	NotFound	NotFound
2047	8.67303	246803	162833	20	HCD	2029	8	162833	NotFound	NotFound	9	NotFound	6	NotFound	3	NotFound	NotFound	NotFound	NotFound	NotFound	2	5	NotFound	NotFound	NotFound	NotFound	NotFound	NotFound	NotFound	NotFound	NotFound	1	NotFound	NotFound	NotFound	NotFound	NotFound	7	NotFound	NotFound	NotFound	4	NotFound	NotFound	NotFound	NotFound	NotFound	NotFound	NotFound
2048	8.67524	266185	156070	20	HCD	2029	7	156070	NotFound	4	1	NotFound	3	7	2	NotFound	NotFound	NotFound	NotFound	NotFound	5	NotFound	NotFound	NotFound	NotFound	NotFound	NotFound	NotFound	NotFound	NotFound	NotFound	9	NotFound	NotFound	NotFound	NotFound	NotFound	NotFound	NotFound	NotFound	NotFound	NotFound	NotFound	NotFound	NotFound	NotFound	NotFound	NotFound	NotFound
2049	8.67746	325563	159643	20	HCD	2029	7	159643	NotFound	NotFound	NotFound	NotFound	15	NotFound	5	NotFound	NotFound	NotFound	NotFound	NotFound	3	4	NotFound	NotFound	NotFound	NotFound	NotFound	NotFound	NotFound	NotFound	NotFound	1	NotFound	NotFound	NotFound	NotFound	NotFound	7	NotFound	NotFound	NotFound	2	NotFound	NotFound	NotFound	NotFound	NotFound	NotFound	NotFound
2050	8.67968	248063	149699	20	HCD	2029	7	149699	NotFound	4	1	8	3	7	2	NotFound	NotFound	NotFound	NotFound	NotFound	5	NotFound	NotFound	NotFound	NotFound	NotFound	NotFound	NotFound	NotFound	NotFound	NotFound	NotFound	NotFound	NotFound	NotFound	NotFound	NotFound	NotFound	NotFound	NotFound	NotFound	NotFound	NotFound	NotFound	NotFound	NotFound	NotFound	NotFound	NotFound
2051	8.68189	298524	197474	20	HCD	2029	9	197474	NotFound	NotFound	5	NotFound	4	9	1	NotFound	NotFound	NotFound	NotFound	NotFound	3	6	NotFound	NotFound	NotFound	NotFound	NotFound	NotFound	NotFound	NotFound	NotFound	2	NotFound	NotFound	NotFound	NotFound	NotFound	10	NotFound	NotFound	NotFound	7	NotFound	NotFound	NotFound	NotFound	NotFound	NotFound	NotFound
2052	8.68411	295888	201455	20	HCD	2029	9	201455	NotFound	7	1	13	4	5	2	NotFound	NotFound	NotFound	NotFound	NotFound	3	12	NotFound	NotFound	NotFound	NotFound	NotFound	NotFound	NotFound	NotFound	NotFound	6	NotFound	NotFound	NotFound	NotFound	NotFound	NotFound	NotFound	NotFound	NotFound	NotFound	NotFound	NotFound	NotFound	NotFound	NotFound	NotFound	NotFound
2053	8.68633	491294	11656.3	20	HCD	2029	2	11656.3	NotFound	NotFound	NotFound	NotFound	NotFound	NotFound	NotFound	NotFound	NotFound	NotFound	NotFound	NotFound	NotFound	11	NotFound	NotFound	NotFound	NotFound	NotFound	NotFound	NotFound	NotFound	NotFound	NotFound	NotFound	NotFound	NotFound	NotFound	NotFound	NotFound	NotFound	NotFound	NotFound	9	NotFound	NotFound	NotFound	NotFound	NotFound	NotFound	NotFound
2054	8.68854	163366	47459.4	20	HCD	2029	5	47459.4	NotFound	NotFound	2	NotFound	4	12	1	NotFound	NotFound	NotFound	NotFound	NotFound	NotFound	NotFound	NotFound	NotFound	NotFound	NotFound	NotFound	NotFound	NotFound	NotFound	NotFound	5	NotFound	NotFound	NotFound	NotFound	NotFound	NotFound	NotFound	NotFound	NotFound	NotFound	NotFound	NotFound	NotFound	NotFound	NotFound	NotFound	NotFound
2056	8.69298	154028	41972.8	20	HCD	2029	2	41972.8	NotFound	3	1	NotFound	NotFound	NotFound	NotFound	NotFound	NotFound	NotFound	NotFound	NotFound	NotFound	NotFound	NotFound	NotFound	NotFound	NotFound	NotFound	NotFound	NotFound	NotFound	NotFound	NotFound	NotFound	NotFound	NotFound	NotFound	NotFound	NotFound	NotFound	NotFound	NotFound	NotFound	NotFound	NotFound	NotFound	NotFound	NotFound	NotFound	NotFound
2057	8.69519	257114	14633.3	20	HCD	2029	1	14633.3	NotFound	NotFound	NotFound	NotFound	NotFound	NotFound	NotFound	NotFound	NotFound	NotFound	NotFound	NotFound	NotFound	NotFound	NotFound	NotFound	NotFound	NotFound	NotFound	NotFound	NotFound	NotFound	NotFound	4	NotFound	NotFound	NotFound	NotFound	NotFound	NotFound	NotFound	NotFound	NotFound	NotFound	NotFound	NotFound	NotFound	NotFound	NotFound	NotFound	NotFound
2058	8.69802	148768	55381.4	20	HCD	2029	5	55381.4	NotFound	3	1	NotFound	2	9	4	NotFound	NotFound	NotFound	NotFound	NotFound	NotFound	NotFound	NotFound	NotFound	NotFound	NotFound	NotFound	NotFound	NotFound	NotFound	NotFound	NotFound	NotFound	NotFound	NotFound	NotFound	NotFound	NotFound	NotFound	NotFound	NotFound	NotFound	NotFound	NotFound	NotFound	NotFound	NotFound	NotFound	NotFound
2059	8.70024	276390	4000.05	20	HCD	2029	1	4000.05	NotFound	NotFound	NotFound	NotFound	NotFound	NotFound	NotFound	NotFound	NotFound	NotFound	NotFound	NotFound	NotFound	NotFound	NotFound	NotFound	NotFound	NotFound	NotFound	NotFound	NotFound	NotFound	NotFound	NotFound	NotFound	NotFound	NotFound	NotFound	NotFound	NotFound	NotFound	NotFound	NotFound	12	NotFound	NotFound	NotFound	NotFound	NotFound	NotFound	NotFound
2060	8.70245	169623	38600.2	20	HCD	2029	2	38600.2	NotFound	NotFound	1	NotFound	3	NotFound	NotFound	NotFound	NotFound	NotFound	NotFound	NotFound	NotFound	NotFound	NotFound	NotFound	NotFound	NotFound	NotFound	NotFound	NotFound	NotFound	NotFound	NotFound	NotFound	NotFound	NotFound	NotFound	NotFound	NotFound	NotFound	NotFound	NotFound	NotFound	NotFound	NotFound	NotFound	NotFound	NotFound	NotFound	NotFound
2061	8.70467	168820	36333.8	20	HCD	2029	4	36333.8	NotFound	NotFound	5	NotFound	6	NotFound	4	NotFound	NotFound	NotFound	NotFound	NotFound	NotFound	NotFound	NotFound	NotFound	NotFound	NotFound	NotFound	NotFound	NotFound	NotFound	NotFound	2	NotFound	NotFound	NotFound	NotFound	NotFound	NotFound	NotFound	NotFound	NotFound	NotFound	NotFound	NotFound	NotFound	NotFound	NotFound	NotFound	NotFound
2062	8.70689	133331	56106.9	20	HCD	2029	6	56106.9	NotFound	NotFound	1	NotFound	2	5	3	NotFound	NotFound	NotFound	NotFound	NotFound	6	NotFound	NotFound	NotFound	NotFound	NotFound	NotFound	NotFound	NotFound	NotFound	NotFound	8	NotFound	NotFound	NotFound	NotFound	NotFound	NotFound	NotFound	NotFound	NotFound	NotFound	NotFound	NotFound	NotFound	NotFound	NotFound	NotFound	NotFound
2069	8.73357	207491	106415	20	HCD	2064	7	106415	NotFound	NotFound	2	NotFound	3	6	1	NotFound	NotFound	NotFound	NotFound	NotFound	4	7	NotFound	NotFound	NotFound	NotFound	NotFound	NotFound	NotFound	NotFound	NotFound	5	NotFound	NotFound	NotFound	NotFound	NotFound	NotFound	NotFound	NotFound	NotFound	NotFound	NotFound	NotFound	NotFound	NotFound	NotFound	NotFound	NotFound
2070	8.73578	157541	72312.5	20	HCD	2064	5	72312.5	NotFound	NotFound	2	NotFound	6	NotFound	1	NotFound	NotFound	NotFound	NotFound	NotFound	5	NotFound	NotFound	NotFound	NotFound	NotFound	NotFound	NotFound	NotFound	NotFound	NotFound	3	NotFound	NotFound	NotFound	NotFound	NotFound	NotFound	NotFound	NotFound	NotFound	NotFound	NotFound	NotFound	NotFound	NotFound	NotFound	NotFound	NotFound
2071	8.738	220525	112385	20	HCD	2064	8	112385	NotFound	7	2	NotFound	3	11	1	NotFound	NotFound	NotFound	NotFound	NotFound	4	6	NotFound	NotFound	NotFound	NotFound	NotFound	NotFound	NotFound	NotFound	NotFound	5	NotFound	NotFound	NotFound	NotFound	NotFound	NotFound	NotFound	NotFound	NotFound	NotFound	NotFound	NotFound	NotFound	NotFound	NotFound	NotFound	NotFound
2072	8.74022	312995	59153.8	20	HCD	2064	4	59153.8	NotFound	NotFound	NotFound	NotFound	NotFound	NotFound	NotFound	NotFound	NotFound	NotFound	NotFound	NotFound	8	6	NotFound	NotFound	NotFound	NotFound	NotFound	NotFound	NotFound	NotFound	NotFound	7	NotFound	NotFound	NotFound	NotFound	NotFound	NotFound	NotFound	NotFound	NotFound	3	NotFound	NotFound	NotFound	NotFound	NotFound	NotFound	NotFound
2073	8.74243	231054	80782.8	20	HCD	2064	5	80782.8	NotFound	2	1	7	5	NotFound	4	NotFound	NotFound	NotFound	NotFound	NotFound	NotFound	NotFound	NotFound	NotFound	NotFound	NotFound	NotFound	NotFound	NotFound	NotFound	NotFound	NotFound	NotFound	NotFound	NotFound	NotFound	NotFound	NotFound	NotFound	NotFound	NotFound	NotFound	NotFound	NotFound	NotFound	NotFound	NotFound	NotFound	NotFound
2074	8.74465	248276	125473	20	HCD	2064	6	125473	NotFound	NotFound	NotFound	NotFound	6	NotFound	2	NotFound	NotFound	NotFound	NotFound	NotFound	3	4	NotFound	NotFound	NotFound	NotFound	NotFound	NotFound	NotFound	NotFound	NotFound	1	NotFound	NotFound	NotFound	NotFound	NotFound	NotFound	NotFound	NotFound	NotFound	5	NotFound	NotFound	NotFound	NotFound	NotFound	NotFound	NotFound
2075	8.74687	176446	91105.9	20	HCD	2064	6	91105.9	NotFound	4	1	NotFound	3	7	2	NotFound	NotFound	NotFound	NotFound	NotFound	5	NotFound	NotFound	NotFound	NotFound	NotFound	NotFound	NotFound	NotFound	NotFound	NotFound	NotFound	NotFound	NotFound	NotFound	NotFound	NotFound	NotFound	NotFound	NotFound	NotFound	NotFound	NotFound	NotFound	NotFound	NotFound	NotFound	NotFound	NotFound
2076	8.74908	237402	109253	20	HCD	2064	6	109253	NotFound	NotFound	NotFound	NotFound	10	NotFound	4	NotFound	NotFound	NotFound	NotFound	NotFound	2	5	NotFound	NotFound	NotFound	NotFound	NotFound	NotFound	NotFound	NotFound	NotFound	1	NotFound	NotFound	NotFound	NotFound	NotFound	NotFound	NotFound	NotFound	NotFound	3	NotFound	NotFound	NotFound	NotFound	NotFound	NotFound	NotFound
2077	8.7513	183508	93367.7	20	HCD	2064	6	93367.7	NotFound	2	1	NotFound	3	8	4	NotFound	NotFound	NotFound	NotFound	NotFound	7	NotFound	NotFound	NotFound	NotFound	NotFound	NotFound	NotFound	NotFound	NotFound	NotFound	NotFound	NotFound	NotFound	NotFound	NotFound	NotFound	NotFound	NotFound	NotFound	NotFound	NotFound	NotFound	NotFound	NotFound	NotFound	NotFound	NotFound	NotFound
2078	8.75352	239417	123650	20	HCD	2064	7	123650	NotFound	NotFound	4	NotFound	5	11	2	NotFound	NotFound	NotFound	NotFound	NotFound	3	6	NotFound	NotFound	NotFound	NotFound	NotFound	NotFound	NotFound	NotFound	NotFound	1	NotFound	NotFound	NotFound	NotFound	NotFound	NotFound	NotFound	NotFound	NotFound	NotFound	NotFound	NotFound	NotFound	NotFound	NotFound	NotFound	NotFound
2079	8.75573	261295	119412	20	HCD	2064	7	119412	NotFound	5	1	NotFound	3	8	2	NotFound	NotFound	NotFound	NotFound	NotFound	4	NotFound	NotFound	NotFound	NotFound	NotFound	NotFound	NotFound	NotFound	NotFound	NotFound	6	NotFound	NotFound	NotFound	NotFound	NotFound	NotFound	NotFound	NotFound	NotFound	NotFound	NotFound	NotFound	NotFound	NotFound	NotFound	NotFound	NotFound
2080	8.75795	478871	7028.98	20	HCD	2064	1	7028.98	NotFound	NotFound	NotFound	NotFound	NotFound	NotFound	NotFound	NotFound	NotFound	NotFound	NotFound	NotFound	NotFound	NotFound	NotFound	NotFound	NotFound	NotFound	NotFound	NotFound	NotFound	NotFound	NotFound	NotFound	NotFound	NotFound	NotFound	NotFound	NotFound	NotFound	NotFound	NotFound	NotFound	7	NotFound	NotFound	NotFound	NotFound	NotFound	NotFound	NotFound
2081	8.76017	249696	107133	20	HCD	2064	6	107133	NotFound	NotFound	2	NotFound	3	8	1	NotFound	NotFound	NotFound	NotFound	NotFound	5	NotFound	NotFound	NotFound	NotFound	NotFound	NotFound	NotFound	NotFound	NotFound	NotFound	6	NotFound	NotFound	NotFound	NotFound	NotFound	NotFound	NotFound	NotFound	NotFound	NotFound	NotFound	NotFound	NotFound	NotFound	NotFound	NotFound	NotFound
2082	8.76238	451061	21369.6	20	HCD	2064	2	21369.6	NotFound	NotFound	NotFound	NotFound	NotFound	NotFound	NotFound	NotFound	NotFound	NotFound	NotFound	NotFound	NotFound	NotFound	NotFound	NotFound	NotFound	NotFound	NotFound	NotFound	NotFound	NotFound	NotFound	15	NotFound	NotFound	NotFound	NotFound	NotFound	NotFound	NotFound	NotFound	NotFound	7	NotFound	NotFound	NotFound	NotFound	NotFound	NotFound	NotFound
2083	8.7646	180693	79498.3	20	HCD	2064	6	79498.3	NotFound	3	1	7	4	5	6	NotFound	NotFound	NotFound	NotFound	NotFound	NotFound	NotFound	NotFound	NotFound	NotFound	NotFound	NotFound	NotFound	NotFound	NotFound	NotFound	NotFound	NotFound	NotFound	NotFound	NotFound	NotFound	NotFound	NotFound	NotFound	NotFound	NotFound	NotFound	NotFound	NotFound	NotFound	NotFound	NotFound	NotFound
2084	8.76682	280787	112526	20	HCD	2064	7	112526	NotFound	NotFound	12	NotFound	9	NotFound	3	NotFound	NotFound	NotFound	NotFound	NotFound	14	10	NotFound	NotFound	NotFound	NotFound	NotFound	NotFound	NotFound	NotFound	NotFound	1	NotFound	NotFound	NotFound	NotFound	NotFound	NotFound	NotFound	NotFound	NotFound	2	NotFound	NotFound	NotFound	NotFound	NotFound	NotFound	NotFound
2085	8.76964	217887	115321	20	HCD	2064	8	115321	NotFound	5	1	11	3	8	2	NotFound	NotFound	NotFound	NotFound	NotFound	7	NotFound	NotFound	NotFound	NotFound	NotFound	NotFound	NotFound	NotFound	NotFound	NotFound	12	NotFound	NotFound	NotFound	NotFound	NotFound	NotFound	NotFound	NotFound	NotFound	NotFound	NotFound	NotFound	NotFound	NotFound	NotFound	NotFound	NotFound
2086	8.77186	280306	78391.4	20	HCD	2064	3	78391.4	NotFound	NotFound	NotFound	NotFound	NotFound	NotFound	11	NotFound	NotFound	NotFound	NotFound	NotFound	NotFound	NotFound	NotFound	NotFound	NotFound	NotFound	NotFound	NotFound	NotFound	NotFound	NotFound	1	NotFound	NotFound	NotFound	NotFound	NotFound	NotFound	NotFound	NotFound	NotFound	2	NotFound	NotFound	NotFound	NotFound	NotFound	NotFound	NotFound
2087	8.77408	220095	102380	20	HCD	2064	6	102380	NotFound	3	1	NotFound	5	6	4	NotFound	NotFound	NotFound	NotFound	NotFound	8	NotFound	NotFound	NotFound	NotFound	NotFound	NotFound	NotFound	NotFound	NotFound	NotFound	NotFound	NotFound	NotFound	NotFound	NotFound	NotFound	NotFound	NotFound	NotFound	NotFound	NotFound	NotFound	NotFound	NotFound	NotFound	NotFound	NotFound	NotFound
2088	8.77629	281863	114416	20	HCD	2064	7	114416	NotFound	NotFound	4	NotFound	3	15	2	NotFound	NotFound	NotFound	NotFound	NotFound	6	9	NotFound	NotFound	NotFound	NotFound	NotFound	NotFound	NotFound	NotFound	NotFound	1	NotFound	NotFound	NotFound	NotFound	NotFound	NotFound	NotFound	NotFound	NotFound	NotFound	NotFound	NotFound	NotFound	NotFound	NotFound	NotFound	NotFound
2089	8.77851	234446	130605	20	HCD	2064	8	130605	NotFound	9	1	NotFound	2	8	3	NotFound	NotFound	NotFound	NotFound	NotFound	5	12	NotFound	NotFound	NotFound	NotFound	NotFound	NotFound	NotFound	NotFound	NotFound	7	NotFound	NotFound	NotFound	NotFound	NotFound	NotFound	NotFound	NotFound	NotFound	NotFound	NotFound	NotFound	NotFound	NotFound	NotFound	NotFound	NotFound
2092	8.78739	1.55821e+06	1.22844e+06	20	HCD	2068	12	1.22844e+06	NotFound	13	3	24	4	7	1	NotFound	NotFound	NotFound	NotFound	NotFound	5	6	NotFound	NotFound	NotFound	NotFound	NotFound	NotFound	NotFound	NotFound	NotFound	2	NotFound	NotFound	NotFound	NotFound	NotFound	10	NotFound	NotFound	NotFound	8	NotFound	18	NotFound	NotFound	NotFound	NotFound	NotFound
2093	8.78961	340918	129626	20	HCD	2068	7	129626	NotFound	NotFound	1	16	3	11	2	NotFound	NotFound	NotFound	NotFound	NotFound	13	NotFound	NotFound	NotFound	NotFound	NotFound	NotFound	NotFound	NotFound	NotFound	NotFound	5	NotFound	NotFound	NotFound	NotFound	NotFound	NotFound	NotFound	NotFound	NotFound	NotFound	NotFound	NotFound	NotFound	NotFound	NotFound	NotFound	NotFound
2094	8.79183	176889	66154.5	20	HCD	2068	6	66154.5	NotFound	NotFound	1	NotFound	4	8	2	NotFound	NotFound	NotFound	NotFound	NotFound	3	NotFound	NotFound	NotFound	NotFound	NotFound	NotFound	NotFound	NotFound	NotFound	NotFound	5	NotFound	NotFound	NotFound	NotFound	NotFound	NotFound	NotFound	NotFound	NotFound	NotFound	NotFound	NotFound	NotFound	NotFound	NotFound	NotFound	NotFound
2095	8.79404	1650935	1.31507e+06	20	HCD	2068	12	1.31507e+06	NotFound	10	3	23	4	7	1	NotFound	NotFound	NotFound	NotFound	NotFound	5	6	NotFound	NotFound	NotFound	NotFound	NotFound	NotFound	NotFound	NotFound	NotFound	2	NotFound	NotFound	NotFound	NotFound	NotFound	8	NotFound	NotFound	NotFound	12	NotFound	27	NotFound	NotFound	NotFound	NotFound	NotFound
2096	8.79626	2.63917e+06	252235	20	HCD	2068	5	252235	NotFound	NotFound	NotFound	NotFound	NotFound	NotFound	NotFound	NotFound	NotFound	NotFound	NotFound	NotFound	NotFound	27	NotFound	NotFound	NotFound	NotFound	NotFound	NotFound	NotFound	NotFound	NotFound	15	NotFound	NotFound	NotFound	NotFound	NotFound	NotFound	NotFound	NotFound	NotFound	4	NotFound	NotFound	NotFound	13	NotFound	NotFound	NotFound
2097	8.79848	1.41912e+06	989977	20	HCD	2068	9	989977	NotFound	2	1	6	4	5	3	NotFound	NotFound	25	NotFound	NotFound	9	22	NotFound	NotFound	NotFound	NotFound	NotFound	NotFound	NotFound	NotFound	NotFound	NotFound	NotFound	NotFound	NotFound	NotFound	NotFound	NotFound	NotFound	NotFound	NotFound	NotFound	NotFound	NotFound	NotFound	NotFound	NotFound	NotFound	NotFound
2098	8.80069	1.86394e+06	1.16606e+06	20	HCD	2068	15	1.16606e+06	NotFound	NotFound	21	NotFound	8	27	3	NotFound	NotFound	NotFound	NotFound	NotFound	6	5	NotFound	NotFound	NotFound	NotFound	NotFound	NotFound	NotFound	NotFound	NotFound	1	NotFound	25	NotFound	NotFound	NotFound	9	NotFound	NotFound	NotFound	2	NotFound	23	50	31	NotFound	NotFound	NotFound
2099	8.80291	1.64037e+06	1.26145e+06	20	HCD	2068	11	1.26145e+06	NotFound	6	1	8	3	5	2	NotFound	NotFound	NotFound	33	32	4	12	NotFound	NotFound	NotFound	NotFound	NotFound	NotFound	NotFound	NotFound	NotFound	7	NotFound	NotFound	NotFound	NotFound	NotFound	NotFound	NotFound	NotFound	NotFound	NotFound	NotFound	NotFound	NotFound	NotFound	NotFound	NotFound	NotFound
2100	8.80513	2.12008e+06	838744	20	HCD	2068	10	838744	NotFound	NotFound	NotFound	NotFound	30	NotFound	9	NotFound	NotFound	NotFound	NotFound	NotFound	23	20	NotFound	NotFound	NotFound	NotFound	NotFound	NotFound	NotFound	NotFound	NotFound	3	NotFound	35	NotFound	NotFound	NotFound	16	NotFound	NotFound	NotFound	1	NotFound	NotFound	NotFound	12	NotFound	NotFound	NotFound
2101	8.80734	1450993	1.09786e+06	20	HCD	2068	9	1.09786e+06	NotFound	4	1	8	3	5	2	NotFound	NotFound	NotFound	NotFound	NotFound	6	17	NotFound	NotFound	NotFound	NotFound	NotFound	NotFound	NotFound	NotFound	NotFound	13	NotFound	NotFound	NotFound	NotFound	NotFound	NotFound	NotFound	NotFound	NotFound	NotFound	NotFound	NotFound	NotFound	NotFound	NotFound	NotFound	NotFound
2102	8.80956	1.89298e+06	1.44734e+06	20	HCD	2068	17	1.44734e+06	NotFound	19	6	46	5	11	2	NotFound	NotFound	NotFound	NotFound	NotFound	4	7	NotFound	NotFound	NotFound	NotFound	NotFound	NotFound	NotFound	NotFound	NotFound	1	NotFound	30	NotFound	NotFound	NotFound	9	NotFound	NotFound	NotFound	3	NotFound	12	37	35	NotFound	NotFound	NotFound
2103	8.81178	1.8969e+06	1.45331e+06	20	HCD	2068	11	1.45331e+06	NotFound	7	2	17	3	6	1	NotFound	NotFound	NotFound	NotFound	NotFound	5	8	NotFound	NotFound	NotFound	NotFound	NotFound	NotFound	NotFound	NotFound	NotFound	4	NotFound	NotFound	NotFound	NotFound	NotFound	21	NotFound	NotFound	NotFound	33	NotFound	NotFound	NotFound	NotFound	NotFound	NotFound	NotFound
2104	8.81399	3.43955e+06	6955.94	20	HCD	2068	1	6955.94	NotFound	NotFound	NotFound	NotFound	NotFound	NotFound	NotFound	NotFound	NotFound	NotFound	NotFound	NotFound	NotFound	NotFound	NotFound	NotFound	NotFound	NotFound	NotFound	NotFound	NotFound	NotFound	NotFound	NotFound	NotFound	NotFound	NotFound	NotFound	NotFound	NotFound	NotFound	NotFound	NotFound	6	NotFound	NotFound	NotFound	NotFound	NotFound	NotFound	NotFound
2105	8.81621	366155	139502	20	HCD	2068	8	139502	NotFound	16	2	NotFound	3	11	4	NotFound	NotFound	NotFound	NotFound	NotFound	8	19	NotFound	NotFound	NotFound	NotFound	NotFound	NotFound	NotFound	NotFound	NotFound	5	NotFound	NotFound	NotFound	NotFound	NotFound	NotFound	NotFound	NotFound	NotFound	NotFound	NotFound	NotFound	NotFound	NotFound	NotFound	NotFound	NotFound
2106	8.81843	787030	7750.77	20	HCD	2068	1	7750.77	NotFound	NotFound	NotFound	NotFound	NotFound	NotFound	NotFound	NotFound	NotFound	NotFound	NotFound	NotFound	NotFound	NotFound	NotFound	NotFound	NotFound	NotFound	NotFound	NotFound	NotFound	NotFound	NotFound	NotFound	NotFound	NotFound	NotFound	NotFound	NotFound	NotFound	NotFound	NotFound	NotFound	12	NotFound	NotFound	NotFound	NotFound	NotFound	NotFound	NotFound
2107	8.82064	282898	116057	20	HCD	2068	5	116057	NotFound	3	1	11	4	NotFound	7	NotFound	NotFound	NotFound	NotFound	NotFound	NotFound	NotFound	NotFound	NotFound	NotFound	NotFound	NotFound	NotFound	NotFound	NotFound	NotFound	NotFound	NotFound	NotFound	NotFound	NotFound	NotFound	NotFound	NotFound	NotFound	NotFound	NotFound	NotFound	NotFound	NotFound	NotFound	NotFound	NotFound	NotFound
2108	8.82347	547104	77802.6	20	HCD	2068	6	77802.6	NotFound	NotFound	22	NotFound	23	NotFound	10	NotFound	NotFound	NotFound	NotFound	NotFound	19	NotFound	NotFound	NotFound	NotFound	NotFound	NotFound	NotFound	NotFound	NotFound	NotFound	4	NotFound	NotFound	NotFound	NotFound	NotFound	NotFound	NotFound	NotFound	NotFound	8	NotFound	NotFound	NotFound	NotFound	NotFound	NotFound	NotFound
2109	8.82568	344682	153918	20	HCD	2068	6	153918	NotFound	5	1	14	2	6	3	NotFound	NotFound	NotFound	NotFound	NotFound	NotFound	NotFound	NotFound	NotFound	NotFound	NotFound	NotFound	NotFound	NotFound	NotFound	NotFound	NotFound	NotFound	NotFound	NotFound	NotFound	NotFound	NotFound	NotFound	NotFound	NotFound	NotFound	NotFound	NotFound	NotFound	NotFound	NotFound	NotFound	NotFound
2110	8.8279	685356	30653.2	20	HCD	2068	2	30653.2	NotFound	NotFound	NotFound	NotFound	NotFound	NotFound	NotFound	NotFound	NotFound	NotFound	NotFound	NotFound	NotFound	NotFound	NotFound	NotFound	NotFound	NotFound	NotFound	NotFound	NotFound	NotFound	NotFound	14	NotFound	NotFound	NotFound	NotFound	NotFound	NotFound	NotFound	NotFound	NotFound	12	NotFound	NotFound	NotFound	NotFound	NotFound	NotFound	NotFound
2111	8.83012	332895	155694	20	HCD	2068	6	155694	NotFound	3	1	10	5	8	7	NotFound	NotFound	NotFound	NotFound	NotFound	NotFound	NotFound	NotFound	NotFound	NotFound	NotFound	NotFound	NotFound	NotFound	NotFound	NotFound	NotFound	NotFound	NotFound	NotFound	NotFound	NotFound	NotFound	NotFound	NotFound	NotFound	NotFound	NotFound	NotFound	NotFound	NotFound	NotFound	NotFound	NotFound
2112	8.83233	529589	156818	20	HCD	2068	7	156818	NotFound	NotFound	6	NotFound	5	20	4	NotFound	NotFound	NotFound	NotFound	NotFound	13	NotFound	NotFound	NotFound	NotFound	NotFound	NotFound	NotFound	NotFound	NotFound	NotFound	1	NotFound	NotFound	NotFound	NotFound	NotFound	NotFound	NotFound	NotFound	NotFound	21	NotFound	NotFound	NotFound	NotFound	NotFound	NotFound	NotFound
2113	8.83455	370171	174724	20	HCD	2068	8	174724	NotFound	7	1	NotFound	2	10	3	NotFound	NotFound	NotFound	NotFound	NotFound	8	18	NotFound	NotFound	NotFound	NotFound	NotFound	NotFound	NotFound	NotFound	NotFound	17	NotFound	NotFound	NotFound	NotFound	NotFound	NotFound	NotFound	NotFound	NotFound	NotFound	NotFound	NotFound	NotFound	NotFound	NotFound	NotFound	NotFound
2115	8.83899	222551	93199.7	20	HCD	2068	6	93199.7	NotFound	NotFound	1	NotFound	2	9	3	NotFound	NotFound	NotFound	NotFound	NotFound	4	NotFound	NotFound	NotFound	NotFound	NotFound	NotFound	NotFound	NotFound	NotFound	NotFound	5	NotFound	NotFound	NotFound	NotFound	NotFound	NotFound	NotFound	NotFound	NotFound	NotFound	NotFound	NotFound	NotFound	NotFound	NotFound	NotFound	NotFound
2116	8.8412	386417	34117.1	20	HCD	2068	4	34117.1	NotFound	NotFound	NotFound	NotFound	NotFound	NotFound	NotFound	NotFound	NotFound	NotFound	NotFound	NotFound	16	20	NotFound	NotFound	NotFound	NotFound	NotFound	NotFound	NotFound	NotFound	NotFound	13	NotFound	NotFound	NotFound	NotFound	NotFound	NotFound	NotFound	NotFound	NotFound	9	NotFound	NotFound	NotFound	NotFound	NotFound	NotFound	NotFound
2117	8.84342	175377	76724.6	20	HCD	2068	5	76724.6	NotFound	3	1	6	4	8	NotFound	NotFound	NotFound	NotFound	NotFound	NotFound	NotFound	NotFound	NotFound	NotFound	NotFound	NotFound	NotFound	NotFound	NotFound	NotFound	NotFound	NotFound	NotFound	NotFound	NotFound	NotFound	NotFound	NotFound	NotFound	NotFound	NotFound	NotFound	NotFound	NotFound	NotFound	NotFound	NotFound	NotFound	NotFound
2118	8.84564	295670	86493.3	20	HCD	2068	7	86493.3	NotFound	NotFound	8	NotFound	9	NotFound	5	NotFound	NotFound	NotFound	NotFound	NotFound	3	10	NotFound	NotFound	NotFound	NotFound	NotFound	NotFound	NotFound	NotFound	NotFound	4	NotFound	NotFound	NotFound	NotFound	NotFound	NotFound	NotFound	NotFound	NotFound	19	NotFound	NotFound	NotFound	NotFound	NotFound	NotFound	NotFound
2119	8.84785	172925	93614.8	20	HCD	2068	7	93614.8	NotFound	4	1	NotFound	2	11	3	NotFound	NotFound	NotFound	NotFound	NotFound	5	12	NotFound	NotFound	NotFound	NotFound	NotFound	NotFound	NotFound	NotFound	NotFound	NotFound	NotFound	NotFound	NotFound	NotFound	NotFound	NotFound	NotFound	NotFound	NotFound	NotFound	NotFound	NotFound	NotFound	NotFound	NotFound	NotFound	NotFound
2120	8.85007	394607	76843.8	20	HCD	2068	5	76843.8	NotFound	NotFound	NotFound	NotFound	NotFound	NotFound	16	NotFound	NotFound	NotFound	NotFound	NotFound	2	4	NotFound	NotFound	NotFound	NotFound	NotFound	NotFound	NotFound	NotFound	NotFound	8	NotFound	NotFound	NotFound	NotFound	NotFound	NotFound	NotFound	NotFound	NotFound	9	NotFound	NotFound	NotFound	NotFound	NotFound	NotFound	NotFound
2121	8.85229	191077	93665.9	20	HCD	2068	7	93665.9	NotFound	2	1	11	3	6	4	NotFound	NotFound	NotFound	NotFound	NotFound	9	NotFound	NotFound	NotFound	NotFound	NotFound	NotFound	NotFound	NotFound	NotFound	NotFound	NotFound	NotFound	NotFound	NotFound	NotFound	NotFound	NotFound	NotFound	NotFound	NotFound	NotFound	NotFound	NotFound	NotFound	NotFound	NotFound	NotFound	NotFound
2122	8.8545	251355	99905.1	20	HCD	2068	7	99905.1	NotFound	NotFound	3	NotFound	6	21	1	NotFound	NotFound	NotFound	NotFound	NotFound	5	7	NotFound	NotFound	NotFound	NotFound	NotFound	NotFound	NotFound	NotFound	NotFound	2	NotFound	NotFound	NotFound	NotFound	NotFound	NotFound	NotFound	NotFound	NotFound	NotFound	NotFound	NotFound	NotFound	NotFound	NotFound	NotFound	NotFound
2123	8.85733	187402	95284	20	HCD	2068	7	95284	NotFound	7	1	NotFound	2	6	4	NotFound	NotFound	NotFound	NotFound	NotFound	3	NotFound	NotFound	NotFound	NotFound	NotFound	NotFound	NotFound	NotFound	NotFound	NotFound	5	NotFound	NotFound	NotFound	NotFound	NotFound	NotFound	NotFound	NotFound	NotFound	NotFound	NotFound	NotFound	NotFound	NotFound	NotFound	NotFound	NotFound
2126	8.86621	1.1046e+06	475593	20	HCD	2091	9	475593	NotFound	26	4	NotFound	5	11	1	NotFound	NotFound	NotFound	NotFound	NotFound	6	9	NotFound	NotFound	NotFound	NotFound	NotFound	NotFound	NotFound	NotFound	NotFound	3	NotFound	NotFound	NotFound	NotFound	NotFound	NotFound	NotFound	NotFound	NotFound	37	NotFound	NotFound	NotFound	NotFound	NotFound	NotFound	NotFound
2127	8.86843	257514	149259	20	HCD	2091	8	149259	NotFound	9	2	NotFound	3	11	1	NotFound	NotFound	NotFound	NotFound	NotFound	4	7	NotFound	NotFound	NotFound	NotFound	NotFound	NotFound	NotFound	NotFound	NotFound	5	NotFound	NotFound	NotFound	NotFound	NotFound	NotFound	NotFound	NotFound	NotFound	NotFound	NotFound	NotFound	NotFound	NotFound	NotFound	NotFound	NotFound
2128	8.87064	291358	138275	20	HCD	2091	8	138275	NotFound	8	2	NotFound	5	10	3	NotFound	NotFound	NotFound	NotFound	NotFound	6	7	NotFound	NotFound	NotFound	NotFound	NotFound	NotFound	NotFound	NotFound	NotFound	4	NotFound	NotFound	NotFound	NotFound	NotFound	NotFound	NotFound	NotFound	NotFound	NotFound	NotFound	NotFound	NotFound	NotFound	NotFound	NotFound	NotFound
2129	8.87286	587642	171770	20	HCD	2091	8	171770	NotFound	26	3	NotFound	7	19	4	NotFound	NotFound	NotFound	NotFound	NotFound	8	14	NotFound	NotFound	NotFound	NotFound	NotFound	NotFound	NotFound	NotFound	NotFound	5	NotFound	NotFound	NotFound	NotFound	NotFound	NotFound	NotFound	NotFound	NotFound	NotFound	NotFound	NotFound	NotFound	NotFound	NotFound	NotFound	NotFound
2130	8.87508	232671	78863.7	20	HCD	2091	5	78863.7	NotFound	NotFound	1	NotFound	4	11	3	NotFound	NotFound	NotFound	NotFound	NotFound	NotFound	NotFound	NotFound	NotFound	NotFound	NotFound	NotFound	NotFound	NotFound	NotFound	NotFound	2	NotFound	NotFound	NotFound	NotFound	NotFound	NotFound	NotFound	NotFound	NotFound	NotFound	NotFound	NotFound	NotFound	NotFound	NotFound	NotFound	NotFound
2131	8.87729	1.15365e+06	505308	20	HCD	2091	9	505308	NotFound	14	3	NotFound	5	11	1	NotFound	NotFound	NotFound	NotFound	NotFound	6	9	NotFound	NotFound	NotFound	NotFound	NotFound	NotFound	NotFound	NotFound	NotFound	4	NotFound	NotFound	NotFound	NotFound	NotFound	NotFound	NotFound	NotFound	NotFound	28	NotFound	NotFound	NotFound	NotFound	NotFound	NotFound	NotFound
2132	8.87951	2.13703e+06	30471.1	20	HCD	2091	1	30471.1	NotFound	NotFound	NotFound	NotFound	NotFound	NotFound	NotFound	NotFound	NotFound	NotFound	NotFound	NotFound	NotFound	NotFound	NotFound	NotFound	NotFound	NotFound	NotFound	NotFound	NotFound	NotFound	NotFound	NotFound	NotFound	NotFound	NotFound	NotFound	NotFound	NotFound	NotFound	NotFound	NotFound	7	NotFound	NotFound	NotFound	NotFound	NotFound	NotFound	NotFound
2133	8.88173	904413	353452	20	HCD	2091	8	353452	NotFound	2	1	10	6	14	4	NotFound	NotFound	NotFound	NotFound	NotFound	21	33	NotFound	NotFound	NotFound	NotFound	NotFound	NotFound	NotFound	NotFound	NotFound	NotFound	NotFound	NotFound	NotFound	NotFound	NotFound	NotFound	NotFound	NotFound	NotFound	NotFound	NotFound	NotFound	NotFound	NotFound	NotFound	NotFound	NotFound
2134	8.88395	1292519	485208	20	HCD	2091	9	485208	NotFound	NotFound	20	NotFound	14	33	3	NotFound	NotFound	NotFound	NotFound	NotFound	7	10	NotFound	NotFound	NotFound	NotFound	NotFound	NotFound	NotFound	NotFound	NotFound	1	NotFound	NotFound	NotFound	NotFound	NotFound	38	NotFound	NotFound	NotFound	2	NotFound	NotFound	NotFound	NotFound	NotFound	NotFound	NotFound
2135	8.88616	1.08631e+06	443841	20	HCD	2091	9	443841	NotFound	5	1	13	3	7	4	NotFound	NotFound	NotFound	NotFound	NotFound	6	35	NotFound	NotFound	NotFound	NotFound	NotFound	NotFound	NotFound	NotFound	NotFound	25	NotFound	NotFound	NotFound	NotFound	NotFound	NotFound	NotFound	NotFound	NotFound	NotFound	NotFound	NotFound	NotFound	NotFound	NotFound	NotFound	NotFound
2136	8.88838	1793225	298658	20	HCD	2091	9	298658	NotFound	NotFound	NotFound	NotFound	53	NotFound	21	NotFound	NotFound	NotFound	NotFound	NotFound	24	22	NotFound	NotFound	NotFound	NotFound	NotFound	NotFound	NotFound	NotFound	NotFound	7	NotFound	NotFound	NotFound	NotFound	NotFound	30	NotFound	NotFound	NotFound	3	NotFound	NotFound	NotFound	35	NotFound	NotFound	NotFound
2137	8.89059	1.03262e+06	398592	20	HCD	2091	7	398592	NotFound	4	1	12	3	11	5	NotFound	NotFound	NotFound	NotFound	NotFound	10	NotFound	NotFound	NotFound	NotFound	NotFound	NotFound	NotFound	NotFound	NotFound	NotFound	NotFound	NotFound	NotFound	NotFound	NotFound	NotFound	NotFound	NotFound	NotFound	NotFound	NotFound	NotFound	NotFound	NotFound	NotFound	NotFound	NotFound	NotFound
2138	8.89281	1.32954e+06	550529	20	HCD	2091	10	550529	NotFound	36	7	NotFound	6	15	2	NotFound	NotFound	NotFound	NotFound	NotFound	5	9	NotFound	NotFound	NotFound	NotFound	NotFound	NotFound	NotFound	NotFound	NotFound	1	NotFound	NotFound	NotFound	NotFound	NotFound	45	NotFound	NotFound	NotFound	10	NotFound	NotFound	NotFound	NotFound	NotFound	NotFound	NotFound
2139	8.89503	1.16356e+06	488942	20	HCD	2091	9	488942	NotFound	10	1	43	3	8	2	NotFound	NotFound	NotFound	NotFound	NotFound	5	18	NotFound	NotFound	NotFound	NotFound	NotFound	NotFound	NotFound	NotFound	NotFound	9	NotFound	NotFound	NotFound	NotFound	NotFound	NotFound	NotFound	NotFound	NotFound	NotFound	NotFound	NotFound	NotFound	NotFound	NotFound	NotFound	NotFound
2141	8.89946	270906	152917	20	HCD	2091	8	152917	NotFound	6	1	NotFound	3	7	2	NotFound	NotFound	NotFound	NotFound	NotFound	4	9	NotFound	NotFound	NotFound	NotFound	NotFound	NotFound	NotFound	NotFound	NotFound	5	NotFound	NotFound	NotFound	NotFound	NotFound	NotFound	NotFound	NotFound	NotFound	NotFound	NotFound	NotFound	NotFound	NotFound	NotFound	NotFound	NotFound
2142	8.90229	398878	92613.3	20	HCD	2091	5	92613.3	NotFound	NotFound	NotFound	NotFound	NotFound	NotFound	22	NotFound	NotFound	NotFound	NotFound	NotFound	1	2	NotFound	NotFound	NotFound	NotFound	NotFound	NotFound	NotFound	NotFound	NotFound	3	NotFound	NotFound	NotFound	NotFound	NotFound	NotFound	NotFound	NotFound	NotFound	4	NotFound	NotFound	NotFound	NotFound	NotFound	NotFound	NotFound
2143	8.9045	228755	113215	20	HCD	2091	6	113215	NotFound	2	1	7	3	8	6	NotFound	NotFound	NotFound	NotFound	NotFound	NotFound	NotFound	NotFound	NotFound	NotFound	NotFound	NotFound	NotFound	NotFound	NotFound	NotFound	NotFound	NotFound	NotFound	NotFound	NotFound	NotFound	NotFound	NotFound	NotFound	NotFound	NotFound	NotFound	NotFound	NotFound	NotFound	NotFound	NotFound	NotFound
2144	8.90672	346348	186015	20	HCD	2091	8	186015	NotFound	NotFound	6	NotFound	5	11	3	NotFound	NotFound	NotFound	NotFound	NotFound	2	4	NotFound	NotFound	NotFound	NotFound	NotFound	NotFound	NotFound	NotFound	NotFound	1	NotFound	NotFound	NotFound	NotFound	NotFound	NotFound	NotFound	NotFound	NotFound	8	NotFound	NotFound	NotFound	NotFound	NotFound	NotFound	NotFound
2145	8.90894	278367	144499	20	HCD	2091	7	144499	NotFound	3	1	10	2	7	4	NotFound	NotFound	NotFound	NotFound	NotFound	5	NotFound	NotFound	NotFound	NotFound	NotFound	NotFound	NotFound	NotFound	NotFound	NotFound	NotFound	NotFound	NotFound	NotFound	NotFound	NotFound	NotFound	NotFound	NotFound	NotFound	NotFound	NotFound	NotFound	NotFound	NotFound	NotFound	NotFound	NotFound
2146	8.91115	323009	167367	20	HCD	2091	7	167367	NotFound	NotFound	NotFound	NotFound	7	12	5	NotFound	NotFound	NotFound	NotFound	NotFound	2	3	NotFound	NotFound	NotFound	NotFound	NotFound	NotFound	NotFound	NotFound	NotFound	1	NotFound	NotFound	NotFound	NotFound	NotFound	NotFound	NotFound	NotFound	NotFound	4	NotFound	NotFound	NotFound	NotFound	NotFound	NotFound	NotFound
2147	8.91337	237488	124038	20	HCD	2091	6	124038	NotFound	2	1	NotFound	3	6	4	NotFound	NotFound	NotFound	NotFound	NotFound	8	NotFound	NotFound	NotFound	NotFound	NotFound	NotFound	NotFound	NotFound	NotFound	NotFound	NotFound	NotFound	NotFound	NotFound	NotFound	NotFound	NotFound	NotFound	NotFound	NotFound	NotFound	NotFound	NotFound	NotFound	NotFound	NotFound	NotFound	NotFound
2148	8.91559	318042	190463	20	HCD	2091	9	190463	NotFound	8	4	NotFound	5	7	1	NotFound	NotFound	NotFound	NotFound	NotFound	3	6	NotFound	NotFound	NotFound	NotFound	NotFound	NotFound	NotFound	NotFound	NotFound	2	NotFound	NotFound	NotFound	NotFound	NotFound	NotFound	NotFound	NotFound	NotFound	16	NotFound	NotFound	NotFound	NotFound	NotFound	NotFound	NotFound
2149	8.9178	270780	154543	20	HCD	2091	9	154543	NotFound	6	1	16	3	8	2	NotFound	NotFound	NotFound	NotFound	NotFound	4	12	NotFound	NotFound	NotFound	NotFound	NotFound	NotFound	NotFound	NotFound	NotFound	7	NotFound	NotFound	NotFound	NotFound	NotFound	NotFound	NotFound	NotFound	NotFound	NotFound	NotFound	NotFound	NotFound	NotFound	NotFound	NotFound	NotFound
2150	8.92002	608690	11640.6	20	HCD	2091	2	11640.6	NotFound	NotFound	NotFound	NotFound	NotFound	NotFound	NotFound	NotFound	NotFound	NotFound	NotFound	NotFound	NotFound	13	NotFound	NotFound	NotFound	NotFound	NotFound	NotFound	NotFound	NotFound	NotFound	NotFound	NotFound	NotFound	NotFound	NotFound	NotFound	NotFound	NotFound	NotFound	NotFound	15	NotFound	NotFound	NotFound	NotFound	NotFound	NotFound	NotFound
2151	8.92224	292495	172434	20	HCD	2091	9	172434	NotFound	11	1	13	4	7	2	NotFound	NotFound	NotFound	NotFound	NotFound	5	8	NotFound	NotFound	NotFound	NotFound	NotFound	NotFound	NotFound	NotFound	NotFound	6	NotFound	NotFound	NotFound	NotFound	NotFound	NotFound	NotFound	NotFound	NotFound	NotFound	NotFound	NotFound	NotFound	NotFound	NotFound	NotFound	NotFound
2152	8.92445	592911	58722.7	20	HCD	2091	4	58722.7	NotFound	NotFound	NotFound	NotFound	NotFound	NotFound	NotFound	NotFound	NotFound	NotFound	NotFound	NotFound	16	5	NotFound	NotFound	NotFound	NotFound	NotFound	NotFound	NotFound	NotFound	NotFound	9	NotFound	NotFound	NotFound	NotFound	NotFound	NotFound	NotFound	NotFound	NotFound	7	NotFound	NotFound	NotFound	NotFound	NotFound	NotFound	NotFound
2153	8.92667	226205	130624	20	HCD	2091	6	130624	NotFound	2	1	8	3	12	10	NotFound	NotFound	NotFound	NotFound	NotFound	NotFound	NotFound	NotFound	NotFound	NotFound	NotFound	NotFound	NotFound	NotFound	NotFound	NotFound	NotFound	NotFound	NotFound	NotFound	NotFound	NotFound	NotFound	NotFound	NotFound	NotFound	NotFound	NotFound	NotFound	NotFound	NotFound	NotFound	NotFound	NotFound
2154	8.92889	428276	149306	20	HCD	2091	8	149306	NotFound	NotFound	9	NotFound	10	21	4	NotFound	NotFound	NotFound	NotFound	NotFound	3	8	NotFound	NotFound	NotFound	NotFound	NotFound	NotFound	NotFound	NotFound	NotFound	1	NotFound	NotFound	NotFound	NotFound	NotFound	NotFound	NotFound	NotFound	NotFound	12	NotFound	NotFound	NotFound	NotFound	NotFound	NotFound	NotFound
2155	8.9311	269655	139510	20	HCD	2091	7	139510	NotFound	5	1	NotFound	2	7	4	NotFound	NotFound	NotFound	NotFound	NotFound	6	15	NotFound	NotFound	NotFound	NotFound	NotFound	NotFound	NotFound	NotFound	NotFound	NotFound	NotFound	NotFound	NotFound	NotFound	NotFound	NotFound	NotFound	NotFound	NotFound	NotFound	NotFound	NotFound	NotFound	NotFound	NotFound	NotFound	NotFound
2156	8.93332	481702	122279	20	HCD	2091	6	122279	NotFound	NotFound	NotFound	NotFound	17	NotFound	12	NotFound	NotFound	NotFound	NotFound	NotFound	4	8	NotFound	NotFound	NotFound	NotFound	NotFound	NotFound	NotFound	NotFound	NotFound	2	NotFound	NotFound	NotFound	NotFound	NotFound	NotFound	NotFound	NotFound	NotFound	9	NotFound	NotFound	NotFound	NotFound	NotFound	NotFound	NotFound
2157	8.93554	260719	133913	20	HCD	2091	6	133913	NotFound	2	1	8	4	7	3	NotFound	NotFound	NotFound	NotFound	NotFound	NotFound	NotFound	NotFound	NotFound	NotFound	NotFound	NotFound	NotFound	NotFound	NotFound	NotFound	NotFound	NotFound	NotFound	NotFound	NotFound	NotFound	NotFound	NotFound	NotFound	NotFound	NotFound	NotFound	NotFound	NotFound	NotFound	NotFound	NotFound	NotFound
2158	8.93841	361958	162295	20	HCD	2091	7	162295	NotFound	NotFound	5	NotFound	4	7	1	NotFound	NotFound	NotFound	NotFound	NotFound	6	8	NotFound	NotFound	NotFound	NotFound	NotFound	NotFound	NotFound	NotFound	NotFound	3	NotFound	NotFound	NotFound	NotFound	NotFound	NotFound	NotFound	NotFound	NotFound	NotFound	NotFound	NotFound	NotFound	NotFound	NotFound	NotFound	NotFound
2159	8.94062	329147	171148	20	HCD	2091	9	171148	NotFound	5	1	16	3	6	2	NotFound	NotFound	NotFound	NotFound	NotFound	7	13	NotFound	NotFound	NotFound	NotFound	NotFound	NotFound	NotFound	NotFound	NotFound	10	NotFound	NotFound	NotFound	NotFound	NotFound	NotFound	NotFound	NotFound	NotFound	NotFound	NotFound	NotFound	NotFound	NotFound	NotFound	NotFound	NotFound
2160	8.94284	774532	4317.41	20	HCD	2091	1	4317.41	NotFound	NotFound	NotFound	NotFound	NotFound	NotFound	NotFound	NotFound	NotFound	NotFound	NotFound	NotFound	NotFound	NotFound	NotFound	NotFound	NotFound	NotFound	NotFound	NotFound	NotFound	NotFound	NotFound	NotFound	NotFound	NotFound	NotFound	NotFound	NotFound	NotFound	NotFound	NotFound	NotFound	16	NotFound	NotFound	NotFound	NotFound	NotFound	NotFound	NotFound
2161	8.94506	642494	212061	20	HCD	2091	8	212061	NotFound	15	4	NotFound	5	9	2	NotFound	NotFound	NotFound	NotFound	NotFound	10	22	NotFound	NotFound	NotFound	NotFound	NotFound	NotFound	NotFound	NotFound	NotFound	7	NotFound	NotFound	NotFound	NotFound	NotFound	NotFound	NotFound	NotFound	NotFound	NotFound	NotFound	NotFound	NotFound	NotFound	NotFound	NotFound	NotFound
2162	8.94727	1.10462e+06	26615.4	20	HCD	2091	1	26615.4	NotFound	NotFound	NotFound	NotFound	NotFound	NotFound	NotFound	NotFound	NotFound	NotFound	NotFound	NotFound	NotFound	NotFound	NotFound	NotFound	NotFound	NotFound	NotFound	NotFound	NotFound	NotFound	NotFound	NotFound	NotFound	NotFound	NotFound	NotFound	NotFound	NotFound	NotFound	NotFound	NotFound	11	NotFound	NotFound	NotFound	NotFound	NotFound	NotFound	NotFound
2163	8.94949	367914	159759	20	HCD	2091	6	159759	NotFound	3	1	10	4	5	8	NotFound	NotFound	NotFound	NotFound	NotFound	NotFound	NotFound	NotFound	NotFound	NotFound	NotFound	NotFound	NotFound	NotFound	NotFound	NotFound	NotFound	NotFound	NotFound	NotFound	NotFound	NotFound	NotFound	NotFound	NotFound	NotFound	NotFound	NotFound	NotFound	NotFound	NotFound	NotFound	NotFound	NotFound
2164	8.95171	844670	179429	20	HCD	2091	7	179429	NotFound	NotFound	35	NotFound	16	NotFound	10	NotFound	NotFound	NotFound	NotFound	NotFound	29	15	NotFound	NotFound	NotFound	NotFound	NotFound	NotFound	NotFound	NotFound	NotFound	1	NotFound	NotFound	NotFound	NotFound	NotFound	NotFound	NotFound	NotFound	NotFound	5	NotFound	NotFound	NotFound	NotFound	NotFound	NotFound	NotFound
2165	8.95392	508524	195956	20	HCD	2091	9	195956	NotFound	7	1	31	3	8	4	NotFound	NotFound	NotFound	NotFound	NotFound	14	21	NotFound	NotFound	NotFound	NotFound	NotFound	NotFound	NotFound	NotFound	NotFound	17	NotFound	NotFound	NotFound	NotFound	NotFound	NotFound	NotFound	NotFound	NotFound	NotFound	NotFound	NotFound	NotFound	NotFound	NotFound	NotFound	NotFound
2166	8.95614	995876	124719	20	HCD	2091	5	124719	NotFound	NotFound	NotFound	NotFound	NotFound	NotFound	27	NotFound	NotFound	NotFound	NotFound	NotFound	NotFound	26	NotFound	NotFound	NotFound	NotFound	NotFound	NotFound	NotFound	NotFound	NotFound	6	NotFound	NotFound	NotFound	NotFound	NotFound	36	NotFound	NotFound	NotFound	4	NotFound	NotFound	NotFound	NotFound	NotFound	NotFound	NotFound
2167	8.95836	419412	163730	20	HCD	2091	6	163730	NotFound	4	1	14	3	6	5	NotFound	NotFound	NotFound	NotFound	NotFound	NotFound	NotFound	NotFound	NotFound	NotFound	NotFound	NotFound	NotFound	NotFound	NotFound	NotFound	NotFound	NotFound	NotFound	NotFound	NotFound	NotFound	NotFound	NotFound	NotFound	NotFound	NotFound	NotFound	NotFound	NotFound	NotFound	NotFound	NotFound	NotFound
2168	8.96057	798634	211237	20	HCD	2091	8	211237	NotFound	NotFound	6	NotFound	8	16	4	NotFound	NotFound	NotFound	NotFound	NotFound	7	17	NotFound	NotFound	NotFound	NotFound	NotFound	NotFound	NotFound	NotFound	NotFound	3	NotFound	NotFound	NotFound	NotFound	NotFound	NotFound	NotFound	NotFound	NotFound	11	NotFound	NotFound	NotFound	NotFound	NotFound	NotFound	NotFound
2169	8.96279	624813	199132	20	HCD	2091	8	199132	NotFound	15	1	NotFound	5	11	4	NotFound	NotFound	NotFound	NotFound	NotFound	10	34	NotFound	NotFound	NotFound	NotFound	NotFound	NotFound	NotFound	NotFound	NotFound	12	NotFound	NotFound	NotFound	NotFound	NotFound	NotFound	NotFound	NotFound	NotFound	NotFound	NotFound	NotFound	NotFound	NotFound	NotFound	NotFound	NotFound
2171	8.96723	274349	98825.1	20	HCD	2091	7	98825.1	NotFound	NotFound	1	NotFound	2	15	3	NotFound	NotFound	NotFound	NotFound	NotFound	11	16	NotFound	NotFound	NotFound	NotFound	NotFound	NotFound	NotFound	NotFound	NotFound	4	NotFound	NotFound	NotFound	NotFound	NotFound	NotFound	NotFound	NotFound	NotFound	NotFound	NotFound	NotFound	NotFound	NotFound	NotFound	NotFound	NotFound
2172	8.96944	687954	10922.9	20	HCD	2091	1	10922.9	NotFound	NotFound	NotFound	NotFound	NotFound	NotFound	NotFound	NotFound	NotFound	NotFound	NotFound	NotFound	NotFound	NotFound	NotFound	NotFound	NotFound	NotFound	NotFound	NotFound	NotFound	NotFound	NotFound	NotFound	NotFound	NotFound	NotFound	NotFound	NotFound	NotFound	NotFound	NotFound	NotFound	11	NotFound	NotFound	NotFound	NotFound	NotFound	NotFound	NotFound
2173	8.97227	200279	63977.2	20	HCD	2091	3	63977.2	NotFound	3	1	NotFound	4	NotFound	NotFound	NotFound	NotFound	NotFound	NotFound	NotFound	NotFound	NotFound	NotFound	NotFound	NotFound	NotFound	NotFound	NotFound	NotFound	NotFound	NotFound	NotFound	NotFound	NotFound	NotFound	NotFound	NotFound	NotFound	NotFound	NotFound	NotFound	NotFound	NotFound	NotFound	NotFound	NotFound	NotFound	NotFound	NotFound
2174	8.97448	405239	99440.4	20	HCD	2091	7	99440.4	NotFound	NotFound	18	NotFound	27	31	10	NotFound	NotFound	NotFound	NotFound	NotFound	NotFound	23	NotFound	NotFound	NotFound	NotFound	NotFound	NotFound	NotFound	NotFound	NotFound	1	NotFound	NotFound	NotFound	NotFound	NotFound	NotFound	NotFound	NotFound	NotFound	3	NotFound	NotFound	NotFound	NotFound	NotFound	NotFound	NotFound
2175	8.9767	245531	93631.7	20	HCD	2091	6	93631.7	NotFound	8	1	NotFound	4	6	2	NotFound	NotFound	NotFound	NotFound	NotFound	15	NotFound	NotFound	NotFound	NotFound	NotFound	NotFound	NotFound	NotFound	NotFound	NotFound	NotFound	NotFound	NotFound	NotFound	NotFound	NotFound	NotFound	NotFound	NotFound	NotFound	NotFound	NotFound	NotFound	NotFound	NotFound	NotFound	NotFound	NotFound
2176	8.97892	492844	58192.8	20	HCD	2091	3	58192.8	NotFound	NotFound	NotFound	NotFound	NotFound	NotFound	NotFound	NotFound	NotFound	NotFound	NotFound	NotFound	NotFound	23	NotFound	NotFound	NotFound	NotFound	NotFound	NotFound	NotFound	NotFound	NotFound	9	NotFound	NotFound	NotFound	NotFound	NotFound	NotFound	NotFound	NotFound	NotFound	5	NotFound	NotFound	NotFound	NotFound	NotFound	NotFound	NotFound
2177	8.98113	198197	91720.5	20	HCD	2091	6	91720.5	NotFound	5	1	10	4	6	9	NotFound	NotFound	NotFound	NotFound	NotFound	NotFound	NotFound	NotFound	NotFound	NotFound	NotFound	NotFound	NotFound	NotFound	NotFound	NotFound	NotFound	NotFound	NotFound	NotFound	NotFound	NotFound	NotFound	NotFound	NotFound	NotFound	NotFound	NotFound	NotFound	NotFound	NotFound	NotFound	NotFound	NotFound
2178	8.98335	360597	109813	20	HCD	2091	6	109813	NotFound	NotFound	5	NotFound	3	NotFound	2	NotFound	NotFound	NotFound	NotFound	NotFound	17	22	NotFound	NotFound	NotFound	NotFound	NotFound	NotFound	NotFound	NotFound	NotFound	1	NotFound	NotFound	NotFound	NotFound	NotFound	NotFound	NotFound	NotFound	NotFound	NotFound	NotFound	NotFound	NotFound	NotFound	NotFound	NotFound	NotFound
2179	8.98557	284028	102780	20	HCD	2091	6	102780	NotFound	7	1	NotFound	2	9	3	NotFound	NotFound	NotFound	NotFound	NotFound	NotFound	NotFound	NotFound	NotFound	NotFound	NotFound	NotFound	NotFound	NotFound	NotFound	NotFound	5	NotFound	NotFound	NotFound	NotFound	NotFound	NotFound	NotFound	NotFound	NotFound	NotFound	NotFound	NotFound	NotFound	NotFound	NotFound	NotFound	NotFound
2182	8.99528	1.48868e+06	1.04618e+06	20	HCD	2125	12	1.04618e+06	NotFound	8	2	26	5	6	1	NotFound	NotFound	NotFound	NotFound	NotFound	4	7	NotFound	NotFound	NotFound	NotFound	NotFound	NotFound	NotFound	NotFound	NotFound	3	NotFound	NotFound	NotFound	NotFound	NotFound	14	NotFound	NotFound	NotFound	16	NotFound	32	NotFound	NotFound	NotFound	NotFound	NotFound
2183	8.9975	477035	347747	20	HCD	2125	11	347747	NotFound	8	3	NotFound	4	5	1	NotFound	NotFound	NotFound	NotFound	NotFound	6	7	NotFound	NotFound	NotFound	NotFound	NotFound	NotFound	NotFound	NotFound	NotFound	2	NotFound	NotFound	NotFound	NotFound	NotFound	9	NotFound	NotFound	NotFound	16	NotFound	17	NotFound	NotFound	NotFound	NotFound	NotFound
2184	8.99971	679720	387689	20	HCD	2125	8	387689	NotFound	10	1	NotFound	5	7	2	NotFound	NotFound	NotFound	NotFound	NotFound	3	6	NotFound	NotFound	NotFound	NotFound	NotFound	NotFound	NotFound	NotFound	NotFound	4	NotFound	NotFound	NotFound	NotFound	NotFound	NotFound	NotFound	NotFound	NotFound	NotFound	NotFound	NotFound	NotFound	NotFound	NotFound	NotFound	NotFound
2185	9.00193	344296	177804	20	HCD	2125	8	177804	NotFound	14	3	NotFound	4	6	1	NotFound	NotFound	NotFound	NotFound	NotFound	5	7	NotFound	NotFound	NotFound	NotFound	NotFound	NotFound	NotFound	NotFound	NotFound	2	NotFound	NotFound	NotFound	NotFound	NotFound	NotFound	NotFound	NotFound	NotFound	NotFound	NotFound	NotFound	NotFound	NotFound	NotFound	NotFound	NotFound
2186	9.00414	506505	251748	20	HCD	2125	9	251748	NotFound	12	2	NotFound	4	8	1	NotFound	NotFound	NotFound	NotFound	NotFound	7	9	NotFound	NotFound	NotFound	NotFound	NotFound	NotFound	NotFound	NotFound	NotFound	3	NotFound	NotFound	NotFound	NotFound	NotFound	NotFound	NotFound	NotFound	NotFound	20	NotFound	NotFound	NotFound	NotFound	NotFound	NotFound	NotFound
2187	9.00636	433690	219366	20	HCD	2125	7	219366	NotFound	NotFound	3	NotFound	4	7	1	NotFound	NotFound	NotFound	NotFound	NotFound	5	11	NotFound	NotFound	NotFound	NotFound	NotFound	NotFound	NotFound	NotFound	NotFound	2	NotFound	NotFound	NotFound	NotFound	NotFound	NotFound	NotFound	NotFound	NotFound	NotFound	NotFound	NotFound	NotFound	NotFound	NotFound	NotFound	NotFound
2188	9.00858	414045	204540	20	HCD	2125	8	204540	NotFound	8	2	NotFound	4	10	1	NotFound	NotFound	NotFound	NotFound	NotFound	3	7	NotFound	NotFound	NotFound	NotFound	NotFound	NotFound	NotFound	NotFound	NotFound	5	NotFound	NotFound	NotFound	NotFound	NotFound	NotFound	NotFound	NotFound	NotFound	NotFound	NotFound	NotFound	NotFound	NotFound	NotFound	NotFound	NotFound
2189	9.0108	230289	92409.6	20	HCD	2125	7	92409.6	NotFound	NotFound	1	NotFound	4	10	2	NotFound	NotFound	NotFound	NotFound	NotFound	8	7	NotFound	NotFound	NotFound	NotFound	NotFound	NotFound	NotFound	NotFound	NotFound	3	NotFound	NotFound	NotFound	NotFound	NotFound	NotFound	NotFound	NotFound	NotFound	NotFound	NotFound	NotFound	NotFound	NotFound	NotFound	NotFound	NotFound
2190	9.01301	1.50144e+06	1.07161e+06	20	HCD	2125	13	1.07161e+06	NotFound	7	2	28	4	8	1	NotFound	NotFound	NotFound	NotFound	39	5	6	NotFound	NotFound	NotFound	NotFound	NotFound	NotFound	NotFound	NotFound	NotFound	3	NotFound	NotFound	NotFound	NotFound	NotFound	15	NotFound	NotFound	NotFound	20	NotFound	35	NotFound	NotFound	NotFound	NotFound	NotFound
2191	9.01523	2015161	714034	20	HCD	2125	9	714034	NotFound	NotFound	NotFound	NotFound	45	NotFound	21	NotFound	NotFound	NotFound	NotFound	NotFound	4	3	NotFound	NotFound	NotFound	NotFound	NotFound	NotFound	NotFound	NotFound	NotFound	2	NotFound	NotFound	NotFound	NotFound	NotFound	27	NotFound	NotFound	NotFound	1	NotFound	NotFound	NotFound	20	NotFound	NotFound	NotFound
2192	9.01745	1186009	810579	20	HCD	2125	8	810579	NotFound	2	1	7	3	6	4	NotFound	NotFound	NotFound	NotFound	NotFound	10	31	NotFound	NotFound	NotFound	NotFound	NotFound	NotFound	NotFound	NotFound	NotFound	NotFound	NotFound	NotFound	NotFound	NotFound	NotFound	NotFound	NotFound	NotFound	NotFound	NotFound	NotFound	NotFound	NotFound	NotFound	NotFound	NotFound	NotFound
2193	9.01966	1.59217e+06	1.00138e+06	20	HCD	2125	15	1.00138e+06	NotFound	23	8	NotFound	6	17	2	NotFound	NotFound	NotFound	NotFound	NotFound	3	5	NotFound	NotFound	NotFound	NotFound	NotFound	NotFound	NotFound	NotFound	NotFound	1	NotFound	NotFound	NotFound	NotFound	NotFound	10	NotFound	NotFound	NotFound	4	NotFound	12	40	37	NotFound	NotFound	NotFound
2194	9.02188	1.39157e+06	935504	20	HCD	2125	10	935504	NotFound	4	1	11	3	6	2	NotFound	NotFound	31	NotFound	NotFound	5	15	NotFound	NotFound	NotFound	NotFound	NotFound	NotFound	NotFound	NotFound	NotFound	10	NotFound	NotFound	NotFound	NotFound	NotFound	NotFound	NotFound	NotFound	NotFound	NotFound	NotFound	NotFound	NotFound	NotFound	NotFound	NotFound	NotFound
2195	9.0241	1.70348e+06	929044	20	HCD	2125	14	929044	NotFound	NotFound	29	NotFound	20	48	5	NotFound	NotFound	NotFound	NotFound	NotFound	3	4	NotFound	NotFound	NotFound	NotFound	NotFound	NotFound	NotFound	NotFound	NotFound	1	NotFound	60	NotFound	NotFound	NotFound	10	NotFound	NotFound	NotFound	2	NotFound	26	NotFound	16	NotFound	NotFound	NotFound
2196	9.02631	1.35104e+06	909423	20	HCD	2125	10	909423	NotFound	3	1	9	4	6	2	NotFound	NotFound	29	NotFound	NotFound	7	24	NotFound	NotFound	NotFound	NotFound	NotFound	NotFound	NotFound	NotFound	NotFound	18	NotFound	NotFound	NotFound	NotFound	NotFound	NotFound	NotFound	NotFound	NotFound	NotFound	NotFound	NotFound	NotFound	NotFound	NotFound	NotFound	NotFound
2197	9.02853	1.55587e+06	1.12974e+06	20	HCD	2125	12	1.12974e+06	NotFound	14	5	NotFound	4	9	1	NotFound	NotFound	NotFound	NotFound	NotFound	3	6	NotFound	NotFound	NotFound	NotFound	NotFound	NotFound	NotFound	NotFound	NotFound	2	NotFound	NotFound	NotFound	NotFound	NotFound	10	NotFound	NotFound	NotFound	7	NotFound	19	NotFound	NotFound	NotFound	NotFound	NotFound
2198	9.03136	1406034	976006	20	HCD	2125	10	976006	NotFound	7	1	15	3	6	2	NotFound	NotFound	NotFound	NotFound	NotFound	4	10	NotFound	NotFound	NotFound	NotFound	NotFound	NotFound	NotFound	NotFound	NotFound	5	NotFound	NotFound	NotFound	NotFound	NotFound	35	NotFound	NotFound	NotFound	NotFound	NotFound	NotFound	NotFound	NotFound	NotFound	NotFound	NotFound
2199	9.03357	2323116	95626.3	20	HCD	2125	6	95626.3	NotFound	NotFound	NotFound	NotFound	NotFound	NotFound	NotFound	NotFound	NotFound	NotFound	NotFound	NotFound	19	11	NotFound	NotFound	NotFound	NotFound	NotFound	NotFound	NotFound	NotFound	NotFound	16	NotFound	NotFound	NotFound	NotFound	NotFound	NotFound	NotFound	NotFound	NotFound	10	NotFound	NotFound	NotFound	25	NotFound	NotFound	NotFound
2200	9.03579	448664	338545	20	HCD	2125	9	338545	NotFound	9	2	NotFound	4	5	1	NotFound	NotFound	NotFound	NotFound	NotFound	6	12	NotFound	NotFound	NotFound	NotFound	NotFound	NotFound	NotFound	NotFound	NotFound	3	NotFound	NotFound	NotFound	NotFound	NotFound	8	NotFound	NotFound	NotFound	NotFound	NotFound	NotFound	NotFound	NotFound	NotFound	NotFound	NotFound
2201	9.03801	570853	93064.8	20	HCD	2125	3	93064.8	NotFound	NotFound	NotFound	NotFound	NotFound	NotFound	NotFound	NotFound	NotFound	NotFound	NotFound	NotFound	NotFound	NotFound	NotFound	NotFound	NotFound	NotFound	NotFound	NotFound	NotFound	NotFound	NotFound	3	NotFound	NotFound	NotFound	NotFound	NotFound	10	NotFound	NotFound	NotFound	8	NotFound	NotFound	NotFound	NotFound	NotFound	NotFound	NotFound
2202	9.04022	378877	259573	20	HCD	2125	6	259573	NotFound	2	1	7	3	6	4	NotFound	NotFound	NotFound	NotFound	NotFound	NotFound	NotFound	NotFound	NotFound	NotFound	NotFound	NotFound	NotFound	NotFound	NotFound	NotFound	NotFound	NotFound	NotFound	NotFound	NotFound	NotFound	NotFound	NotFound	NotFound	NotFound	NotFound	NotFound	NotFound	NotFound	NotFound	NotFound	NotFound	NotFound
2203	9.04244	437259	269781	20	HCD	2125	11	269781	NotFound	NotFound	7	NotFound	4	21	2	NotFound	NotFound	NotFound	NotFound	NotFound	13	14	NotFound	NotFound	NotFound	NotFound	NotFound	NotFound	NotFound	NotFound	NotFound	1	NotFound	NotFound	NotFound	NotFound	NotFound	6	NotFound	NotFound	NotFound	3	NotFound	8	NotFound	NotFound	NotFound	NotFound	NotFound
2204	9.04466	462964	329462	20	HCD	2125	8	329462	NotFound	4	1	8	3	5	2	NotFound	NotFound	NotFound	NotFound	NotFound	6	NotFound	NotFound	NotFound	NotFound	NotFound	NotFound	NotFound	NotFound	NotFound	NotFound	7	NotFound	NotFound	NotFound	NotFound	NotFound	NotFound	NotFound	NotFound	NotFound	NotFound	NotFound	NotFound	NotFound	NotFound	NotFound	NotFound	NotFound
2205	9.04687	540356	223436	20	HCD	2125	11	223436	NotFound	NotFound	21	NotFound	17	NotFound	5	NotFound	NotFound	NotFound	NotFound	NotFound	24	31	NotFound	NotFound	NotFound	NotFound	NotFound	NotFound	NotFound	NotFound	NotFound	1	NotFound	NotFound	NotFound	NotFound	NotFound	13	NotFound	NotFound	NotFound	2	NotFound	NotFound	NotFound	22	NotFound	NotFound	NotFound
2206	9.04909	396314	289133	20	HCD	2125	7	289133	NotFound	4	1	6	3	5	2	NotFound	NotFound	NotFound	NotFound	NotFound	8	NotFound	NotFound	NotFound	NotFound	NotFound	NotFound	NotFound	NotFound	NotFound	NotFound	NotFound	NotFound	NotFound	NotFound	NotFound	NotFound	NotFound	NotFound	NotFound	NotFound	NotFound	NotFound	NotFound	NotFound	NotFound	NotFound	NotFound	NotFound
2207	9.05131	423806	317563	20	HCD	2125	12	317563	NotFound	15	4	NotFound	3	8	2	NotFound	NotFound	NotFound	NotFound	NotFound	9	10	NotFound	NotFound	NotFound	NotFound	NotFound	NotFound	NotFound	NotFound	NotFound	1	NotFound	NotFound	NotFound	NotFound	NotFound	7	NotFound	NotFound	NotFound	6	NotFound	18	NotFound	NotFound	NotFound	NotFound	NotFound
2208	9.05352	412453	324878	20	HCD	2125	8	324878	NotFound	6	1	9	3	5	2	NotFound	NotFound	NotFound	NotFound	NotFound	7	NotFound	NotFound	NotFound	NotFound	NotFound	NotFound	NotFound	NotFound	NotFound	NotFound	4	NotFound	NotFound	NotFound	NotFound	NotFound	NotFound	NotFound	NotFound	NotFound	NotFound	NotFound	NotFound	NotFound	NotFound	NotFound	NotFound	NotFound
2209	9.05574	705143	6795.58	20	HCD	2125	1	6795.58	NotFound	NotFound	NotFound	NotFound	NotFound	NotFound	NotFound	NotFound	NotFound	NotFound	NotFound	NotFound	NotFound	NotFound	NotFound	NotFound	NotFound	NotFound	NotFound	NotFound	NotFound	NotFound	NotFound	6	NotFound	NotFound	NotFound	NotFound	NotFound	NotFound	NotFound	NotFound	NotFound	NotFound	NotFound	NotFound	NotFound	NotFound	NotFound	NotFound	NotFound
2210	9.05796	725103	392736	20	HCD	2125	9	392736	NotFound	7	2	29	4	6	1	NotFound	NotFound	NotFound	NotFound	NotFound	3	10	NotFound	NotFound	NotFound	NotFound	NotFound	NotFound	NotFound	NotFound	NotFound	5	NotFound	NotFound	NotFound	NotFound	NotFound	NotFound	NotFound	NotFound	NotFound	NotFound	NotFound	NotFound	NotFound	NotFound	NotFound	NotFound	NotFound
2211	9.06017	1.08249e+06	230054	20	HCD	2125	9	230054	NotFound	NotFound	NotFound	NotFound	NotFound	NotFound	34	NotFound	NotFound	NotFound	NotFound	NotFound	9	7	NotFound	NotFound	NotFound	NotFound	NotFound	NotFound	NotFound	NotFound	NotFound	12	NotFound	NotFound	NotFound	NotFound	NotFound	47	NotFound	NotFound	NotFound	1	NotFound	31	NotFound	25	NotFound	NotFound	NotFound
2212	9.06239	437981	234487	20	HCD	2125	7	234487	NotFound	2	1	5	3	8	6	NotFound	NotFound	NotFound	NotFound	NotFound	11	NotFound	NotFound	NotFound	NotFound	NotFound	NotFound	NotFound	NotFound	NotFound	NotFound	NotFound	NotFound	NotFound	NotFound	NotFound	NotFound	NotFound	NotFound	NotFound	NotFound	NotFound	NotFound	NotFound	NotFound	NotFound	NotFound	NotFound	NotFound
2213	9.06526	704468	358626	20	HCD	2125	8	358626	NotFound	NotFound	7	NotFound	6	16	3	NotFound	NotFound	NotFound	NotFound	NotFound	2	4	NotFound	NotFound	NotFound	NotFound	NotFound	NotFound	NotFound	NotFound	NotFound	1	NotFound	NotFound	NotFound	NotFound	NotFound	NotFound	NotFound	NotFound	NotFound	5	NotFound	NotFound	NotFound	NotFound	NotFound	NotFound	NotFound
2214	9.06748	633721	350272	20	HCD	2125	10	350272	NotFound	4	1	12	3	6	2	NotFound	NotFound	33	NotFound	NotFound	5	27	NotFound	NotFound	NotFound	NotFound	NotFound	NotFound	NotFound	NotFound	NotFound	23	NotFound	NotFound	NotFound	NotFound	NotFound	NotFound	NotFound	NotFound	NotFound	NotFound	NotFound	NotFound	NotFound	NotFound	NotFound	NotFound	NotFound
2215	9.0697	808791	333630	20	HCD	2125	10	333630	NotFound	NotFound	36	NotFound	13	NotFound	4	NotFound	NotFound	NotFound	NotFound	NotFound	2	5	NotFound	NotFound	NotFound	NotFound	NotFound	NotFound	NotFound	NotFound	NotFound	1	NotFound	NotFound	NotFound	NotFound	NotFound	15	NotFound	NotFound	NotFound	3	NotFound	NotFound	NotFound	24	NotFound	NotFound	NotFound
2216	9.07191	596664	298115	20	HCD	2125	8	298115	NotFound	2	1	10	3	6	4	NotFound	NotFound	NotFound	NotFound	NotFound	7	30	NotFound	NotFound	NotFound	NotFound	NotFound	NotFound	NotFound	NotFound	NotFound	NotFound	NotFound	NotFound	NotFound	NotFound	NotFound	NotFound	NotFound	NotFound	NotFound	NotFound	NotFound	NotFound	NotFound	NotFound	NotFound	NotFound	NotFound
2217	9.07413	762734	397586	20	HCD	2125	10	397586	NotFound	13	4	NotFound	5	7	1	NotFound	NotFound	NotFound	NotFound	NotFound	3	6	NotFound	NotFound	NotFound	NotFound	NotFound	NotFound	NotFound	NotFound	NotFound	2	NotFound	NotFound	NotFound	NotFound	NotFound	34	NotFound	NotFound	NotFound	15	NotFound	NotFound	NotFound	NotFound	NotFound	NotFound	NotFound
2218	9.07634	719038	372449	20	HCD	2125	9	372449	NotFound	5	1	18	3	7	2	NotFound	NotFound	NotFound	NotFound	NotFound	4	12	NotFound	NotFound	NotFound	NotFound	NotFound	NotFound	NotFound	NotFound	NotFound	6	NotFound	NotFound	NotFound	NotFound	NotFound	NotFound	NotFound	NotFound	NotFound	NotFound	NotFound	NotFound	NotFound	NotFound	NotFound	NotFound	NotFound
2219	9.07856	1.25504e+06	42042	20	HCD	2125	4	42042	NotFound	NotFound	NotFound	NotFound	NotFound	NotFound	NotFound	NotFound	NotFound	NotFound	NotFound	NotFound	NotFound	13	NotFound	NotFound	NotFound	NotFound	NotFound	NotFound	NotFound	NotFound	NotFound	NotFound	NotFound	NotFound	NotFound	NotFound	NotFound	NotFound	NotFound	NotFound	NotFound	7	NotFound	NotFound	NotFound	12	NotFound	NotFound	NotFound
2220	9.08078	409892	208970	20	HCD	2125	9	208970	NotFound	8	3	NotFound	4	7	1	NotFound	NotFound	NotFound	NotFound	NotFound	5	10	NotFound	NotFound	NotFound	NotFound	NotFound	NotFound	NotFound	NotFound	NotFound	2	NotFound	NotFound	NotFound	NotFound	NotFound	NotFound	NotFound	NotFound	NotFound	16	NotFound	NotFound	NotFound	NotFound	NotFound	NotFound	NotFound
2221	9.083	698611	15281.9	20	HCD	2125	1	15281.9	NotFound	NotFound	NotFound	NotFound	NotFound	NotFound	NotFound	NotFound	NotFound	NotFound	NotFound	NotFound	NotFound	NotFound	NotFound	NotFound	NotFound	NotFound	NotFound	NotFound	NotFound	NotFound	NotFound	NotFound	NotFound	NotFound	NotFound	NotFound	NotFound	NotFound	NotFound	NotFound	NotFound	18	NotFound	NotFound	NotFound	NotFound	NotFound	NotFound	NotFound
2222	9.08521	276036	144142	20	HCD	2125	6	144142	NotFound	2	1	9	3	5	10	NotFound	NotFound	NotFound	NotFound	NotFound	NotFound	NotFound	NotFound	NotFound	NotFound	NotFound	NotFound	NotFound	NotFound	NotFound	NotFound	NotFound	NotFound	NotFound	NotFound	NotFound	NotFound	NotFound	NotFound	NotFound	NotFound	NotFound	NotFound	NotFound	NotFound	NotFound	NotFound	NotFound	NotFound
2223	9.08743	374043	162260	20	HCD	2125	8	162260	NotFound	NotFound	15	NotFound	9	NotFound	3	NotFound	NotFound	NotFound	NotFound	NotFound	7	4	NotFound	NotFound	NotFound	NotFound	NotFound	NotFound	NotFound	NotFound	NotFound	1	NotFound	NotFound	NotFound	NotFound	NotFound	12	NotFound	NotFound	NotFound	2	NotFound	NotFound	NotFound	NotFound	NotFound	NotFound	NotFound
2224	9.08965	282760	155660	20	HCD	2125	8	155660	NotFound	4	1	11	3	5	2	NotFound	NotFound	NotFound	NotFound	NotFound	9	13	NotFound	NotFound	NotFound	NotFound	NotFound	NotFound	NotFound	NotFound	NotFound	NotFound	NotFound	NotFound	NotFound	NotFound	NotFound	NotFound	NotFound	NotFound	NotFound	NotFound	NotFound	NotFound	NotFound	NotFound	NotFound	NotFound	NotFound
2225	9.09186	512224	94107.3	20	HCD	2125	5	94107.3	NotFound	NotFound	NotFound	NotFound	NotFound	NotFound	21	NotFound	NotFound	NotFound	NotFound	NotFound	NotFound	17	NotFound	NotFound	NotFound	NotFound	NotFound	NotFound	NotFound	NotFound	NotFound	2	NotFound	NotFound	NotFound	NotFound	NotFound	NotFound	NotFound	NotFound	NotFound	1	NotFound	NotFound	NotFound	NotFound	NotFound	NotFound	NotFound
2226	9.09408	292506	145007	20	HCD	2125	6	145007	NotFound	2	1	13	3	7	4	NotFound	NotFound	NotFound	NotFound	NotFound	NotFound	NotFound	NotFound	NotFound	NotFound	NotFound	NotFound	NotFound	NotFound	NotFound	NotFound	NotFound	NotFound	NotFound	NotFound	NotFound	NotFound	NotFound	NotFound	NotFound	NotFound	NotFound	NotFound	NotFound	NotFound	NotFound	NotFound	NotFound	NotFound
2227	9.0963	311083	172843	20	HCD	2125	9	172843	NotFound	17	4	NotFound	3	14	2	NotFound	NotFound	NotFound	NotFound	NotFound	5	9	NotFound	NotFound	NotFound	NotFound	NotFound	NotFound	NotFound	NotFound	NotFound	1	NotFound	NotFound	NotFound	NotFound	NotFound	NotFound	NotFound	NotFound	NotFound	6	NotFound	NotFound	NotFound	NotFound	NotFound	NotFound	NotFound
2228	9.09917	283170	174467	20	HCD	2125	8	174467	NotFound	6	1	NotFound	3	9	2	NotFound	NotFound	NotFound	NotFound	NotFound	5	11	NotFound	NotFound	NotFound	NotFound	NotFound	NotFound	NotFound	NotFound	NotFound	4	NotFound	NotFound	NotFound	NotFound	NotFound	NotFound	NotFound	NotFound	NotFound	NotFound	NotFound	NotFound	NotFound	NotFound	NotFound	NotFound	NotFound
2230	9.1036	661639	326378	20	HCD	2125	8	326378	NotFound	13	2	NotFound	3	8	1	NotFound	NotFound	NotFound	NotFound	NotFound	7	9	NotFound	NotFound	NotFound	NotFound	NotFound	NotFound	NotFound	NotFound	NotFound	4	NotFound	NotFound	NotFound	NotFound	NotFound	NotFound	NotFound	NotFound	NotFound	NotFound	NotFound	NotFound	NotFound	NotFound	NotFound	NotFound	NotFound
2231	9.10582	1.24883e+06	44675.6	20	HCD	2125	2	44675.6	NotFound	NotFound	NotFound	NotFound	NotFound	NotFound	NotFound	NotFound	NotFound	NotFound	NotFound	NotFound	NotFound	NotFound	NotFound	NotFound	NotFound	NotFound	NotFound	NotFound	NotFound	NotFound	NotFound	18	NotFound	NotFound	NotFound	NotFound	NotFound	NotFound	NotFound	NotFound	NotFound	7	NotFound	NotFound	NotFound	NotFound	NotFound	NotFound	NotFound
2232	9.10803	487627	233016	20	HCD	2125	6	233016	NotFound	3	1	5	4	11	6	NotFound	NotFound	NotFound	NotFound	NotFound	NotFound	NotFound	NotFound	NotFound	NotFound	NotFound	NotFound	NotFound	NotFound	NotFound	NotFound	NotFound	NotFound	NotFound	NotFound	NotFound	NotFound	NotFound	NotFound	NotFound	NotFound	NotFound	NotFound	NotFound	NotFound	NotFound	NotFound	NotFound	NotFound
2233	9.11025	746696	322830	20	HCD	2125	8	322830	NotFound	NotFound	13	NotFound	7	32	2	NotFound	NotFound	NotFound	NotFound	NotFound	6	14	NotFound	NotFound	NotFound	NotFound	NotFound	NotFound	NotFound	NotFound	NotFound	1	NotFound	NotFound	NotFound	NotFound	NotFound	NotFound	NotFound	NotFound	NotFound	3	NotFound	NotFound	NotFound	NotFound	NotFound	NotFound	NotFound
2234	9.11247	566024	295584	20	HCD	2125	9	295584	NotFound	5	1	13	4	8	2	NotFound	NotFound	NotFound	NotFound	NotFound	7	19	NotFound	NotFound	NotFound	NotFound	NotFound	NotFound	NotFound	NotFound	NotFound	17	NotFound	NotFound	NotFound	NotFound	NotFound	NotFound	NotFound	NotFound	NotFound	NotFound	NotFound	NotFound	NotFound	NotFound	NotFound	NotFound	NotFound
2235	9.11468	914704	244254	20	HCD	2125	6	244254	NotFound	NotFound	NotFound	NotFound	NotFound	NotFound	12	NotFound	NotFound	NotFound	NotFound	NotFound	37	25	NotFound	NotFound	NotFound	NotFound	NotFound	NotFound	NotFound	NotFound	NotFound	1	NotFound	NotFound	NotFound	NotFound	NotFound	28	NotFound	NotFound	NotFound	2	NotFound	NotFound	NotFound	NotFound	NotFound	NotFound	NotFound
2236	9.1169	544360	268822	20	HCD	2125	7	268822	NotFound	3	1	8	4	7	5	NotFound	NotFound	NotFound	NotFound	NotFound	13	NotFound	NotFound	NotFound	NotFound	NotFound	NotFound	NotFound	NotFound	NotFound	NotFound	NotFound	NotFound	NotFound	NotFound	NotFound	NotFound	NotFound	NotFound	NotFound	NotFound	NotFound	NotFound	NotFound	NotFound	NotFound	NotFound	NotFound	NotFound
2237	9.11912	667622	317871	20	HCD	2125	9	317871	NotFound	18	5	NotFound	3	13	1	NotFound	NotFound	NotFound	NotFound	NotFound	6	8	NotFound	NotFound	NotFound	NotFound	NotFound	NotFound	NotFound	NotFound	NotFound	2	NotFound	NotFound	NotFound	NotFound	NotFound	NotFound	NotFound	NotFound	NotFound	11	NotFound	NotFound	NotFound	NotFound	NotFound	NotFound	NotFound
2238	9.12133	622460	321608	20	HCD	2125	9	321608	NotFound	9	1	26	2	6	3	NotFound	NotFound	NotFound	NotFound	NotFound	7	16	NotFound	NotFound	NotFound	NotFound	NotFound	NotFound	NotFound	NotFound	NotFound	8	NotFound	NotFound	NotFound	NotFound	NotFound	NotFound	NotFound	NotFound	NotFound	NotFound	NotFound	NotFound	NotFound	NotFound	NotFound	NotFound	NotFound
2240	9.12577	384108	200746	20	HCD	2125	8	200746	NotFound	10	2	NotFound	4	6	1	NotFound	NotFound	NotFound	NotFound	NotFound	7	11	NotFound	NotFound	NotFound	NotFound	NotFound	NotFound	NotFound	NotFound	NotFound	3	NotFound	NotFound	NotFound	NotFound	NotFound	NotFound	NotFound	NotFound	NotFound	NotFound	NotFound	NotFound	NotFound	NotFound	NotFound	NotFound	NotFound
2241	9.12798	867547	43940.6	20	HCD	2125	4	43940.6	NotFound	NotFound	NotFound	NotFound	NotFound	NotFound	NotFound	NotFound	NotFound	NotFound	NotFound	NotFound	NotFound	NotFound	NotFound	NotFound	NotFound	NotFound	NotFound	NotFound	NotFound	NotFound	NotFound	21	NotFound	NotFound	NotFound	NotFound	NotFound	NotFound	NotFound	NotFound	NotFound	7	NotFound	NotFound	NotFound	24	NotFound	NotFound	NotFound
2242	9.1302	277850	146731	20	HCD	2125	5	146731	NotFound	2	1	NotFound	3	7	5	NotFound	NotFound	NotFound	NotFound	NotFound	NotFound	NotFound	NotFound	NotFound	NotFound	NotFound	NotFound	NotFound	NotFound	NotFound	NotFound	NotFound	NotFound	NotFound	NotFound	NotFound	NotFound	NotFound	NotFound	NotFound	NotFound	NotFound	NotFound	NotFound	NotFound	NotFound	NotFound	NotFound	NotFound
2243	9.13303	552753	203227	20	HCD	2125	8	203227	NotFound	NotFound	17	NotFound	9	NotFound	3	NotFound	NotFound	NotFound	NotFound	NotFound	16	15	NotFound	NotFound	NotFound	NotFound	NotFound	NotFound	NotFound	NotFound	NotFound	1	NotFound	NotFound	NotFound	NotFound	NotFound	33	NotFound	NotFound	NotFound	2	NotFound	NotFound	NotFound	NotFound	NotFound	NotFound	NotFound
2244	9.13524	397181	201173	20	HCD	2125	7	201173	NotFound	4	1	13	2	6	3	NotFound	NotFound	NotFound	NotFound	NotFound	7	NotFound	NotFound	NotFound	NotFound	NotFound	NotFound	NotFound	NotFound	NotFound	NotFound	NotFound	NotFound	NotFound	NotFound	NotFound	NotFound	NotFound	NotFound	NotFound	NotFound	NotFound	NotFound	NotFound	NotFound	NotFound	NotFound	NotFound	NotFound
2245	9.13746	721479	107722	20	HCD	2125	5	107722	NotFound	NotFound	NotFound	NotFound	NotFound	NotFound	23	NotFound	NotFound	NotFound	NotFound	NotFound	44	21	NotFound	NotFound	NotFound	NotFound	NotFound	NotFound	NotFound	NotFound	NotFound	4	NotFound	NotFound	NotFound	NotFound	NotFound	NotFound	NotFound	NotFound	NotFound	2	NotFound	NotFound	NotFound	NotFound	NotFound	NotFound	NotFound
2246	9.13968	299727	195968	20	HCD	2125	7	195968	NotFound	4	1	8	2	5	3	NotFound	NotFound	NotFound	NotFound	NotFound	6	NotFound	NotFound	NotFound	NotFound	NotFound	NotFound	NotFound	NotFound	NotFound	NotFound	NotFound	NotFound	NotFound	NotFound	NotFound	NotFound	NotFound	NotFound	NotFound	NotFound	NotFound	NotFound	NotFound	NotFound	NotFound	NotFound	NotFound	NotFound
2247	9.14189	484821	210661	20	HCD	2125	8	210661	NotFound	NotFound	6	NotFound	3	17	2	NotFound	NotFound	NotFound	NotFound	NotFound	7	5	NotFound	NotFound	NotFound	NotFound	NotFound	NotFound	NotFound	NotFound	NotFound	1	NotFound	NotFound	NotFound	NotFound	NotFound	NotFound	NotFound	NotFound	NotFound	8	NotFound	NotFound	NotFound	NotFound	NotFound	NotFound	NotFound
2248	9.14411	406684	240203	20	HCD	2125	9	240203	NotFound	8	1	17	3	5	2	NotFound	NotFound	NotFound	NotFound	NotFound	6	9	NotFound	NotFound	NotFound	NotFound	NotFound	NotFound	NotFound	NotFound	NotFound	4	NotFound	NotFound	NotFound	NotFound	NotFound	NotFound	NotFound	NotFound	NotFound	NotFound	NotFound	NotFound	NotFound	NotFound	NotFound	NotFound	NotFound
2250	9.14854	402001	194164	20	HCD	2125	8	194164	NotFound	7	1	NotFound	3	12	2	NotFound	NotFound	NotFound	NotFound	NotFound	5	8	NotFound	NotFound	NotFound	NotFound	NotFound	NotFound	NotFound	NotFound	NotFound	4	NotFound	NotFound	NotFound	NotFound	NotFound	NotFound	NotFound	NotFound	NotFound	NotFound	NotFound	NotFound	NotFound	NotFound	NotFound	NotFound	NotFound
2251	9.15076	713217	104067	20	HCD	2125	5	104067	NotFound	NotFound	NotFound	NotFound	NotFound	NotFound	NotFound	NotFound	NotFound	NotFound	NotFound	NotFound	8	6	NotFound	NotFound	NotFound	NotFound	NotFound	NotFound	NotFound	NotFound	NotFound	9	NotFound	NotFound	NotFound	NotFound	NotFound	34	NotFound	NotFound	NotFound	5	NotFound	NotFound	NotFound	NotFound	NotFound	NotFound	NotFound
2252	9.15298	351537	186573	20	HCD	2125	7	186573	NotFound	2	1	5	3	8	4	NotFound	NotFound	NotFound	NotFound	NotFound	10	NotFound	NotFound	NotFound	NotFound	NotFound	NotFound	NotFound	NotFound	NotFound	NotFound	NotFound	NotFound	NotFound	NotFound	NotFound	NotFound	NotFound	NotFound	NotFound	NotFound	NotFound	NotFound	NotFound	NotFound	NotFound	NotFound	NotFound	NotFound
2253	9.15519	465315	238713	20	HCD	2125	8	238713	NotFound	NotFound	7	NotFound	6	20	3	NotFound	NotFound	NotFound	NotFound	NotFound	2	4	NotFound	NotFound	NotFound	NotFound	NotFound	NotFound	NotFound	NotFound	NotFound	1	NotFound	NotFound	NotFound	NotFound	NotFound	NotFound	NotFound	NotFound	NotFound	8	NotFound	NotFound	NotFound	NotFound	NotFound	NotFound	NotFound
2254	9.15741	400458	186843	20	HCD	2125	7	186843	NotFound	4	1	NotFound	3	9	2	NotFound	NotFound	NotFound	NotFound	NotFound	5	16	NotFound	NotFound	NotFound	NotFound	NotFound	NotFound	NotFound	NotFound	NotFound	NotFound	NotFound	NotFound	NotFound	NotFound	NotFound	NotFound	NotFound	NotFound	NotFound	NotFound	NotFound	NotFound	NotFound	NotFound	NotFound	NotFound	NotFound
2255	9.15963	535095	187142	20	HCD	2125	7	187142	NotFound	NotFound	NotFound	NotFound	18	NotFound	6	NotFound	NotFound	NotFound	NotFound	NotFound	1	3	NotFound	NotFound	NotFound	NotFound	NotFound	NotFound	NotFound	NotFound	NotFound	2	NotFound	NotFound	NotFound	NotFound	NotFound	26	NotFound	NotFound	NotFound	4	NotFound	NotFound	NotFound	NotFound	NotFound	NotFound	NotFound
2256	9.16184	306508	149717	20	HCD	2125	7	149717	NotFound	2	1	8	3	6	4	NotFound	NotFound	NotFound	NotFound	NotFound	7	NotFound	NotFound	NotFound	NotFound	NotFound	NotFound	NotFound	NotFound	NotFound	NotFound	NotFound	NotFound	NotFound	NotFound	NotFound	NotFound	NotFound	NotFound	NotFound	NotFound	NotFound	NotFound	NotFound	NotFound	NotFound	NotFound	NotFound	NotFound
2257	9.16406	452738	224763	20	HCD	2125	9	224763	NotFound	11	5	NotFound	6	10	1	NotFound	NotFound	NotFound	NotFound	NotFound	2	7	NotFound	NotFound	NotFound	NotFound	NotFound	NotFound	NotFound	NotFound	NotFound	3	NotFound	NotFound	NotFound	NotFound	NotFound	NotFound	NotFound	NotFound	NotFound	22	NotFound	NotFound	NotFound	NotFound	NotFound	NotFound	NotFound
2258	9.16689	374741	182116	20	HCD	2125	8	182116	NotFound	6	1	NotFound	3	9	2	NotFound	NotFound	NotFound	NotFound	NotFound	4	13	NotFound	NotFound	NotFound	NotFound	NotFound	NotFound	NotFound	NotFound	NotFound	7	NotFound	NotFound	NotFound	NotFound	NotFound	NotFound	NotFound	NotFound	NotFound	NotFound	NotFound	NotFound	NotFound	NotFound	NotFound	NotFound	NotFound
2259	9.1691	779382	14629.6	20	HCD	2125	3	14629.6	NotFound	NotFound	NotFound	NotFound	NotFound	NotFound	NotFound	NotFound	NotFound	NotFound	NotFound	NotFound	NotFound	NotFound	NotFound	NotFound	NotFound	NotFound	NotFound	NotFound	NotFound	NotFound	NotFound	NotFound	NotFound	NotFound	NotFound	NotFound	NotFound	NotFound	NotFound	NotFound	NotFound	15	NotFound	NotFound	NotFound	16	NotFound	NotFound	NotFound
2260	9.17132	223052	84028.9	20	HCD	2125	6	84028.9	NotFound	NotFound	3	NotFound	4	9	2	NotFound	NotFound	NotFound	NotFound	NotFound	8	NotFound	NotFound	NotFound	NotFound	NotFound	NotFound	NotFound	NotFound	NotFound	NotFound	1	NotFound	NotFound	NotFound	NotFound	NotFound	NotFound	NotFound	NotFound	NotFound	NotFound	NotFound	NotFound	NotFound	NotFound	NotFound	NotFound	NotFound
2261	9.17354	357776	12230.8	20	HCD	2125	1	12230.8	NotFound	NotFound	NotFound	NotFound	NotFound	NotFound	NotFound	NotFound	NotFound	NotFound	NotFound	NotFound	NotFound	NotFound	NotFound	NotFound	NotFound	NotFound	NotFound	NotFound	NotFound	NotFound	NotFound	NotFound	NotFound	NotFound	NotFound	NotFound	NotFound	NotFound	NotFound	NotFound	NotFound	5	NotFound	NotFound	NotFound	NotFound	NotFound	NotFound	NotFound
2262	9.17575	185648	68574.1	20	HCD	2125	4	68574.1	NotFound	3	1	NotFound	4	NotFound	5	NotFound	NotFound	NotFound	NotFound	NotFound	NotFound	NotFound	NotFound	NotFound	NotFound	NotFound	NotFound	NotFound	NotFound	NotFound	NotFound	NotFound	NotFound	NotFound	NotFound	NotFound	NotFound	NotFound	NotFound	NotFound	NotFound	NotFound	NotFound	NotFound	NotFound	NotFound	NotFound	NotFound	NotFound
2263	9.17797	220860	68274.1	20	HCD	2125	4	68274.1	NotFound	NotFound	NotFound	NotFound	NotFound	NotFound	3	NotFound	NotFound	NotFound	NotFound	NotFound	NotFound	12	NotFound	NotFound	NotFound	NotFound	NotFound	NotFound	NotFound	NotFound	NotFound	1	NotFound	NotFound	NotFound	NotFound	NotFound	NotFound	NotFound	NotFound	NotFound	2	NotFound	NotFound	NotFound	NotFound	NotFound	NotFound	NotFound
2264	9.18019	181727	72275.4	20	HCD	2125	5	72275.4	NotFound	6	1	NotFound	5	4	2	NotFound	NotFound	NotFound	NotFound	NotFound	NotFound	NotFound	NotFound	NotFound	NotFound	NotFound	NotFound	NotFound	NotFound	NotFound	NotFound	NotFound	NotFound	NotFound	NotFound	NotFound	NotFound	NotFound	NotFound	NotFound	NotFound	NotFound	NotFound	NotFound	NotFound	NotFound	NotFound	NotFound	NotFound
2265	9.1824	252115	34973.7	20	HCD	2125	2	34973.7	NotFound	NotFound	NotFound	NotFound	NotFound	NotFound	NotFound	NotFound	NotFound	NotFound	NotFound	NotFound	NotFound	NotFound	NotFound	NotFound	NotFound	NotFound	NotFound	NotFound	NotFound	NotFound	NotFound	3	NotFound	NotFound	NotFound	NotFound	NotFound	NotFound	NotFound	NotFound	NotFound	1	NotFound	NotFound	NotFound	NotFound	NotFound	NotFound	NotFound
2266	9.18462	143085	76256	20	HCD	2125	6	76256	NotFound	3	1	NotFound	5	4	6	NotFound	NotFound	NotFound	NotFound	NotFound	8	NotFound	NotFound	NotFound	NotFound	NotFound	NotFound	NotFound	NotFound	NotFound	NotFound	NotFound	NotFound	NotFound	NotFound	NotFound	NotFound	NotFound	NotFound	NotFound	NotFound	NotFound	NotFound	NotFound	NotFound	NotFound	NotFound	NotFound	NotFound
2267	9.18684	241527	98219.1	20	HCD	2125	7	98219.1	NotFound	NotFound	3	NotFound	4	NotFound	2	NotFound	NotFound	NotFound	NotFound	NotFound	14	7	NotFound	NotFound	NotFound	NotFound	NotFound	NotFound	NotFound	NotFound	NotFound	1	NotFound	NotFound	NotFound	NotFound	NotFound	NotFound	NotFound	NotFound	NotFound	5	NotFound	NotFound	NotFound	NotFound	NotFound	NotFound	NotFound
2268	9.18905	226232	87018.8	20	HCD	2125	6	87018.8	NotFound	10	1	NotFound	4	5	2	NotFound	NotFound	NotFound	NotFound	NotFound	NotFound	NotFound	NotFound	NotFound	NotFound	NotFound	NotFound	NotFound	NotFound	NotFound	NotFound	6	NotFound	NotFound	NotFound	NotFound	NotFound	NotFound	NotFound	NotFound	NotFound	NotFound	NotFound	NotFound	NotFound	NotFound	NotFound	NotFound	NotFound
2271	9.19876	3.30138e+06	2.59972e+06	20	HCD	2181	17	2.59972e+06	NotFound	12	3	26	4	7	1	NotFound	NotFound	NotFound	NotFound	45	5	6	NotFound	NotFound	NotFound	NotFound	NotFound	NotFound	NotFound	NotFound	NotFound	2	NotFound	49	NotFound	NotFound	NotFound	11	NotFound	NotFound	52	9	NotFound	16	44	NotFound	NotFound	NotFound	NotFound
2272	9.20098	627238	221763	20	HCD	2181	8	221763	NotFound	16	1	NotFound	5	9	3	NotFound	NotFound	NotFound	NotFound	NotFound	11	19	NotFound	NotFound	NotFound	NotFound	NotFound	NotFound	NotFound	NotFound	NotFound	6	NotFound	NotFound	NotFound	NotFound	NotFound	NotFound	NotFound	NotFound	NotFound	NotFound	NotFound	NotFound	NotFound	NotFound	NotFound	NotFound	NotFound
2273	9.20319	342703	140658	20	HCD	2181	8	140658	NotFound	26	1	NotFound	2	14	3	NotFound	NotFound	NotFound	NotFound	NotFound	4	17	NotFound	NotFound	NotFound	NotFound	NotFound	NotFound	NotFound	NotFound	NotFound	5	NotFound	NotFound	NotFound	NotFound	NotFound	NotFound	NotFound	NotFound	NotFound	NotFound	NotFound	NotFound	NotFound	NotFound	NotFound	NotFound	NotFound
2274	9.20541	129988	59495.7	20	HCD	2181	5	59495.7	NotFound	6	4	NotFound	2	NotFound	1	NotFound	NotFound	NotFound	NotFound	NotFound	NotFound	NotFound	NotFound	NotFound	NotFound	NotFound	NotFound	NotFound	NotFound	NotFound	NotFound	3	NotFound	NotFound	NotFound	NotFound	NotFound	NotFound	NotFound	NotFound	NotFound	NotFound	NotFound	NotFound	NotFound	NotFound	NotFound	NotFound	NotFound
2275	9.20763	1.40886e+06	601507	20	HCD	2181	11	601507	NotFound	16	4	52	5	10	1	NotFound	NotFound	NotFound	NotFound	NotFound	7	11	NotFound	NotFound	NotFound	NotFound	NotFound	NotFound	NotFound	NotFound	NotFound	3	NotFound	NotFound	NotFound	NotFound	NotFound	54	NotFound	NotFound	NotFound	33	NotFound	NotFound	NotFound	NotFound	NotFound	NotFound	NotFound
2276	9.20984	338365	193651	20	HCD	2181	8	193651	NotFound	6	1	NotFound	5	8	2	NotFound	NotFound	NotFound	NotFound	NotFound	3	11	NotFound	NotFound	NotFound	NotFound	NotFound	NotFound	NotFound	NotFound	NotFound	4	NotFound	NotFound	NotFound	NotFound	NotFound	NotFound	NotFound	NotFound	NotFound	NotFound	NotFound	NotFound	NotFound	NotFound	NotFound	NotFound	NotFound
2277	9.21206	288195	98842.2	20	HCD	2181	6	98842.2	NotFound	NotFound	1	NotFound	4	NotFound	3	NotFound	NotFound	NotFound	NotFound	NotFound	10	17	NotFound	NotFound	NotFound	NotFound	NotFound	NotFound	NotFound	NotFound	NotFound	2	NotFound	NotFound	NotFound	NotFound	NotFound	NotFound	NotFound	NotFound	NotFound	NotFound	NotFound	NotFound	NotFound	NotFound	NotFound	NotFound	NotFound
2278	9.21428	262159	136210	20	HCD	2181	8	136210	NotFound	11	2	NotFound	3	7	1	NotFound	NotFound	NotFound	NotFound	NotFound	5	9	NotFound	NotFound	NotFound	NotFound	NotFound	NotFound	NotFound	NotFound	NotFound	6	NotFound	NotFound	NotFound	NotFound	NotFound	NotFound	NotFound	NotFound	NotFound	NotFound	NotFound	NotFound	NotFound	NotFound	NotFound	NotFound	NotFound
2279	9.2165	317374	142793	20	HCD	2181	7	142793	NotFound	NotFound	3	NotFound	6	8	1	NotFound	NotFound	NotFound	NotFound	NotFound	5	9	NotFound	NotFound	NotFound	NotFound	NotFound	NotFound	NotFound	NotFound	NotFound	2	NotFound	NotFound	NotFound	NotFound	NotFound	NotFound	NotFound	NotFound	NotFound	NotFound	NotFound	NotFound	NotFound	NotFound	NotFound	NotFound	NotFound
2280	9.21871	150025	63710.4	20	HCD	2181	5	63710.4	NotFound	NotFound	5	NotFound	4	NotFound	2	NotFound	NotFound	NotFound	NotFound	NotFound	NotFound	NotFound	NotFound	NotFound	NotFound	NotFound	NotFound	NotFound	NotFound	NotFound	NotFound	1	NotFound	NotFound	NotFound	NotFound	NotFound	NotFound	NotFound	NotFound	NotFound	3	NotFound	NotFound	NotFound	NotFound	NotFound	NotFound	NotFound
2281	9.22093	211995	107367	20	HCD	2181	8	107367	NotFound	8	1	NotFound	5	11	2	NotFound	NotFound	NotFound	NotFound	NotFound	3	7	NotFound	NotFound	NotFound	NotFound	NotFound	NotFound	NotFound	NotFound	NotFound	6	NotFound	NotFound	NotFound	NotFound	NotFound	NotFound	NotFound	NotFound	NotFound	NotFound	NotFound	NotFound	NotFound	NotFound	NotFound	NotFound	NotFound
2282	9.22315	3.17919e+06	2.51229e+06	20	HCD	2181	14	2.51229e+06	NotFound	10	3	22	4	6	1	NotFound	NotFound	NotFound	NotFound	39	5	7	NotFound	NotFound	NotFound	NotFound	NotFound	NotFound	NotFound	NotFound	NotFound	2	NotFound	NotFound	NotFound	NotFound	NotFound	11	NotFound	NotFound	NotFound	12	NotFound	19	33	NotFound	NotFound	NotFound	NotFound
2283	9.22536	5.45551e+06	506823	20	HCD	2181	6	506823	NotFound	NotFound	NotFound	NotFound	NotFound	NotFound	NotFound	NotFound	NotFound	NotFound	NotFound	NotFound	NotFound	29	NotFound	NotFound	NotFound	NotFound	NotFound	NotFound	NotFound	NotFound	NotFound	15	NotFound	NotFound	NotFound	NotFound	NotFound	30	NotFound	NotFound	NotFound	5	NotFound	NotFound	NotFound	14	NotFound	NotFound	NotFound
2284	9.22758	2.53261e+06	1.83525e+06	20	HCD	2181	10	1.83525e+06	NotFound	2	1	7	3	5	4	NotFound	NotFound	46	NotFound	NotFound	9	21	NotFound	NotFound	NotFound	NotFound	NotFound	NotFound	NotFound	NotFound	NotFound	45	NotFound	NotFound	NotFound	NotFound	NotFound	NotFound	NotFound	NotFound	NotFound	NotFound	NotFound	NotFound	NotFound	NotFound	NotFound	NotFound	NotFound
2285	9.2298	3.42548e+06	2.11137e+06	20	HCD	2181	16	2.11137e+06	NotFound	47	18	NotFound	10	33	3	NotFound	NotFound	NotFound	NotFound	NotFound	5	6	NotFound	NotFound	NotFound	NotFound	NotFound	NotFound	NotFound	NotFound	NotFound	1	NotFound	36	NotFound	NotFound	NotFound	8	NotFound	NotFound	NotFound	2	NotFound	15	49	23	NotFound	NotFound	NotFound
2286	9.23201	2.9211e+06	2.2792e+06	20	HCD	2181	11	2.2792e+06	NotFound	6	1	11	3	4	2	NotFound	NotFound	29	NotFound	35	5	12	NotFound	NotFound	NotFound	NotFound	NotFound	NotFound	NotFound	NotFound	NotFound	7	NotFound	NotFound	NotFound	NotFound	NotFound	NotFound	NotFound	NotFound	NotFound	NotFound	NotFound	NotFound	NotFound	NotFound	NotFound	NotFound	NotFound
2287	9.23484	3.8967e+06	1.52479e+06	20	HCD	2181	12	1.52479e+06	NotFound	NotFound	71	NotFound	38	NotFound	9	NotFound	NotFound	NotFound	NotFound	NotFound	21	19	NotFound	NotFound	NotFound	NotFound	NotFound	NotFound	NotFound	NotFound	NotFound	2	NotFound	36	NotFound	NotFound	NotFound	18	NotFound	NotFound	NotFound	1	NotFound	NotFound	NotFound	12	NotFound	NotFound	NotFound
2288	9.23705	2.68858e+06	2.02666e+06	20	HCD	2181	10	2.02666e+06	NotFound	4	1	8	3	5	2	NotFound	NotFound	37	NotFound	NotFound	6	15	NotFound	NotFound	NotFound	NotFound	NotFound	NotFound	NotFound	NotFound	NotFound	12	NotFound	NotFound	NotFound	NotFound	NotFound	NotFound	NotFound	NotFound	NotFound	NotFound	NotFound	NotFound	NotFound	NotFound	NotFound	NotFound	NotFound
2289	9.23927	3178509	2.33983e+06	20	HCD	2181	17	2.33983e+06	NotFound	16	6	41	4	10	2	NotFound	NotFound	NotFound	NotFound	NotFound	5	7	NotFound	NotFound	NotFound	NotFound	NotFound	NotFound	NotFound	NotFound	NotFound	1	NotFound	39	NotFound	NotFound	NotFound	9	NotFound	NotFound	NotFound	3	NotFound	14	33	46	NotFound	NotFound	NotFound
2290	9.24149	2.96915e+06	2.3375e+06	20	HCD	2181	11	2.3375e+06	NotFound	7	2	14	3	6	1	NotFound	NotFound	NotFound	NotFound	NotFound	4	8	NotFound	NotFound	NotFound	NotFound	NotFound	NotFound	NotFound	NotFound	NotFound	5	NotFound	NotFound	NotFound	NotFound	NotFound	22	NotFound	NotFound	NotFound	35	NotFound	NotFound	NotFound	NotFound	NotFound	NotFound	NotFound
2291	9.2437	5813172	10632.5	20	HCD	2181	1	10632.5	NotFound	NotFound	NotFound	NotFound	NotFound	NotFound	NotFound	NotFound	NotFound	NotFound	NotFound	NotFound	NotFound	NotFound	NotFound	NotFound	NotFound	NotFound	NotFound	NotFound	NotFound	NotFound	NotFound	NotFound	NotFound	NotFound	NotFound	NotFound	NotFound	NotFound	NotFound	NotFound	NotFound	7	NotFound	NotFound	NotFound	NotFound	NotFound	NotFound	NotFound
2292	9.24592	516746	212891	20	HCD	2181	7	212891	NotFound	14	1	NotFound	4	9	3	NotFound	NotFound	NotFound	NotFound	NotFound	11	NotFound	NotFound	NotFound	NotFound	NotFound	NotFound	NotFound	NotFound	NotFound	NotFound	5	NotFound	NotFound	NotFound	NotFound	NotFound	NotFound	NotFound	NotFound	NotFound	NotFound	NotFound	NotFound	NotFound	NotFound	NotFound	NotFound	NotFound
2293	9.24814	1.0497e+06	6637.39	20	HCD	2181	1	6637.39	NotFound	NotFound	NotFound	NotFound	NotFound	NotFound	NotFound	NotFound	NotFound	NotFound	NotFound	NotFound	NotFound	NotFound	NotFound	NotFound	NotFound	NotFound	NotFound	NotFound	NotFound	NotFound	NotFound	NotFound	NotFound	NotFound	NotFound	NotFound	NotFound	NotFound	NotFound	NotFound	NotFound	10	NotFound	NotFound	NotFound	NotFound	NotFound	NotFound	NotFound
2294	9.25035	365702	156933	20	HCD	2181	6	156933	NotFound	3	1	8	6	14	16	NotFound	NotFound	NotFound	NotFound	NotFound	NotFound	NotFound	NotFound	NotFound	NotFound	NotFound	NotFound	NotFound	NotFound	NotFound	NotFound	NotFound	NotFound	NotFound	NotFound	NotFound	NotFound	NotFound	NotFound	NotFound	NotFound	NotFound	NotFound	NotFound	NotFound	NotFound	NotFound	NotFound	NotFound
2295	9.25257	746908	89101.3	20	HCD	2181	6	89101.3	NotFound	NotFound	26	NotFound	16	NotFound	7	NotFound	NotFound	NotFound	NotFound	NotFound	NotFound	19	NotFound	NotFound	NotFound	NotFound	NotFound	NotFound	NotFound	NotFound	NotFound	4	NotFound	NotFound	NotFound	NotFound	NotFound	NotFound	NotFound	NotFound	NotFound	13	NotFound	NotFound	NotFound	NotFound	NotFound	NotFound	NotFound
2296	9.25479	449009	205223	20	HCD	2181	7	205223	NotFound	6	1	12	2	8	3	NotFound	NotFound	NotFound	NotFound	NotFound	19	NotFound	NotFound	NotFound	NotFound	NotFound	NotFound	NotFound	NotFound	NotFound	NotFound	NotFound	NotFound	NotFound	NotFound	NotFound	NotFound	NotFound	NotFound	NotFound	NotFound	NotFound	NotFound	NotFound	NotFound	NotFound	NotFound	NotFound	NotFound
2297	9.25701	839341	32477.4	20	HCD	2181	2	32477.4	NotFound	NotFound	NotFound	NotFound	NotFound	NotFound	NotFound	NotFound	NotFound	NotFound	NotFound	NotFound	NotFound	NotFound	NotFound	NotFound	NotFound	NotFound	NotFound	NotFound	NotFound	NotFound	NotFound	13	NotFound	NotFound	NotFound	NotFound	NotFound	NotFound	NotFound	NotFound	NotFound	12	NotFound	NotFound	NotFound	NotFound	NotFound	NotFound	NotFound
2298	9.25922	409032	183540	20	HCD	2181	6	183540	NotFound	5	1	8	4	7	6	NotFound	NotFound	NotFound	NotFound	NotFound	NotFound	NotFound	NotFound	NotFound	NotFound	NotFound	NotFound	NotFound	NotFound	NotFound	NotFound	NotFound	NotFound	NotFound	NotFound	NotFound	NotFound	NotFound	NotFound	NotFound	NotFound	NotFound	NotFound	NotFound	NotFound	NotFound	NotFound	NotFound	NotFound
2299	9.26144	590232	168523	20	HCD	2181	7	168523	NotFound	NotFound	9	NotFound	7	21	4	NotFound	NotFound	NotFound	NotFound	NotFound	17	NotFound	NotFound	NotFound	NotFound	NotFound	NotFound	NotFound	NotFound	NotFound	NotFound	1	NotFound	NotFound	NotFound	NotFound	NotFound	NotFound	NotFound	NotFound	NotFound	23	NotFound	NotFound	NotFound	NotFound	NotFound	NotFound	NotFound
2300	9.26366	492454	222879	20	HCD	2181	8	222879	NotFound	7	1	24	2	5	3	NotFound	NotFound	NotFound	NotFound	NotFound	8	NotFound	NotFound	NotFound	NotFound	NotFound	NotFound	NotFound	NotFound	NotFound	NotFound	11	NotFound	NotFound	NotFound	NotFound	NotFound	NotFound	NotFound	NotFound	NotFound	NotFound	NotFound	NotFound	NotFound	NotFound	NotFound	NotFound	NotFound
2302	9.2687	294227	118854	20	HCD	2181	8	118854	NotFound	13	1	NotFound	4	7	3	NotFound	NotFound	NotFound	NotFound	NotFound	2	9	NotFound	NotFound	NotFound	NotFound	NotFound	NotFound	NotFound	NotFound	NotFound	6	NotFound	NotFound	NotFound	NotFound	NotFound	NotFound	NotFound	NotFound	NotFound	NotFound	NotFound	NotFound	NotFound	NotFound	NotFound	NotFound	NotFound
2303	9.27091	495988	46620.2	20	HCD	2181	5	46620.2	NotFound	NotFound	NotFound	NotFound	NotFound	NotFound	21	NotFound	NotFound	NotFound	NotFound	NotFound	16	17	NotFound	NotFound	NotFound	NotFound	NotFound	NotFound	NotFound	NotFound	NotFound	20	NotFound	NotFound	NotFound	NotFound	NotFound	NotFound	NotFound	NotFound	NotFound	15	NotFound	NotFound	NotFound	NotFound	NotFound	NotFound	NotFound
2304	9.27313	240670	117009	20	HCD	2181	5	117009	NotFound	2	1	NotFound	6	8	5	NotFound	NotFound	NotFound	NotFound	NotFound	NotFound	NotFound	NotFound	NotFound	NotFound	NotFound	NotFound	NotFound	NotFound	NotFound	NotFound	NotFound	NotFound	NotFound	NotFound	NotFound	NotFound	NotFound	NotFound	NotFound	NotFound	NotFound	NotFound	NotFound	NotFound	NotFound	NotFound	NotFound	NotFound
2305	9.27535	433621	117983	20	HCD	2181	8	117983	NotFound	NotFound	8	NotFound	10	27	7	NotFound	NotFound	NotFound	NotFound	NotFound	2	9	NotFound	NotFound	NotFound	NotFound	NotFound	NotFound	NotFound	NotFound	NotFound	4	NotFound	NotFound	NotFound	NotFound	NotFound	NotFound	NotFound	NotFound	NotFound	19	NotFound	NotFound	NotFound	NotFound	NotFound	NotFound	NotFound
2306	9.27756	198350	125627	20	HCD	2181	6	125627	NotFound	4	1	NotFound	2	11	3	NotFound	NotFound	NotFound	NotFound	NotFound	5	NotFound	NotFound	NotFound	NotFound	NotFound	NotFound	NotFound	NotFound	NotFound	NotFound	NotFound	NotFound	NotFound	NotFound	NotFound	NotFound	NotFound	NotFound	NotFound	NotFound	NotFound	NotFound	NotFound	NotFound	NotFound	NotFound	NotFound	NotFound
2307	9.27978	411751	100856	20	HCD	2181	7	100856	NotFound	NotFound	24	NotFound	25	NotFound	15	NotFound	NotFound	NotFound	NotFound	NotFound	1	2	NotFound	NotFound	NotFound	NotFound	NotFound	NotFound	NotFound	NotFound	NotFound	4	NotFound	NotFound	NotFound	NotFound	NotFound	NotFound	NotFound	NotFound	NotFound	11	NotFound	NotFound	NotFound	NotFound	NotFound	NotFound	NotFound
2308	9.282	215412	114994	20	HCD	2181	6	114994	NotFound	4	1	NotFound	2	7	3	NotFound	NotFound	NotFound	NotFound	NotFound	12	NotFound	NotFound	NotFound	NotFound	NotFound	NotFound	NotFound	NotFound	NotFound	NotFound	NotFound	NotFound	NotFound	NotFound	NotFound	NotFound	NotFound	NotFound	NotFound	NotFound	NotFound	NotFound	NotFound	NotFound	NotFound	NotFound	NotFound	NotFound
2309	9.28421	330943	124425	20	HCD	2181	8	124425	NotFound	18	1	NotFound	4	15	6	NotFound	NotFound	NotFound	NotFound	NotFound	2	8	NotFound	NotFound	NotFound	NotFound	NotFound	NotFound	NotFound	NotFound	NotFound	3	NotFound	NotFound	NotFound	NotFound	NotFound	NotFound	NotFound	NotFound	NotFound	NotFound	NotFound	NotFound	NotFound	NotFound	NotFound	NotFound	NotFound
2310	9.28643	228151	110702	20	HCD	2181	7	110702	NotFound	5	1	NotFound	2	8	3	NotFound	NotFound	NotFound	NotFound	NotFound	4	NotFound	NotFound	NotFound	NotFound	NotFound	NotFound	NotFound	NotFound	NotFound	NotFound	6	NotFound	NotFound	NotFound	NotFound	NotFound	NotFound	NotFound	NotFound	NotFound	NotFound	NotFound	NotFound	NotFound	NotFound	NotFound	NotFound	NotFound
2312	9.29086	159859	49714.5	20	HCD	2181	5	49714.5	NotFound	9	4	NotFound	5	NotFound	1	NotFound	NotFound	NotFound	NotFound	NotFound	NotFound	NotFound	NotFound	NotFound	NotFound	NotFound	NotFound	NotFound	NotFound	NotFound	NotFound	2	NotFound	NotFound	NotFound	NotFound	NotFound	NotFound	NotFound	NotFound	NotFound	NotFound	NotFound	NotFound	NotFound	NotFound	NotFound	NotFound	NotFound
2313	9.29308	174648	5347.4	20	HCD	2181	1	5347.4	NotFound	NotFound	NotFound	NotFound	NotFound	NotFound	NotFound	NotFound	NotFound	NotFound	NotFound	NotFound	NotFound	NotFound	NotFound	NotFound	NotFound	NotFound	NotFound	NotFound	NotFound	NotFound	NotFound	NotFound	NotFound	NotFound	NotFound	NotFound	NotFound	NotFound	NotFound	NotFound	NotFound	9	NotFound	NotFound	NotFound	NotFound	NotFound	NotFound	NotFound
2314	9.2953	102818	35512.2	20	HCD	2181	2	35512.2	NotFound	2	1	NotFound	NotFound	NotFound	NotFound	NotFound	NotFound	NotFound	NotFound	NotFound	NotFound	NotFound	NotFound	NotFound	NotFound	NotFound	NotFound	NotFound	NotFound	NotFound	NotFound	NotFound	NotFound	NotFound	NotFound	NotFound	NotFound	NotFound	NotFound	NotFound	NotFound	NotFound	NotFound	NotFound	NotFound	NotFound	NotFound	NotFound	NotFound
2315	9.29751	149197	44685.7	20	HCD	2181	3	44685.7	NotFound	NotFound	NotFound	NotFound	NotFound	NotFound	3	NotFound	NotFound	NotFound	NotFound	NotFound	NotFound	NotFound	NotFound	NotFound	NotFound	NotFound	NotFound	NotFound	NotFound	NotFound	NotFound	1	NotFound	NotFound	NotFound	NotFound	NotFound	NotFound	NotFound	NotFound	NotFound	2	NotFound	NotFound	NotFound	NotFound	NotFound	NotFound	NotFound
2316	9.29973	144626	60220.2	20	HCD	2181	6	60220.2	NotFound	4	1	NotFound	2	3	5	NotFound	NotFound	NotFound	NotFound	NotFound	7	NotFound	NotFound	NotFound	NotFound	NotFound	NotFound	NotFound	NotFound	NotFound	NotFound	NotFound	NotFound	NotFound	NotFound	NotFound	NotFound	NotFound	NotFound	NotFound	NotFound	NotFound	NotFound	NotFound	NotFound	NotFound	NotFound	NotFound	NotFound
2317	9.3026	121866	24755.2	20	HCD	2181	2	24755.2	NotFound	NotFound	NotFound	NotFound	NotFound	NotFound	NotFound	NotFound	NotFound	NotFound	NotFound	NotFound	NotFound	NotFound	NotFound	NotFound	NotFound	NotFound	NotFound	NotFound	NotFound	NotFound	NotFound	2	NotFound	NotFound	NotFound	NotFound	NotFound	NotFound	NotFound	NotFound	NotFound	1	NotFound	NotFound	NotFound	NotFound	NotFound	NotFound	NotFound
2318	9.30482	136891	40891	20	HCD	2181	3	40891	NotFound	3	1	NotFound	2	NotFound	NotFound	NotFound	NotFound	NotFound	NotFound	NotFound	NotFound	NotFound	NotFound	NotFound	NotFound	NotFound	NotFound	NotFound	NotFound	NotFound	NotFound	NotFound	NotFound	NotFound	NotFound	NotFound	NotFound	NotFound	NotFound	NotFound	NotFound	NotFound	NotFound	NotFound	NotFound	NotFound	NotFound	NotFound	NotFound
2319	9.30704	165891	61560.6	20	HCD	2181	5	61560.6	NotFound	NotFound	4	NotFound	3	NotFound	2	NotFound	NotFound	NotFound	NotFound	NotFound	7	NotFound	NotFound	NotFound	NotFound	NotFound	NotFound	NotFound	NotFound	NotFound	NotFound	1	NotFound	NotFound	NotFound	NotFound	NotFound	NotFound	NotFound	NotFound	NotFound	NotFound	NotFound	NotFound	NotFound	NotFound	NotFound	NotFound	NotFound
2320	9.30925	142370	51105.9	20	HCD	2181	5	51105.9	NotFound	5	1	NotFound	3	NotFound	2	NotFound	NotFound	NotFound	NotFound	NotFound	NotFound	NotFound	NotFound	NotFound	NotFound	NotFound	NotFound	NotFound	NotFound	NotFound	NotFound	6	NotFound	NotFound	NotFound	NotFound	NotFound	NotFound	NotFound	NotFound	NotFound	NotFound	NotFound	NotFound	NotFound	NotFound	NotFound	NotFound	NotFound
2322	9.31369	1088389	442749	20	HCD	2181	8	442749	NotFound	16	3	NotFound	5	11	1	NotFound	NotFound	NotFound	NotFound	NotFound	7	12	NotFound	NotFound	NotFound	NotFound	NotFound	NotFound	NotFound	NotFound	NotFound	4	NotFound	NotFound	NotFound	NotFound	NotFound	NotFound	NotFound	NotFound	NotFound	NotFound	NotFound	NotFound	NotFound	NotFound	NotFound	NotFound	NotFound
2323	9.3159	1.9114e+06	31747.8	20	HCD	2181	1	31747.8	NotFound	NotFound	NotFound	NotFound	NotFound	NotFound	NotFound	NotFound	NotFound	NotFound	NotFound	NotFound	NotFound	NotFound	NotFound	NotFound	NotFound	NotFound	NotFound	NotFound	NotFound	NotFound	NotFound	NotFound	NotFound	NotFound	NotFound	NotFound	NotFound	NotFound	NotFound	NotFound	NotFound	7	NotFound	NotFound	NotFound	NotFound	NotFound	NotFound	NotFound
2324	9.31812	705852	297944	20	HCD	2181	7	297944	NotFound	2	1	12	4	16	7	NotFound	NotFound	NotFound	NotFound	NotFound	21	NotFound	NotFound	NotFound	NotFound	NotFound	NotFound	NotFound	NotFound	NotFound	NotFound	NotFound	NotFound	NotFound	NotFound	NotFound	NotFound	NotFound	NotFound	NotFound	NotFound	NotFound	NotFound	NotFound	NotFound	NotFound	NotFound	NotFound	NotFound
2325	9.32034	1.09425e+06	403941	20	HCD	2181	9	403941	NotFound	NotFound	21	NotFound	13	51	4	NotFound	NotFound	NotFound	NotFound	NotFound	8	9	NotFound	NotFound	NotFound	NotFound	NotFound	NotFound	NotFound	NotFound	NotFound	1	NotFound	NotFound	NotFound	NotFound	NotFound	44	NotFound	NotFound	NotFound	2	NotFound	NotFound	NotFound	NotFound	NotFound	NotFound	NotFound
2326	9.32255	1.01159e+06	413466	20	HCD	2181	9	413466	NotFound	5	1	19	4	9	2	NotFound	NotFound	NotFound	NotFound	NotFound	6	26	NotFound	NotFound	NotFound	NotFound	NotFound	NotFound	NotFound	NotFound	NotFound	30	NotFound	NotFound	NotFound	NotFound	NotFound	NotFound	NotFound	NotFound	NotFound	NotFound	NotFound	NotFound	NotFound	NotFound	NotFound	NotFound	NotFound
2327	9.32477	1.48995e+06	266478	20	HCD	2181	8	266478	NotFound	NotFound	NotFound	NotFound	NotFound	NotFound	18	NotFound	NotFound	NotFound	NotFound	NotFound	26	19	NotFound	NotFound	NotFound	NotFound	NotFound	NotFound	NotFound	NotFound	NotFound	6	NotFound	NotFound	NotFound	NotFound	NotFound	32	NotFound	NotFound	NotFound	2	NotFound	NotFound	NotFound	31	NotFound	NotFound	NotFound
2328	9.32699	848958	337312	20	HCD	2181	7	337312	NotFound	5	1	18	4	9	3	NotFound	NotFound	NotFound	NotFound	NotFound	10	NotFound	NotFound	NotFound	NotFound	NotFound	NotFound	NotFound	NotFound	NotFound	NotFound	NotFound	NotFound	NotFound	NotFound	NotFound	NotFound	NotFound	NotFound	NotFound	NotFound	NotFound	NotFound	NotFound	NotFound	NotFound	NotFound	NotFound	NotFound
2329	9.3292	1.09757e+06	465946	20	HCD	2181	9	465946	NotFound	23	8	NotFound	5	15	1	NotFound	NotFound	NotFound	NotFound	NotFound	6	9	NotFound	NotFound	NotFound	NotFound	NotFound	NotFound	NotFound	NotFound	NotFound	2	NotFound	NotFound	NotFound	NotFound	NotFound	NotFound	NotFound	NotFound	NotFound	10	NotFound	NotFound	NotFound	NotFound	NotFound	NotFound	NotFound
2330	9.33142	997826	411268	20	HCD	2181	9	411268	NotFound	10	1	43	3	9	2	NotFound	NotFound	NotFound	NotFound	NotFound	5	14	NotFound	NotFound	NotFound	NotFound	NotFound	NotFound	NotFound	NotFound	NotFound	8	NotFound	NotFound	NotFound	NotFound	NotFound	NotFound	NotFound	NotFound	NotFound	NotFound	NotFound	NotFound	NotFound	NotFound	NotFound	NotFound	NotFound
2332	9.33646	268956	151205	20	HCD	2181	9	151205	NotFound	10	2	14	4	7	1	NotFound	NotFound	NotFound	NotFound	NotFound	3	8	NotFound	NotFound	NotFound	NotFound	NotFound	NotFound	NotFound	NotFound	NotFound	5	NotFound	NotFound	NotFound	NotFound	NotFound	NotFound	NotFound	NotFound	NotFound	NotFound	NotFound	NotFound	NotFound	NotFound	NotFound	NotFound	NotFound
2333	9.33868	392958	103699	20	HCD	2181	5	103699	NotFound	NotFound	NotFound	NotFound	NotFound	NotFound	27	NotFound	NotFound	NotFound	NotFound	NotFound	3	2	NotFound	NotFound	NotFound	NotFound	NotFound	NotFound	NotFound	NotFound	NotFound	5	NotFound	NotFound	NotFound	NotFound	NotFound	NotFound	NotFound	NotFound	NotFound	1	NotFound	NotFound	NotFound	NotFound	NotFound	NotFound	NotFound
2334	9.3409	244549	115949	20	HCD	2181	5	115949	NotFound	2	1	6	4	NotFound	7	NotFound	NotFound	NotFound	NotFound	NotFound	NotFound	NotFound	NotFound	NotFound	NotFound	NotFound	NotFound	NotFound	NotFound	NotFound	NotFound	NotFound	NotFound	NotFound	NotFound	NotFound	NotFound	NotFound	NotFound	NotFound	NotFound	NotFound	NotFound	NotFound	NotFound	NotFound	NotFound	NotFound	NotFound
2335	9.34311	245852	149378	20	HCD	2181	7	149378	NotFound	NotFound	6	NotFound	5	NotFound	2	NotFound	NotFound	NotFound	NotFound	NotFound	3	4	NotFound	NotFound	NotFound	NotFound	NotFound	NotFound	NotFound	NotFound	NotFound	1	NotFound	NotFound	NotFound	NotFound	NotFound	NotFound	NotFound	NotFound	NotFound	8	NotFound	NotFound	NotFound	NotFound	NotFound	NotFound	NotFound
2336	9.34533	286452	130589	20	HCD	2181	7	130589	NotFound	4	1	9	3	10	2	NotFound	NotFound	NotFound	NotFound	NotFound	5	NotFound	NotFound	NotFound	NotFound	NotFound	NotFound	NotFound	NotFound	NotFound	NotFound	NotFound	NotFound	NotFound	NotFound	NotFound	NotFound	NotFound	NotFound	NotFound	NotFound	NotFound	NotFound	NotFound	NotFound	NotFound	NotFound	NotFound	NotFound
2337	9.34755	349131	164006	20	HCD	2181	8	164006	NotFound	NotFound	16	NotFound	9	NotFound	5	NotFound	NotFound	NotFound	NotFound	NotFound	2	3	NotFound	NotFound	NotFound	NotFound	NotFound	NotFound	NotFound	NotFound	NotFound	1	NotFound	NotFound	NotFound	NotFound	NotFound	14	NotFound	NotFound	NotFound	4	NotFound	NotFound	NotFound	NotFound	NotFound	NotFound	NotFound
2338	9.34976	246140	128493	20	HCD	2181	7	128493	NotFound	2	1	7	3	9	4	NotFound	NotFound	NotFound	NotFound	NotFound	8	NotFound	NotFound	NotFound	NotFound	NotFound	NotFound	NotFound	NotFound	NotFound	NotFound	NotFound	NotFound	NotFound	NotFound	NotFound	NotFound	NotFound	NotFound	NotFound	NotFound	NotFound	NotFound	NotFound	NotFound	NotFound	NotFound	NotFound	NotFound
2339	9.35198	344342	186074	20	HCD	2181	9	186074	NotFound	14	4	NotFound	5	7	1	NotFound	NotFound	NotFound	NotFound	NotFound	2	6	NotFound	NotFound	NotFound	NotFound	NotFound	NotFound	NotFound	NotFound	NotFound	3	NotFound	NotFound	NotFound	NotFound	NotFound	NotFound	NotFound	NotFound	NotFound	15	NotFound	NotFound	NotFound	NotFound	NotFound	NotFound	NotFound
2340	9.3542	284363	162283	20	HCD	2181	8	162283	NotFound	6	1	NotFound	4	5	2	NotFound	NotFound	NotFound	NotFound	NotFound	3	10	NotFound	NotFound	NotFound	NotFound	NotFound	NotFound	NotFound	NotFound	NotFound	7	NotFound	NotFound	NotFound	NotFound	NotFound	NotFound	NotFound	NotFound	NotFound	NotFound	NotFound	NotFound	NotFound	NotFound	NotFound	NotFound	NotFound
2341	9.35641	476969	5366.48	20	HCD	2181	1	5366.48	NotFound	NotFound	NotFound	NotFound	NotFound	NotFound	NotFound	NotFound	NotFound	NotFound	NotFound	NotFound	NotFound	NotFound	NotFound	NotFound	NotFound	NotFound	NotFound	NotFound	NotFound	NotFound	NotFound	NotFound	NotFound	NotFound	NotFound	NotFound	NotFound	NotFound	NotFound	NotFound	NotFound	16	NotFound	NotFound	NotFound	NotFound	NotFound	NotFound	NotFound
2342	9.35863	250530	106632	20	HCD	2181	7	106632	NotFound	NotFound	2	NotFound	4	8	3	NotFound	NotFound	NotFound	NotFound	NotFound	10	14	NotFound	NotFound	NotFound	NotFound	NotFound	NotFound	NotFound	NotFound	NotFound	1	NotFound	NotFound	NotFound	NotFound	NotFound	NotFound	NotFound	NotFound	NotFound	NotFound	NotFound	NotFound	NotFound	NotFound	NotFound	NotFound	NotFound
2343	9.36085	601431	10833.6	20	HCD	2181	1	10833.6	NotFound	NotFound	NotFound	NotFound	NotFound	NotFound	NotFound	NotFound	NotFound	NotFound	NotFound	NotFound	NotFound	NotFound	NotFound	NotFound	NotFound	NotFound	NotFound	NotFound	NotFound	NotFound	NotFound	NotFound	NotFound	NotFound	NotFound	NotFound	NotFound	NotFound	NotFound	NotFound	NotFound	11	NotFound	NotFound	NotFound	NotFound	NotFound	NotFound	NotFound
2344	9.36306	190086	79191	20	HCD	2181	6	79191	NotFound	3	1	5	4	9	8	NotFound	NotFound	NotFound	NotFound	NotFound	NotFound	NotFound	NotFound	NotFound	NotFound	NotFound	NotFound	NotFound	NotFound	NotFound	NotFound	NotFound	NotFound	NotFound	NotFound	NotFound	NotFound	NotFound	NotFound	NotFound	NotFound	NotFound	NotFound	NotFound	NotFound	NotFound	NotFound	NotFound	NotFound
2345	9.36528	327651	98639.8	20	HCD	2181	6	98639.8	NotFound	NotFound	NotFound	NotFound	20	NotFound	6	NotFound	NotFound	NotFound	NotFound	NotFound	27	11	NotFound	NotFound	NotFound	NotFound	NotFound	NotFound	NotFound	NotFound	NotFound	1	NotFound	NotFound	NotFound	NotFound	NotFound	NotFound	NotFound	NotFound	NotFound	3	NotFound	NotFound	NotFound	NotFound	NotFound	NotFound	NotFound
2346	9.3675	229283	94582.1	20	HCD	2181	5	94582.1	NotFound	4	1	NotFound	2	5	6	NotFound	NotFound	NotFound	NotFound	NotFound	NotFound	NotFound	NotFound	NotFound	NotFound	NotFound	NotFound	NotFound	NotFound	NotFound	NotFound	NotFound	NotFound	NotFound	NotFound	NotFound	NotFound	NotFound	NotFound	NotFound	NotFound	NotFound	NotFound	NotFound	NotFound	NotFound	NotFound	NotFound	NotFound
2347	9.37038	437714	57414.7	20	HCD	2181	3	57414.7	NotFound	NotFound	NotFound	NotFound	NotFound	NotFound	19	NotFound	NotFound	NotFound	NotFound	NotFound	NotFound	NotFound	NotFound	NotFound	NotFound	NotFound	NotFound	NotFound	NotFound	NotFound	NotFound	7	NotFound	NotFound	NotFound	NotFound	NotFound	NotFound	NotFound	NotFound	NotFound	3	NotFound	NotFound	NotFound	NotFound	NotFound	NotFound	NotFound
2348	9.3726	208723	78796.9	20	HCD	2181	5	78796.9	NotFound	2	1	NotFound	4	8	6	NotFound	NotFound	NotFound	NotFound	NotFound	NotFound	NotFound	NotFound	NotFound	NotFound	NotFound	NotFound	NotFound	NotFound	NotFound	NotFound	NotFound	NotFound	NotFound	NotFound	NotFound	NotFound	NotFound	NotFound	NotFound	NotFound	NotFound	NotFound	NotFound	NotFound	NotFound	NotFound	NotFound	NotFound
2349	9.37481	313280	108018	20	HCD	2181	9	108018	NotFound	17	5	NotFound	3	23	2	NotFound	NotFound	NotFound	NotFound	NotFound	14	18	NotFound	NotFound	NotFound	NotFound	NotFound	NotFound	NotFound	NotFound	NotFound	1	NotFound	NotFound	NotFound	NotFound	NotFound	NotFound	NotFound	NotFound	NotFound	15	NotFound	NotFound	NotFound	NotFound	NotFound	NotFound	NotFound
2350	9.37703	248951	98843.8	20	HCD	2181	7	98843.8	NotFound	13	1	NotFound	3	7	4	NotFound	NotFound	NotFound	NotFound	NotFound	10	NotFound	NotFound	NotFound	NotFound	NotFound	NotFound	NotFound	NotFound	NotFound	NotFound	8	NotFound	NotFound	NotFound	NotFound	NotFound	NotFound	NotFound	NotFound	NotFound	NotFound	NotFound	NotFound	NotFound	NotFound	NotFound	NotFound	NotFound
2352	9.38146	260445	113541	20	HCD	2181	8	113541	NotFound	7	2	NotFound	4	8	1	NotFound	NotFound	NotFound	NotFound	NotFound	3	9	NotFound	NotFound	NotFound	NotFound	NotFound	NotFound	NotFound	NotFound	NotFound	6	NotFound	NotFound	NotFound	NotFound	NotFound	NotFound	NotFound	NotFound	NotFound	NotFound	NotFound	NotFound	NotFound	NotFound	NotFound	NotFound	NotFound
2353	9.38368	385812	37331.5	20	HCD	2181	4	37331.5	NotFound	NotFound	NotFound	NotFound	NotFound	NotFound	NotFound	NotFound	NotFound	NotFound	NotFound	NotFound	10	9	NotFound	NotFound	NotFound	NotFound	NotFound	NotFound	NotFound	NotFound	NotFound	8	NotFound	NotFound	NotFound	NotFound	NotFound	NotFound	NotFound	NotFound	NotFound	11	NotFound	NotFound	NotFound	NotFound	NotFound	NotFound	NotFound
2354	9.3859	156001	79783.8	20	HCD	2181	5	79783.8	NotFound	2	1	4	3	NotFound	5	NotFound	NotFound	NotFound	NotFound	NotFound	NotFound	NotFound	NotFound	NotFound	NotFound	NotFound	NotFound	NotFound	NotFound	NotFound	NotFound	NotFound	NotFound	NotFound	NotFound	NotFound	NotFound	NotFound	NotFound	NotFound	NotFound	NotFound	NotFound	NotFound	NotFound	NotFound	NotFound	NotFound	NotFound
2355	9.38811	242302	106365	20	HCD	2181	7	106365	NotFound	NotFound	6	NotFound	7	NotFound	3	NotFound	NotFound	NotFound	NotFound	NotFound	2	5	NotFound	NotFound	NotFound	NotFound	NotFound	NotFound	NotFound	NotFound	NotFound	1	NotFound	NotFound	NotFound	NotFound	NotFound	NotFound	NotFound	NotFound	NotFound	11	NotFound	NotFound	NotFound	NotFound	NotFound	NotFound	NotFound
2356	9.39033	193853	94149.7	20	HCD	2181	6	94149.7	NotFound	4	1	NotFound	5	6	2	NotFound	NotFound	NotFound	NotFound	NotFound	7	NotFound	NotFound	NotFound	NotFound	NotFound	NotFound	NotFound	NotFound	NotFound	NotFound	NotFound	NotFound	NotFound	NotFound	NotFound	NotFound	NotFound	NotFound	NotFound	NotFound	NotFound	NotFound	NotFound	NotFound	NotFound	NotFound	NotFound	NotFound
2357	9.39255	256911	72754.1	20	HCD	2181	5	72754.1	NotFound	NotFound	NotFound	NotFound	NotFound	NotFound	7	NotFound	NotFound	NotFound	NotFound	NotFound	2	5	NotFound	NotFound	NotFound	NotFound	NotFound	NotFound	NotFound	NotFound	NotFound	1	NotFound	NotFound	NotFound	NotFound	NotFound	NotFound	NotFound	NotFound	NotFound	6	NotFound	NotFound	NotFound	NotFound	NotFound	NotFound	NotFound
2358	9.39476	172093	79396.1	20	HCD	2181	4	79396.1	NotFound	2	1	NotFound	3	NotFound	4	NotFound	NotFound	NotFound	NotFound	NotFound	NotFound	NotFound	NotFound	NotFound	NotFound	NotFound	NotFound	NotFound	NotFound	NotFound	NotFound	NotFound	NotFound	NotFound	NotFound	NotFound	NotFound	NotFound	NotFound	NotFound	NotFound	NotFound	NotFound	NotFound	NotFound	NotFound	NotFound	NotFound	NotFound
2359	9.39698	197107	95400.1	20	HCD	2181	7	95400.1	NotFound	NotFound	5	NotFound	3	8	4	NotFound	NotFound	NotFound	NotFound	NotFound	2	7	NotFound	NotFound	NotFound	NotFound	NotFound	NotFound	NotFound	NotFound	NotFound	1	NotFound	NotFound	NotFound	NotFound	NotFound	NotFound	NotFound	NotFound	NotFound	NotFound	NotFound	NotFound	NotFound	NotFound	NotFound	NotFound	NotFound
2360	9.3992	193428	94673.9	20	HCD	2181	8	94673.9	NotFound	5	1	NotFound	3	7	2	NotFound	NotFound	NotFound	NotFound	NotFound	4	11	NotFound	NotFound	NotFound	NotFound	NotFound	NotFound	NotFound	NotFound	NotFound	9	NotFound	NotFound	NotFound	NotFound	NotFound	NotFound	NotFound	NotFound	NotFound	NotFound	NotFound	NotFound	NotFound	NotFound	NotFound	NotFound	NotFound
2362	9.40429	220788	102893	20	HCD	2181	6	102893	NotFound	NotFound	1	NotFound	4	6	2	NotFound	NotFound	NotFound	NotFound	NotFound	8	NotFound	NotFound	NotFound	NotFound	NotFound	NotFound	NotFound	NotFound	NotFound	NotFound	3	NotFound	NotFound	NotFound	NotFound	NotFound	NotFound	NotFound	NotFound	NotFound	NotFound	NotFound	NotFound	NotFound	NotFound	NotFound	NotFound	NotFound
2363	9.4065	399962	16422.9	20	HCD	2181	2	16422.9	NotFound	NotFound	NotFound	NotFound	NotFound	NotFound	NotFound	NotFound	NotFound	NotFound	NotFound	NotFound	NotFound	NotFound	NotFound	NotFound	NotFound	NotFound	NotFound	NotFound	NotFound	NotFound	NotFound	16	NotFound	NotFound	NotFound	NotFound	NotFound	NotFound	NotFound	NotFound	NotFound	10	NotFound	NotFound	NotFound	NotFound	NotFound	NotFound	NotFound
2364	9.40872	151100	67052.2	20	HCD	2181	5	67052.2	NotFound	4	1	NotFound	2	6	5	NotFound	NotFound	NotFound	NotFound	NotFound	NotFound	NotFound	NotFound	NotFound	NotFound	NotFound	NotFound	NotFound	NotFound	NotFound	NotFound	NotFound	NotFound	NotFound	NotFound	NotFound	NotFound	NotFound	NotFound	NotFound	NotFound	NotFound	NotFound	NotFound	NotFound	NotFound	NotFound	NotFound	NotFound
2365	9.41094	251078	86888.2	20	HCD	2181	6	86888.2	NotFound	NotFound	NotFound	NotFound	14	NotFound	3	NotFound	NotFound	NotFound	NotFound	NotFound	9	11	NotFound	NotFound	NotFound	NotFound	NotFound	NotFound	NotFound	NotFound	NotFound	1	NotFound	NotFound	NotFound	NotFound	NotFound	NotFound	NotFound	NotFound	NotFound	2	NotFound	NotFound	NotFound	NotFound	NotFound	NotFound	NotFound
2366	9.41315	223024	94974.9	20	HCD	2181	6	94974.9	NotFound	6	1	NotFound	4	5	3	NotFound	NotFound	NotFound	NotFound	NotFound	7	NotFound	NotFound	NotFound	NotFound	NotFound	NotFound	NotFound	NotFound	NotFound	NotFound	NotFound	NotFound	NotFound	NotFound	NotFound	NotFound	NotFound	NotFound	NotFound	NotFound	NotFound	NotFound	NotFound	NotFound	NotFound	NotFound	NotFound	NotFound
2367	9.41537	284760	57745	20	HCD	2181	3	57745	NotFound	NotFound	NotFound	NotFound	NotFound	NotFound	17	NotFound	NotFound	NotFound	NotFound	NotFound	NotFound	NotFound	NotFound	NotFound	NotFound	NotFound	NotFound	NotFound	NotFound	NotFound	NotFound	2	NotFound	NotFound	NotFound	NotFound	NotFound	NotFound	NotFound	NotFound	NotFound	1	NotFound	NotFound	NotFound	NotFound	NotFound	NotFound	NotFound
2368	9.41759	196596	84410.4	20	HCD	2181	6	84410.4	NotFound	6	1	8	4	5	2	NotFound	NotFound	NotFound	NotFound	NotFound	NotFound	NotFound	NotFound	NotFound	NotFound	NotFound	NotFound	NotFound	NotFound	NotFound	NotFound	NotFound	NotFound	NotFound	NotFound	NotFound	NotFound	NotFound	NotFound	NotFound	NotFound	NotFound	NotFound	NotFound	NotFound	NotFound	NotFound	NotFound	NotFound
2369	9.4198	279000	126733	20	HCD	2181	8	126733	NotFound	NotFound	3	NotFound	4	9	2	NotFound	NotFound	NotFound	NotFound	NotFound	8	5	NotFound	NotFound	NotFound	NotFound	NotFound	NotFound	NotFound	NotFound	NotFound	1	NotFound	NotFound	NotFound	NotFound	NotFound	NotFound	NotFound	NotFound	NotFound	7	NotFound	NotFound	NotFound	NotFound	NotFound	NotFound	NotFound
2370	9.42202	205519	116248	20	HCD	2181	7	116248	NotFound	8	1	NotFound	3	6	2	NotFound	NotFound	NotFound	NotFound	NotFound	4	NotFound	NotFound	NotFound	NotFound	NotFound	NotFound	NotFound	NotFound	NotFound	NotFound	5	NotFound	NotFound	NotFound	NotFound	NotFound	NotFound	NotFound	NotFound	NotFound	NotFound	NotFound	NotFound	NotFound	NotFound	NotFound	NotFound	NotFound
2372	9.42645	110765	38210.9	20	HCD	2181	4	38210.9	NotFound	NotFound	3	NotFound	6	NotFound	2	NotFound	NotFound	NotFound	NotFound	NotFound	NotFound	NotFound	NotFound	NotFound	NotFound	NotFound	NotFound	NotFound	NotFound	NotFound	NotFound	1	NotFound	NotFound	NotFound	NotFound	NotFound	NotFound	NotFound	NotFound	NotFound	NotFound	NotFound	NotFound	NotFound	NotFound	NotFound	NotFound	NotFound
2374	9.43089	95707.8	32284	20	HCD	2181	3	32284	NotFound	2	1	NotFound	4	NotFound	NotFound	NotFound	NotFound	NotFound	NotFound	NotFound	NotFound	NotFound	NotFound	NotFound	NotFound	NotFound	NotFound	NotFound	NotFound	NotFound	NotFound	NotFound	NotFound	NotFound	NotFound	NotFound	NotFound	NotFound	NotFound	NotFound	NotFound	NotFound	NotFound	NotFound	NotFound	NotFound	NotFound	NotFound	NotFound
2375	9.4331	67472.5	18155.8	20	HCD	2181	2	18155.8	NotFound	NotFound	NotFound	NotFound	NotFound	NotFound	NotFound	NotFound	NotFound	NotFound	NotFound	NotFound	NotFound	NotFound	NotFound	NotFound	NotFound	NotFound	NotFound	NotFound	NotFound	NotFound	NotFound	2	NotFound	NotFound	NotFound	NotFound	NotFound	NotFound	NotFound	NotFound	NotFound	1	NotFound	NotFound	NotFound	NotFound	NotFound	NotFound	NotFound
2376	9.43532	144786	39466	20	HCD	2181	5	39466	NotFound	NotFound	2	NotFound	3	5	1	NotFound	NotFound	NotFound	NotFound	NotFound	NotFound	NotFound	NotFound	NotFound	NotFound	NotFound	NotFound	NotFound	NotFound	NotFound	NotFound	6	NotFound	NotFound	NotFound	NotFound	NotFound	NotFound	NotFound	NotFound	NotFound	NotFound	NotFound	NotFound	NotFound	NotFound	NotFound	NotFound	NotFound
2377	9.43819	102653	11236.1	20	HCD	2181	1	11236.1	NotFound	NotFound	NotFound	NotFound	NotFound	NotFound	NotFound	NotFound	NotFound	NotFound	NotFound	NotFound	NotFound	NotFound	NotFound	NotFound	NotFound	NotFound	NotFound	NotFound	NotFound	NotFound	NotFound	NotFound	NotFound	NotFound	NotFound	NotFound	NotFound	NotFound	NotFound	NotFound	NotFound	1	NotFound	NotFound	NotFound	NotFound	NotFound	NotFound	NotFound
2378	9.44041	108933	49926.7	20	HCD	2181	5	49926.7	NotFound	5	1	NotFound	4	NotFound	2	NotFound	NotFound	NotFound	NotFound	NotFound	3	NotFound	NotFound	NotFound	NotFound	NotFound	NotFound	NotFound	NotFound	NotFound	NotFound	NotFound	NotFound	NotFound	NotFound	NotFound	NotFound	NotFound	NotFound	NotFound	NotFound	NotFound	NotFound	NotFound	NotFound	NotFound	NotFound	NotFound	NotFound
2379	9.44262	121930	38572	20	HCD	2181	5	38572	NotFound	NotFound	NotFound	NotFound	5	NotFound	2	NotFound	NotFound	NotFound	NotFound	NotFound	6	NotFound	NotFound	NotFound	NotFound	NotFound	NotFound	NotFound	NotFound	NotFound	NotFound	1	NotFound	NotFound	NotFound	NotFound	NotFound	NotFound	NotFound	NotFound	NotFound	3	NotFound	NotFound	NotFound	NotFound	NotFound	NotFound	NotFound
2380	9.44484	100435	43623.8	20	HCD	2181	5	43623.8	NotFound	NotFound	2	NotFound	3	NotFound	1	NotFound	NotFound	NotFound	NotFound	NotFound	5	NotFound	NotFound	NotFound	NotFound	NotFound	NotFound	NotFound	NotFound	NotFound	NotFound	4	NotFound	NotFound	NotFound	NotFound	NotFound	NotFound	NotFound	NotFound	NotFound	NotFound	NotFound	NotFound	NotFound	NotFound	NotFound	NotFound	NotFound
2382	9.44928	190563	86717	20	HCD	2181	7	86717	NotFound	6	1	NotFound	3	7	2	NotFound	NotFound	NotFound	NotFound	NotFound	9	NotFound	NotFound	NotFound	NotFound	NotFound	NotFound	NotFound	NotFound	NotFound	NotFound	5	NotFound	NotFound	NotFound	NotFound	NotFound	NotFound	NotFound	NotFound	NotFound	NotFound	NotFound	NotFound	NotFound	NotFound	NotFound	NotFound	NotFound
2383	9.45149	253324	40497.6	20	HCD	2181	5	40497.6	NotFound	NotFound	NotFound	NotFound	NotFound	NotFound	19	NotFound	NotFound	NotFound	NotFound	NotFound	14	4	NotFound	NotFound	NotFound	NotFound	NotFound	NotFound	NotFound	NotFound	NotFound	12	NotFound	NotFound	NotFound	NotFound	NotFound	NotFound	NotFound	NotFound	NotFound	8	NotFound	NotFound	NotFound	NotFound	NotFound	NotFound	NotFound
2384	9.45371	108438	57906.6	20	HCD	2181	4	57906.6	NotFound	2	1	4	3	NotFound	NotFound	NotFound	NotFound	NotFound	NotFound	NotFound	NotFound	NotFound	NotFound	NotFound	NotFound	NotFound	NotFound	NotFound	NotFound	NotFound	NotFound	NotFound	NotFound	NotFound	NotFound	NotFound	NotFound	NotFound	NotFound	NotFound	NotFound	NotFound	NotFound	NotFound	NotFound	NotFound	NotFound	NotFound	NotFound
2385	9.45593	175477	73761.8	20	HCD	2181	6	73761.8	NotFound	NotFound	4	NotFound	7	NotFound	2	NotFound	NotFound	NotFound	NotFound	NotFound	3	6	NotFound	NotFound	NotFound	NotFound	NotFound	NotFound	NotFound	NotFound	NotFound	1	NotFound	NotFound	NotFound	NotFound	NotFound	NotFound	NotFound	NotFound	NotFound	NotFound	NotFound	NotFound	NotFound	NotFound	NotFound	NotFound	NotFound
2386	9.45814	168625	68026.5	20	HCD	2181	4	68026.5	NotFound	4	1	NotFound	2	NotFound	3	NotFound	NotFound	NotFound	NotFound	NotFound	NotFound	NotFound	NotFound	NotFound	NotFound	NotFound	NotFound	NotFound	NotFound	NotFound	NotFound	NotFound	NotFound	NotFound	NotFound	NotFound	NotFound	NotFound	NotFound	NotFound	NotFound	NotFound	NotFound	NotFound	NotFound	NotFound	NotFound	NotFound	NotFound
2387	9.46036	156996	67608.3	20	HCD	2181	6	67608.3	NotFound	NotFound	NotFound	NotFound	7	NotFound	4	NotFound	NotFound	NotFound	NotFound	NotFound	2	3	NotFound	NotFound	NotFound	NotFound	NotFound	NotFound	NotFound	NotFound	NotFound	1	NotFound	NotFound	NotFound	NotFound	NotFound	NotFound	NotFound	NotFound	NotFound	5	NotFound	NotFound	NotFound	NotFound	NotFound	NotFound	NotFound
2388	9.46258	170091	71503.4	20	HCD	2181	5	71503.4	NotFound	3	1	7	2	NotFound	4	NotFound	NotFound	NotFound	NotFound	NotFound	NotFound	NotFound	NotFound	NotFound	NotFound	NotFound	NotFound	NotFound	NotFound	NotFound	NotFound	NotFound	NotFound	NotFound	NotFound	NotFound	NotFound	NotFound	NotFound	NotFound	NotFound	NotFound	NotFound	NotFound	NotFound	NotFound	NotFound	NotFound	NotFound
2389	9.46479	190055	83767.3	20	HCD	2181	7	83767.3	NotFound	NotFound	3	NotFound	4	8	1	NotFound	NotFound	NotFound	NotFound	NotFound	5	7	NotFound	NotFound	NotFound	NotFound	NotFound	NotFound	NotFound	NotFound	NotFound	2	NotFound	NotFound	NotFound	NotFound	NotFound	NotFound	NotFound	NotFound	NotFound	NotFound	NotFound	NotFound	NotFound	NotFound	NotFound	NotFound	NotFound
2390	9.46701	146776	64874.2	20	HCD	2181	6	64874.2	NotFound	6	1	NotFound	2	NotFound	3	NotFound	NotFound	NotFound	NotFound	NotFound	5	NotFound	NotFound	NotFound	NotFound	NotFound	NotFound	NotFound	NotFound	NotFound	NotFound	7	NotFound	NotFound	NotFound	NotFound	NotFound	NotFound	NotFound	NotFound	NotFound	NotFound	NotFound	NotFound	NotFound	NotFound	NotFound	NotFound	NotFound
2393	9.47674	1.76721e+06	1.39315e+06	20	HCD	2270	14	1.39315e+06	NotFound	12	3	26	4	6	1	NotFound	NotFound	NotFound	NotFound	NotFound	5	7	NotFound	NotFound	NotFound	NotFound	NotFound	NotFound	NotFound	NotFound	NotFound	2	NotFound	NotFound	NotFound	NotFound	NotFound	10	NotFound	NotFound	NotFound	9	NotFound	17	35	NotFound	NotFound	NotFound	NotFound
2394	9.47895	711093	479697	20	HCD	2270	10	479697	NotFound	8	4	NotFound	5	6	1	NotFound	NotFound	NotFound	NotFound	NotFound	3	9	NotFound	NotFound	NotFound	NotFound	NotFound	NotFound	NotFound	NotFound	NotFound	2	NotFound	NotFound	NotFound	NotFound	NotFound	15	NotFound	NotFound	NotFound	16	NotFound	NotFound	NotFound	NotFound	NotFound	NotFound	NotFound
2395	9.48117	686337	299957	20	HCD	2270	9	299957	NotFound	13	3	NotFound	5	10	1	NotFound	NotFound	NotFound	NotFound	NotFound	6	9	NotFound	NotFound	NotFound	NotFound	NotFound	NotFound	NotFound	NotFound	NotFound	4	NotFound	NotFound	NotFound	NotFound	NotFound	NotFound	NotFound	NotFound	NotFound	23	NotFound	NotFound	NotFound	NotFound	NotFound	NotFound	NotFound
2396	9.48339	333967	141368	20	HCD	2270	7	141368	NotFound	14	1	NotFound	4	12	2	NotFound	NotFound	NotFound	NotFound	NotFound	8	NotFound	NotFound	NotFound	NotFound	NotFound	NotFound	NotFound	NotFound	NotFound	NotFound	5	NotFound	NotFound	NotFound	NotFound	NotFound	NotFound	NotFound	NotFound	NotFound	NotFound	NotFound	NotFound	NotFound	NotFound	NotFound	NotFound	NotFound
2397	9.4856	368586	199069	20	HCD	2270	8	199069	NotFound	9	2	NotFound	3	6	1	NotFound	NotFound	NotFound	NotFound	NotFound	4	7	NotFound	NotFound	NotFound	NotFound	NotFound	NotFound	NotFound	NotFound	NotFound	5	NotFound	NotFound	NotFound	NotFound	NotFound	NotFound	NotFound	NotFound	NotFound	NotFound	NotFound	NotFound	NotFound	NotFound	NotFound	NotFound	NotFound
2398	9.48782	171061	70539	20	HCD	2270	6	70539	NotFound	NotFound	1	NotFound	4	9	2	NotFound	NotFound	NotFound	NotFound	NotFound	3	NotFound	NotFound	NotFound	NotFound	NotFound	NotFound	NotFound	NotFound	NotFound	NotFound	8	NotFound	NotFound	NotFound	NotFound	NotFound	NotFound	NotFound	NotFound	NotFound	NotFound	NotFound	NotFound	NotFound	NotFound	NotFound	NotFound	NotFound
2399	9.49004	269265	179348	20	HCD	2270	8	179348	NotFound	7	3	NotFound	4	5	1	NotFound	NotFound	NotFound	NotFound	NotFound	6	NotFound	NotFound	NotFound	NotFound	NotFound	NotFound	NotFound	NotFound	NotFound	NotFound	2	NotFound	NotFound	NotFound	NotFound	NotFound	11	NotFound	NotFound	NotFound	NotFound	NotFound	NotFound	NotFound	NotFound	NotFound	NotFound	NotFound
2400	9.49225	374565	246268	20	HCD	2270	8	246268	NotFound	NotFound	4	NotFound	3	6	1	NotFound	NotFound	NotFound	NotFound	NotFound	5	7	NotFound	NotFound	NotFound	NotFound	NotFound	NotFound	NotFound	NotFound	NotFound	2	NotFound	NotFound	NotFound	NotFound	NotFound	10	NotFound	NotFound	NotFound	NotFound	NotFound	NotFound	NotFound	NotFound	NotFound	NotFound	NotFound
2401	9.49447	158753	87420.5	20	HCD	2270	7	87420.5	NotFound	NotFound	2	NotFound	4	8	3	NotFound	NotFound	NotFound	NotFound	NotFound	7	5	NotFound	NotFound	NotFound	NotFound	NotFound	NotFound	NotFound	NotFound	NotFound	1	NotFound	NotFound	NotFound	NotFound	NotFound	NotFound	NotFound	NotFound	NotFound	NotFound	NotFound	NotFound	NotFound	NotFound	NotFound	NotFound	NotFound
2402	9.49669	209592	104389	20	HCD	2270	7	104389	NotFound	NotFound	2	NotFound	4	8	1	NotFound	NotFound	NotFound	NotFound	NotFound	7	9	NotFound	NotFound	NotFound	NotFound	NotFound	NotFound	NotFound	NotFound	NotFound	3	NotFound	NotFound	NotFound	NotFound	NotFound	NotFound	NotFound	NotFound	NotFound	NotFound	NotFound	NotFound	NotFound	NotFound	NotFound	NotFound	NotFound
2403	9.4989	521663	252795	20	HCD	2270	8	252795	NotFound	14	2	NotFound	4	10	1	NotFound	NotFound	NotFound	NotFound	NotFound	6	8	NotFound	NotFound	NotFound	NotFound	NotFound	NotFound	NotFound	NotFound	NotFound	3	NotFound	NotFound	NotFound	NotFound	NotFound	NotFound	NotFound	NotFound	NotFound	NotFound	NotFound	NotFound	NotFound	NotFound	NotFound	NotFound	NotFound
2404	9.50112	263749	153080	20	HCD	2270	8	153080	NotFound	9	2	NotFound	3	6	1	NotFound	NotFound	NotFound	NotFound	NotFound	4	8	NotFound	NotFound	NotFound	NotFound	NotFound	NotFound	NotFound	NotFound	NotFound	5	NotFound	NotFound	NotFound	NotFound	NotFound	NotFound	NotFound	NotFound	NotFound	NotFound	NotFound	NotFound	NotFound	NotFound	NotFound	NotFound	NotFound
2405	9.50334	254213	116718	20	HCD	2270	8	116718	NotFound	14	1	NotFound	4	7	2	NotFound	NotFound	NotFound	NotFound	NotFound	6	10	NotFound	NotFound	NotFound	NotFound	NotFound	NotFound	NotFound	NotFound	NotFound	3	NotFound	NotFound	NotFound	NotFound	NotFound	NotFound	NotFound	NotFound	NotFound	NotFound	NotFound	NotFound	NotFound	NotFound	NotFound	NotFound	NotFound
2406	9.50555	363737	120153	20	HCD	2270	7	120153	NotFound	NotFound	4	NotFound	6	7	2	NotFound	NotFound	NotFound	NotFound	NotFound	13	19	NotFound	NotFound	NotFound	NotFound	NotFound	NotFound	NotFound	NotFound	NotFound	5	NotFound	NotFound	NotFound	NotFound	NotFound	NotFound	NotFound	NotFound	NotFound	NotFound	NotFound	NotFound	NotFound	NotFound	NotFound	NotFound	NotFound
2407	9.50777	124384	23150.7	20	HCD	2270	3	23150.7	NotFound	NotFound	NotFound	NotFound	3	NotFound	2	NotFound	NotFound	NotFound	NotFound	NotFound	NotFound	NotFound	NotFound	NotFound	NotFound	NotFound	NotFound	NotFound	NotFound	NotFound	NotFound	1	NotFound	NotFound	NotFound	NotFound	NotFound	NotFound	NotFound	NotFound	NotFound	NotFound	NotFound	NotFound	NotFound	NotFound	NotFound	NotFound	NotFound
2408	9.50999	171876	75384.7	20	HCD	2270	8	75384.7	NotFound	11	2	NotFound	4	5	1	NotFound	NotFound	NotFound	NotFound	NotFound	10	6	NotFound	NotFound	NotFound	NotFound	NotFound	NotFound	NotFound	NotFound	NotFound	3	NotFound	NotFound	NotFound	NotFound	NotFound	NotFound	NotFound	NotFound	NotFound	NotFound	NotFound	NotFound	NotFound	NotFound	NotFound	NotFound	NotFound
2409	9.51281	1.68619e+06	1.29532e+06	20	HCD	2270	12	1.29532e+06	NotFound	9	3	34	4	6	1	NotFound	NotFound	NotFound	NotFound	NotFound	5	7	NotFound	NotFound	NotFound	NotFound	NotFound	NotFound	NotFound	NotFound	NotFound	2	NotFound	NotFound	NotFound	NotFound	NotFound	10	NotFound	NotFound	NotFound	12	NotFound	23	NotFound	NotFound	NotFound	NotFound	NotFound
2410	9.51503	2.71874e+06	231997	20	HCD	2270	5	231997	NotFound	NotFound	NotFound	NotFound	NotFound	NotFound	NotFound	NotFound	NotFound	NotFound	NotFound	NotFound	26	NotFound	NotFound	NotFound	NotFound	NotFound	NotFound	NotFound	NotFound	NotFound	NotFound	13	NotFound	NotFound	NotFound	NotFound	NotFound	NotFound	NotFound	NotFound	NotFound	5	NotFound	NotFound	NotFound	15	NotFound	NotFound	NotFound
2411	9.51725	1.37762e+06	1.01197e+06	20	HCD	2270	9	1.01197e+06	NotFound	2	1	6	3	5	4	NotFound	NotFound	25	NotFound	NotFound	11	23	NotFound	NotFound	NotFound	NotFound	NotFound	NotFound	NotFound	NotFound	NotFound	NotFound	NotFound	NotFound	NotFound	NotFound	NotFound	NotFound	NotFound	NotFound	NotFound	NotFound	NotFound	NotFound	NotFound	NotFound	NotFound	NotFound	NotFound
2412	9.51946	1.85239e+06	1.13555e+06	20	HCD	2270	15	1.13555e+06	NotFound	40	16	NotFound	8	32	3	NotFound	NotFound	NotFound	NotFound	NotFound	7	5	NotFound	NotFound	NotFound	NotFound	NotFound	NotFound	NotFound	NotFound	NotFound	1	NotFound	31	NotFound	NotFound	NotFound	10	NotFound	NotFound	NotFound	2	NotFound	19	NotFound	21	NotFound	NotFound	NotFound
2413	9.52168	1.5046e+06	1.14337e+06	20	HCD	2270	9	1.14337e+06	NotFound	4	1	12	3	6	2	NotFound	NotFound	NotFound	NotFound	NotFound	5	11	NotFound	NotFound	NotFound	NotFound	NotFound	NotFound	NotFound	NotFound	NotFound	7	NotFound	NotFound	NotFound	NotFound	NotFound	NotFound	NotFound	NotFound	NotFound	NotFound	NotFound	NotFound	NotFound	NotFound	NotFound	NotFound	NotFound
2414	9.5239	2.03798e+06	779999	20	HCD	2270	10	779999	NotFound	NotFound	NotFound	NotFound	39	NotFound	9	NotFound	NotFound	NotFound	NotFound	NotFound	18	12	NotFound	NotFound	NotFound	NotFound	NotFound	NotFound	NotFound	NotFound	NotFound	2	NotFound	45	NotFound	NotFound	NotFound	22	NotFound	NotFound	NotFound	1	NotFound	NotFound	NotFound	11	NotFound	NotFound	NotFound
2415	9.52611	1.47949e+06	1.08725e+06	20	HCD	2270	10	1.08725e+06	NotFound	4	1	8	3	5	2	NotFound	NotFound	36	NotFound	NotFound	6	17	NotFound	NotFound	NotFound	NotFound	NotFound	NotFound	NotFound	NotFound	NotFound	15	NotFound	NotFound	NotFound	NotFound	NotFound	NotFound	NotFound	NotFound	NotFound	NotFound	NotFound	NotFound	NotFound	NotFound	NotFound	NotFound	NotFound
2416	9.52833	1.7982e+06	1.33883e+06	20	HCD	2270	16	1.33883e+06	NotFound	17	5	41	4	11	2	NotFound	NotFound	NotFound	NotFound	NotFound	6	7	NotFound	NotFound	NotFound	NotFound	NotFound	NotFound	NotFound	NotFound	NotFound	1	NotFound	NotFound	NotFound	NotFound	NotFound	9	NotFound	NotFound	NotFound	3	NotFound	12	23	32	NotFound	NotFound	NotFound
2417	9.53055	1.63961e+06	1.29091e+06	20	HCD	2270	10	1.29091e+06	NotFound	7	2	16	3	6	1	NotFound	NotFound	NotFound	NotFound	NotFound	5	8	NotFound	NotFound	NotFound	NotFound	NotFound	NotFound	NotFound	NotFound	NotFound	4	NotFound	NotFound	NotFound	NotFound	NotFound	20	NotFound	NotFound	NotFound	NotFound	NotFound	NotFound	NotFound	NotFound	NotFound	NotFound	NotFound
2418	9.53276	3.04324e+06	8391.54	20	HCD	2270	1	8391.54	NotFound	NotFound	NotFound	NotFound	NotFound	NotFound	NotFound	NotFound	NotFound	NotFound	NotFound	NotFound	NotFound	NotFound	NotFound	NotFound	NotFound	NotFound	NotFound	NotFound	NotFound	NotFound	NotFound	NotFound	NotFound	NotFound	NotFound	NotFound	NotFound	NotFound	NotFound	NotFound	NotFound	8	NotFound	NotFound	NotFound	NotFound	NotFound	NotFound	NotFound
2419	9.53498	700133	500704	20	HCD	2270	11	500704	NotFound	6	3	24	5	7	1	NotFound	NotFound	NotFound	NotFound	NotFound	4	8	NotFound	NotFound	NotFound	NotFound	NotFound	NotFound	NotFound	NotFound	NotFound	2	NotFound	NotFound	NotFound	NotFound	NotFound	12	NotFound	NotFound	NotFound	17	NotFound	NotFound	NotFound	NotFound	NotFound	NotFound	NotFound
2420	9.5372	831280	317935	20	HCD	2270	9	317935	NotFound	NotFound	NotFound	NotFound	35	NotFound	15	NotFound	NotFound	NotFound	NotFound	NotFound	4	3	NotFound	NotFound	NotFound	NotFound	NotFound	NotFound	NotFound	NotFound	NotFound	1	NotFound	NotFound	NotFound	NotFound	NotFound	24	NotFound	NotFound	NotFound	2	NotFound	NotFound	NotFound	22	NotFound	NotFound	NotFound
2421	9.53941	577016	377181	20	HCD	2270	8	377181	NotFound	2	1	8	3	6	4	NotFound	NotFound	20	NotFound	NotFound	9	NotFound	NotFound	NotFound	NotFound	NotFound	NotFound	NotFound	NotFound	NotFound	NotFound	NotFound	NotFound	NotFound	NotFound	NotFound	NotFound	NotFound	NotFound	NotFound	NotFound	NotFound	NotFound	NotFound	NotFound	NotFound	NotFound	NotFound	NotFound
2422	9.54163	734813	449536	20	HCD	2270	11	449536	NotFound	22	8	NotFound	5	19	3	NotFound	NotFound	NotFound	NotFound	NotFound	2	6	NotFound	NotFound	NotFound	NotFound	NotFound	NotFound	NotFound	NotFound	NotFound	1	NotFound	NotFound	NotFound	NotFound	NotFound	11	NotFound	NotFound	NotFound	4	NotFound	13	NotFound	NotFound	NotFound	NotFound	NotFound
2423	9.54385	610436	420651	20	HCD	2270	9	420651	NotFound	4	1	11	3	6	2	NotFound	NotFound	NotFound	NotFound	NotFound	5	16	NotFound	NotFound	NotFound	NotFound	NotFound	NotFound	NotFound	NotFound	NotFound	10	NotFound	NotFound	NotFound	NotFound	NotFound	NotFound	NotFound	NotFound	NotFound	NotFound	NotFound	NotFound	NotFound	NotFound	NotFound	NotFound	NotFound
2424	9.54672	697965	380903	20	HCD	2270	11	380903	NotFound	NotFound	25	NotFound	18	NotFound	4	NotFound	NotFound	NotFound	NotFound	NotFound	3	5	NotFound	NotFound	NotFound	NotFound	NotFound	NotFound	NotFound	NotFound	NotFound	1	NotFound	NotFound	NotFound	NotFound	NotFound	13	NotFound	NotFound	NotFound	2	NotFound	27	NotFound	23	NotFound	NotFound	NotFound
2425	9.54893	592938	397726	20	HCD	2270	8	397726	NotFound	3	1	8	4	5	2	NotFound	NotFound	NotFound	NotFound	NotFound	7	15	NotFound	NotFound	NotFound	NotFound	NotFound	NotFound	NotFound	NotFound	NotFound	NotFound	NotFound	NotFound	NotFound	NotFound	NotFound	NotFound	NotFound	NotFound	NotFound	NotFound	NotFound	NotFound	NotFound	NotFound	NotFound	NotFound	NotFound
2426	9.55115	686065	456332	20	HCD	2270	11	456332	NotFound	16	5	NotFound	4	10	1	NotFound	NotFound	NotFound	NotFound	NotFound	3	7	NotFound	NotFound	NotFound	NotFound	NotFound	NotFound	NotFound	NotFound	NotFound	2	NotFound	NotFound	NotFound	NotFound	NotFound	9	NotFound	NotFound	NotFound	6	NotFound	21	NotFound	NotFound	NotFound	NotFound	NotFound
2427	9.55337	674456	446177	20	HCD	2270	8	446177	NotFound	6	2	NotFound	3	7	1	NotFound	NotFound	NotFound	NotFound	NotFound	4	9	NotFound	NotFound	NotFound	NotFound	NotFound	NotFound	NotFound	NotFound	NotFound	5	NotFound	NotFound	NotFound	NotFound	NotFound	NotFound	NotFound	NotFound	NotFound	NotFound	NotFound	NotFound	NotFound	NotFound	NotFound	NotFound	NotFound
2428	9.55558	1.05822e+06	32559.4	20	HCD	2270	3	32559.4	NotFound	NotFound	NotFound	NotFound	NotFound	NotFound	NotFound	NotFound	NotFound	NotFound	NotFound	NotFound	NotFound	11	NotFound	NotFound	NotFound	NotFound	NotFound	NotFound	NotFound	NotFound	NotFound	16	NotFound	NotFound	NotFound	NotFound	NotFound	NotFound	NotFound	NotFound	NotFound	8	NotFound	NotFound	NotFound	NotFound	NotFound	NotFound	NotFound
2429	9.5578	643636	300967	20	HCD	2270	9	300967	NotFound	13	2	31	5	9	1	NotFound	NotFound	NotFound	NotFound	NotFound	6	10	NotFound	NotFound	NotFound	NotFound	NotFound	NotFound	NotFound	NotFound	NotFound	4	NotFound	NotFound	NotFound	NotFound	NotFound	NotFound	NotFound	NotFound	NotFound	NotFound	NotFound	NotFound	NotFound	NotFound	NotFound	NotFound	NotFound
2430	9.56002	1.18584e+06	25772	20	HCD	2270	3	25772	NotFound	NotFound	NotFound	NotFound	NotFound	NotFound	NotFound	NotFound	NotFound	NotFound	NotFound	NotFound	NotFound	13	NotFound	NotFound	NotFound	NotFound	NotFound	NotFound	NotFound	NotFound	NotFound	16	NotFound	NotFound	NotFound	NotFound	NotFound	NotFound	NotFound	NotFound	NotFound	7	NotFound	NotFound	NotFound	NotFound	NotFound	NotFound	NotFound
2431	9.56223	469280	191604	20	HCD	2270	6	191604	NotFound	2	1	7	3	12	5	NotFound	NotFound	NotFound	NotFound	NotFound	NotFound	NotFound	NotFound	NotFound	NotFound	NotFound	NotFound	NotFound	NotFound	NotFound	NotFound	NotFound	NotFound	NotFound	NotFound	NotFound	NotFound	NotFound	NotFound	NotFound	NotFound	NotFound	NotFound	NotFound	NotFound	NotFound	NotFound	NotFound	NotFound
2432	9.56445	702680	270978	20	HCD	2270	8	270978	NotFound	NotFound	19	NotFound	10	NotFound	3	NotFound	NotFound	NotFound	NotFound	NotFound	7	8	NotFound	NotFound	NotFound	NotFound	NotFound	NotFound	NotFound	NotFound	NotFound	1	NotFound	NotFound	NotFound	NotFound	NotFound	31	NotFound	NotFound	NotFound	2	NotFound	NotFound	NotFound	NotFound	NotFound	NotFound	NotFound
2433	9.56667	500175	242354	20	HCD	2270	9	242354	NotFound	7	1	12	3	6	2	NotFound	NotFound	NotFound	NotFound	NotFound	9	28	NotFound	NotFound	NotFound	NotFound	NotFound	NotFound	NotFound	NotFound	NotFound	15	NotFound	NotFound	NotFound	NotFound	NotFound	NotFound	NotFound	NotFound	NotFound	NotFound	NotFound	NotFound	NotFound	NotFound	NotFound	NotFound	NotFound
2434	9.56888	855937	141481	20	HCD	2270	6	141481	NotFound	NotFound	NotFound	NotFound	NotFound	NotFound	15	NotFound	NotFound	NotFound	NotFound	NotFound	23	16	NotFound	NotFound	NotFound	NotFound	NotFound	NotFound	NotFound	NotFound	NotFound	5	NotFound	NotFound	NotFound	NotFound	NotFound	36	NotFound	NotFound	NotFound	3	NotFound	NotFound	NotFound	NotFound	NotFound	NotFound	NotFound
2435	9.5711	460445	213786	20	HCD	2270	7	213786	NotFound	5	1	11	2	7	3	NotFound	NotFound	NotFound	NotFound	NotFound	9	NotFound	NotFound	NotFound	NotFound	NotFound	NotFound	NotFound	NotFound	NotFound	NotFound	NotFound	NotFound	NotFound	NotFound	NotFound	NotFound	NotFound	NotFound	NotFound	NotFound	NotFound	NotFound	NotFound	NotFound	NotFound	NotFound	NotFound	NotFound
2436	9.57332	679994	301679	20	HCD	2270	9	301679	NotFound	26	7	NotFound	5	14	1	NotFound	NotFound	NotFound	NotFound	NotFound	6	8	NotFound	NotFound	NotFound	NotFound	NotFound	NotFound	NotFound	NotFound	NotFound	2	NotFound	NotFound	NotFound	NotFound	NotFound	NotFound	NotFound	NotFound	NotFound	11	NotFound	NotFound	NotFound	NotFound	NotFound	NotFound	NotFound
2437	9.57553	587289	254235	20	HCD	2270	8	254235	NotFound	9	1	NotFound	3	7	2	NotFound	NotFound	NotFound	NotFound	NotFound	6	18	NotFound	NotFound	NotFound	NotFound	NotFound	NotFound	NotFound	NotFound	NotFound	11	NotFound	NotFound	NotFound	NotFound	NotFound	NotFound	NotFound	NotFound	NotFound	NotFound	NotFound	NotFound	NotFound	NotFound	NotFound	NotFound	NotFound
2439	9.58062	308777	139642	20	HCD	2270	8	139642	NotFound	13	1	NotFound	3	9	2	NotFound	NotFound	NotFound	NotFound	NotFound	8	12	NotFound	NotFound	NotFound	NotFound	NotFound	NotFound	NotFound	NotFound	NotFound	6	NotFound	NotFound	NotFound	NotFound	NotFound	NotFound	NotFound	NotFound	NotFound	NotFound	NotFound	NotFound	NotFound	NotFound	NotFound	NotFound	NotFound
2440	9.58284	562196	5397.09	20	HCD	2270	1	5397.09	NotFound	NotFound	NotFound	NotFound	NotFound	NotFound	NotFound	NotFound	NotFound	NotFound	NotFound	NotFound	NotFound	NotFound	NotFound	NotFound	NotFound	NotFound	NotFound	NotFound	NotFound	NotFound	NotFound	NotFound	NotFound	NotFound	NotFound	NotFound	NotFound	NotFound	NotFound	NotFound	NotFound	8	NotFound	NotFound	NotFound	NotFound	NotFound	NotFound	NotFound
2441	9.58506	235274	110450	20	HCD	2270	6	110450	NotFound	4	1	9	3	10	11	NotFound	NotFound	NotFound	NotFound	NotFound	NotFound	NotFound	NotFound	NotFound	NotFound	NotFound	NotFound	NotFound	NotFound	NotFound	NotFound	NotFound	NotFound	NotFound	NotFound	NotFound	NotFound	NotFound	NotFound	NotFound	NotFound	NotFound	NotFound	NotFound	NotFound	NotFound	NotFound	NotFound	NotFound
2442	9.58727	448532	76506.6	20	HCD	2270	7	76506.6	NotFound	NotFound	21	NotFound	15	NotFound	7	NotFound	NotFound	NotFound	NotFound	NotFound	14	16	NotFound	NotFound	NotFound	NotFound	NotFound	NotFound	NotFound	NotFound	NotFound	4	NotFound	NotFound	NotFound	NotFound	NotFound	NotFound	NotFound	NotFound	NotFound	8	NotFound	NotFound	NotFound	NotFound	NotFound	NotFound	NotFound
2443	9.58949	285101	127517	20	HCD	2270	6	127517	NotFound	5	1	NotFound	3	8	2	NotFound	NotFound	NotFound	NotFound	NotFound	12	NotFound	NotFound	NotFound	NotFound	NotFound	NotFound	NotFound	NotFound	NotFound	NotFound	NotFound	NotFound	NotFound	NotFound	NotFound	NotFound	NotFound	NotFound	NotFound	NotFound	NotFound	NotFound	NotFound	NotFound	NotFound	NotFound	NotFound	NotFound
2444	9.59171	494203	42305.9	20	HCD	2270	5	42305.9	NotFound	NotFound	NotFound	NotFound	NotFound	NotFound	18	NotFound	NotFound	NotFound	NotFound	NotFound	16	14	NotFound	NotFound	NotFound	NotFound	NotFound	NotFound	NotFound	NotFound	NotFound	10	NotFound	NotFound	NotFound	NotFound	NotFound	NotFound	NotFound	NotFound	NotFound	11	NotFound	NotFound	NotFound	NotFound	NotFound	NotFound	NotFound
2445	9.59392	232617	112465	20	HCD	2270	6	112465	NotFound	4	1	NotFound	6	8	5	NotFound	NotFound	NotFound	NotFound	NotFound	10	NotFound	NotFound	NotFound	NotFound	NotFound	NotFound	NotFound	NotFound	NotFound	NotFound	NotFound	NotFound	NotFound	NotFound	NotFound	NotFound	NotFound	NotFound	NotFound	NotFound	NotFound	NotFound	NotFound	NotFound	NotFound	NotFound	NotFound	NotFound
2446	9.59614	399200	117808	20	HCD	2270	7	117808	NotFound	NotFound	6	NotFound	8	16	3	NotFound	NotFound	NotFound	NotFound	NotFound	10	17	NotFound	NotFound	NotFound	NotFound	NotFound	NotFound	NotFound	NotFound	NotFound	1	NotFound	NotFound	NotFound	NotFound	NotFound	NotFound	NotFound	NotFound	NotFound	NotFound	NotFound	NotFound	NotFound	NotFound	NotFound	NotFound	NotFound
2447	9.59836	261505	122144	20	HCD	2270	6	122144	NotFound	NotFound	1	NotFound	2	4	3	NotFound	NotFound	NotFound	NotFound	NotFound	7	NotFound	NotFound	NotFound	NotFound	NotFound	NotFound	NotFound	NotFound	NotFound	NotFound	8	NotFound	NotFound	NotFound	NotFound	NotFound	NotFound	NotFound	NotFound	NotFound	NotFound	NotFound	NotFound	NotFound	NotFound	NotFound	NotFound	NotFound
2449	9.60279	278750	160551	20	HCD	2270	8	160551	NotFound	12	1	NotFound	4	6	2	NotFound	NotFound	NotFound	NotFound	NotFound	3	8	NotFound	NotFound	NotFound	NotFound	NotFound	NotFound	NotFound	NotFound	NotFound	5	NotFound	NotFound	NotFound	NotFound	NotFound	NotFound	NotFound	NotFound	NotFound	NotFound	NotFound	NotFound	NotFound	NotFound	NotFound	NotFound	NotFound
2450	9.60501	378439	96340	20	HCD	2270	7	96340	NotFound	NotFound	NotFound	NotFound	NotFound	NotFound	19	NotFound	NotFound	NotFound	NotFound	NotFound	3	5	NotFound	NotFound	NotFound	NotFound	NotFound	NotFound	NotFound	NotFound	NotFound	4	NotFound	NotFound	NotFound	NotFound	NotFound	NotFound	NotFound	NotFound	NotFound	1	NotFound	NotFound	NotFound	21	NotFound	NotFound	NotFound
2451	9.60722	216780	99846.7	20	HCD	2270	6	99846.7	NotFound	2	1	6	4	7	3	NotFound	NotFound	NotFound	NotFound	NotFound	NotFound	NotFound	NotFound	NotFound	NotFound	NotFound	NotFound	NotFound	NotFound	NotFound	NotFound	NotFound	NotFound	NotFound	NotFound	NotFound	NotFound	NotFound	NotFound	NotFound	NotFound	NotFound	NotFound	NotFound	NotFound	NotFound	NotFound	NotFound	NotFound
2452	9.60944	309604	160626	20	HCD	2270	10	160626	NotFound	16	7	NotFound	6	13	3	NotFound	NotFound	NotFound	NotFound	NotFound	2	5	NotFound	NotFound	NotFound	NotFound	NotFound	NotFound	NotFound	NotFound	NotFound	1	NotFound	NotFound	NotFound	NotFound	NotFound	11	NotFound	NotFound	NotFound	4	NotFound	NotFound	NotFound	NotFound	NotFound	NotFound	NotFound
2453	9.61166	241414	141217	20	HCD	2270	7	141217	NotFound	4	1	NotFound	2	6	3	NotFound	NotFound	NotFound	NotFound	NotFound	5	12	NotFound	NotFound	NotFound	NotFound	NotFound	NotFound	NotFound	NotFound	NotFound	NotFound	NotFound	NotFound	NotFound	NotFound	NotFound	NotFound	NotFound	NotFound	NotFound	NotFound	NotFound	NotFound	NotFound	NotFound	NotFound	NotFound	NotFound
2454	9.61453	262215	125406	20	HCD	2270	5	125406	NotFound	NotFound	NotFound	NotFound	NotFound	NotFound	5	NotFound	NotFound	NotFound	NotFound	NotFound	2	4	NotFound	NotFound	NotFound	NotFound	NotFound	NotFound	NotFound	NotFound	NotFound	1	NotFound	NotFound	NotFound	NotFound	NotFound	NotFound	NotFound	NotFound	NotFound	3	NotFound	NotFound	NotFound	NotFound	NotFound	NotFound	NotFound
2455	9.61674	220972	129286	20	HCD	2270	6	129286	NotFound	2	1	NotFound	4	6	3	NotFound	NotFound	NotFound	NotFound	NotFound	9	NotFound	NotFound	NotFound	NotFound	NotFound	NotFound	NotFound	NotFound	NotFound	NotFound	NotFound	NotFound	NotFound	NotFound	NotFound	NotFound	NotFound	NotFound	NotFound	NotFound	NotFound	NotFound	NotFound	NotFound	NotFound	NotFound	NotFound	NotFound
2456	9.61896	270403	154565	20	HCD	2270	7	154565	NotFound	9	5	NotFound	4	NotFound	1	NotFound	NotFound	NotFound	NotFound	NotFound	3	6	NotFound	NotFound	NotFound	NotFound	NotFound	NotFound	NotFound	NotFound	NotFound	2	NotFound	NotFound	NotFound	NotFound	NotFound	NotFound	NotFound	NotFound	NotFound	NotFound	NotFound	NotFound	NotFound	NotFound	NotFound	NotFound	NotFound
2457	9.62118	232205	137741	20	HCD	2270	8	137741	NotFound	5	1	NotFound	4	8	2	NotFound	NotFound	NotFound	NotFound	NotFound	3	12	NotFound	NotFound	NotFound	NotFound	NotFound	NotFound	NotFound	NotFound	NotFound	7	NotFound	NotFound	NotFound	NotFound	NotFound	NotFound	NotFound	NotFound	NotFound	NotFound	NotFound	NotFound	NotFound	NotFound	NotFound	NotFound	NotFound
2458	9.62339	553794	9286.78	20	HCD	2270	2	9286.78	NotFound	NotFound	NotFound	NotFound	NotFound	NotFound	NotFound	NotFound	NotFound	NotFound	NotFound	NotFound	NotFound	17	NotFound	NotFound	NotFound	NotFound	NotFound	NotFound	NotFound	NotFound	NotFound	NotFound	NotFound	NotFound	NotFound	NotFound	NotFound	NotFound	NotFound	NotFound	NotFound	11	NotFound	NotFound	NotFound	NotFound	NotFound	NotFound	NotFound
2459	9.62561	156623	62681.3	20	HCD	2270	6	62681.3	NotFound	9	1	NotFound	3	NotFound	2	NotFound	NotFound	NotFound	NotFound	NotFound	4	NotFound	NotFound	NotFound	NotFound	NotFound	NotFound	NotFound	NotFound	NotFound	NotFound	5	NotFound	NotFound	NotFound	NotFound	NotFound	NotFound	NotFound	NotFound	NotFound	NotFound	NotFound	NotFound	NotFound	NotFound	NotFound	NotFound	NotFound
2460	9.62783	252543	15671	20	HCD	2270	3	15671	NotFound	NotFound	NotFound	NotFound	NotFound	NotFound	NotFound	NotFound	NotFound	NotFound	NotFound	NotFound	18	NotFound	NotFound	NotFound	NotFound	NotFound	NotFound	NotFound	NotFound	NotFound	NotFound	16	NotFound	NotFound	NotFound	NotFound	NotFound	NotFound	NotFound	NotFound	NotFound	11	NotFound	NotFound	NotFound	NotFound	NotFound	NotFound	NotFound
2461	9.63004	155996	60048	20	HCD	2270	4	60048	NotFound	2	1	NotFound	4	7	NotFound	NotFound	NotFound	NotFound	NotFound	NotFound	NotFound	NotFound	NotFound	NotFound	NotFound	NotFound	NotFound	NotFound	NotFound	NotFound	NotFound	NotFound	NotFound	NotFound	NotFound	NotFound	NotFound	NotFound	NotFound	NotFound	NotFound	NotFound	NotFound	NotFound	NotFound	NotFound	NotFound	NotFound	NotFound
2462	9.63226	161480	44193.8	20	HCD	2270	3	44193.8	NotFound	NotFound	NotFound	NotFound	NotFound	NotFound	6	NotFound	NotFound	NotFound	NotFound	NotFound	2	NotFound	NotFound	NotFound	NotFound	NotFound	NotFound	NotFound	NotFound	NotFound	NotFound	1	NotFound	NotFound	NotFound	NotFound	NotFound	NotFound	NotFound	NotFound	NotFound	NotFound	NotFound	NotFound	NotFound	NotFound	NotFound	NotFound	NotFound
2463	9.63448	145276	56908.3	20	HCD	2270	4	56908.3	NotFound	3	1	NotFound	2	NotFound	4	NotFound	NotFound	NotFound	NotFound	NotFound	NotFound	NotFound	NotFound	NotFound	NotFound	NotFound	NotFound	NotFound	NotFound	NotFound	NotFound	NotFound	NotFound	NotFound	NotFound	NotFound	NotFound	NotFound	NotFound	NotFound	NotFound	NotFound	NotFound	NotFound	NotFound	NotFound	NotFound	NotFound	NotFound
2464	9.6367	218636	50369	20	HCD	2270	5	50369	NotFound	NotFound	NotFound	NotFound	NotFound	NotFound	12	NotFound	NotFound	NotFound	NotFound	NotFound	2	3	NotFound	NotFound	NotFound	NotFound	NotFound	NotFound	NotFound	NotFound	NotFound	4	NotFound	NotFound	NotFound	NotFound	NotFound	NotFound	NotFound	NotFound	NotFound	6	NotFound	NotFound	NotFound	NotFound	NotFound	NotFound	NotFound
2465	9.63891	164046	67813	20	HCD	2270	5	67813	NotFound	3	1	NotFound	2	NotFound	4	NotFound	NotFound	NotFound	NotFound	NotFound	5	NotFound	NotFound	NotFound	NotFound	NotFound	NotFound	NotFound	NotFound	NotFound	NotFound	NotFound	NotFound	NotFound	NotFound	NotFound	NotFound	NotFound	NotFound	NotFound	NotFound	NotFound	NotFound	NotFound	NotFound	NotFound	NotFound	NotFound	NotFound
2466	9.64113	209746	66762.5	20	HCD	2270	7	66762.5	NotFound	NotFound	3	NotFound	5	12	1	NotFound	NotFound	NotFound	NotFound	NotFound	2	7	NotFound	NotFound	NotFound	NotFound	NotFound	NotFound	NotFound	NotFound	NotFound	6	NotFound	NotFound	NotFound	NotFound	NotFound	NotFound	NotFound	NotFound	NotFound	NotFound	NotFound	NotFound	NotFound	NotFound	NotFound	NotFound	NotFound
2467	9.64335	187845	72305.1	20	HCD	2270	6	72305.1	NotFound	4	1	NotFound	2	6	3	NotFound	NotFound	NotFound	NotFound	NotFound	7	NotFound	NotFound	NotFound	NotFound	NotFound	NotFound	NotFound	NotFound	NotFound	NotFound	NotFound	NotFound	NotFound	NotFound	NotFound	NotFound	NotFound	NotFound	NotFound	NotFound	NotFound	NotFound	NotFound	NotFound	NotFound	NotFound	NotFound	NotFound
2469	9.64843	263251	160346	20	HCD	2270	8	160346	NotFound	7	2	NotFound	4	6	1	NotFound	NotFound	NotFound	NotFound	NotFound	5	NotFound	NotFound	NotFound	NotFound	NotFound	NotFound	NotFound	NotFound	NotFound	NotFound	3	NotFound	NotFound	NotFound	NotFound	NotFound	10	NotFound	NotFound	NotFound	NotFound	NotFound	NotFound	NotFound	NotFound	NotFound	NotFound	NotFound
2470	9.65065	300668	40211.5	20	HCD	2270	3	40211.5	NotFound	NotFound	NotFound	NotFound	NotFound	NotFound	14	NotFound	NotFound	NotFound	NotFound	NotFound	NotFound	NotFound	NotFound	NotFound	NotFound	NotFound	NotFound	NotFound	NotFound	NotFound	NotFound	3	NotFound	NotFound	NotFound	NotFound	NotFound	NotFound	NotFound	NotFound	NotFound	8	NotFound	NotFound	NotFound	NotFound	NotFound	NotFound	NotFound
2471	9.65287	217889	134009	20	HCD	2270	6	134009	NotFound	2	1	7	4	5	3	NotFound	NotFound	NotFound	NotFound	NotFound	NotFound	NotFound	NotFound	NotFound	NotFound	NotFound	NotFound	NotFound	NotFound	NotFound	NotFound	NotFound	NotFound	NotFound	NotFound	NotFound	NotFound	NotFound	NotFound	NotFound	NotFound	NotFound	NotFound	NotFound	NotFound	NotFound	NotFound	NotFound	NotFound
2472	9.65508	245657	129174	20	HCD	2270	10	129174	NotFound	NotFound	7	NotFound	4	NotFound	2	NotFound	NotFound	NotFound	NotFound	NotFound	10	8	NotFound	NotFound	NotFound	NotFound	NotFound	NotFound	NotFound	NotFound	NotFound	1	NotFound	NotFound	NotFound	NotFound	NotFound	12	NotFound	NotFound	NotFound	3	NotFound	11	NotFound	NotFound	NotFound	NotFound	NotFound
2473	9.6573	235253	156100	20	HCD	2270	7	156100	NotFound	4	1	NotFound	3	5	2	NotFound	NotFound	NotFound	NotFound	NotFound	7	NotFound	NotFound	NotFound	NotFound	NotFound	NotFound	NotFound	NotFound	NotFound	NotFound	6	NotFound	NotFound	NotFound	NotFound	NotFound	NotFound	NotFound	NotFound	NotFound	NotFound	NotFound	NotFound	NotFound	NotFound	NotFound	NotFound	NotFound
2474	9.65952	231867	82904	20	HCD	2270	4	82904	NotFound	NotFound	NotFound	NotFound	NotFound	NotFound	3	NotFound	NotFound	NotFound	NotFound	NotFound	NotFound	NotFound	NotFound	NotFound	NotFound	NotFound	NotFound	NotFound	NotFound	NotFound	NotFound	1	NotFound	NotFound	NotFound	NotFound	NotFound	9	NotFound	NotFound	NotFound	2	NotFound	NotFound	NotFound	NotFound	NotFound	NotFound	NotFound
2475	9.66173	214377	154929	20	HCD	2270	6	154929	NotFound	3	1	NotFound	2	5	4	NotFound	NotFound	NotFound	NotFound	NotFound	7	NotFound	NotFound	NotFound	NotFound	NotFound	NotFound	NotFound	NotFound	NotFound	NotFound	NotFound	NotFound	NotFound	NotFound	NotFound	NotFound	NotFound	NotFound	NotFound	NotFound	NotFound	NotFound	NotFound	NotFound	NotFound	NotFound	NotFound	NotFound
2476	9.66395	249628	170705	20	HCD	2270	10	170705	NotFound	NotFound	3	NotFound	4	9	2	NotFound	NotFound	NotFound	NotFound	NotFound	8	NotFound	NotFound	NotFound	NotFound	NotFound	NotFound	NotFound	NotFound	NotFound	NotFound	1	NotFound	NotFound	NotFound	NotFound	NotFound	5	NotFound	NotFound	NotFound	6	NotFound	10	NotFound	NotFound	NotFound	NotFound	NotFound
2477	9.66617	274556	165818	20	HCD	2270	7	165818	NotFound	7	1	NotFound	3	4	2	NotFound	NotFound	NotFound	NotFound	NotFound	6	NotFound	NotFound	NotFound	NotFound	NotFound	NotFound	NotFound	NotFound	NotFound	NotFound	5	NotFound	NotFound	NotFound	NotFound	NotFound	NotFound	NotFound	NotFound	NotFound	NotFound	NotFound	NotFound	NotFound	NotFound	NotFound	NotFound	NotFound
2478	9.66838	391841	4201.71	20	HCD	2270	1	4201.71	NotFound	NotFound	NotFound	NotFound	NotFound	NotFound	NotFound	NotFound	NotFound	NotFound	NotFound	NotFound	NotFound	NotFound	NotFound	NotFound	NotFound	NotFound	NotFound	NotFound	NotFound	NotFound	NotFound	6	NotFound	NotFound	NotFound	NotFound	NotFound	NotFound	NotFound	NotFound	NotFound	NotFound	NotFound	NotFound	NotFound	NotFound	NotFound	NotFound	NotFound
2479	9.6706	445376	315421	20	HCD	2270	9	315421	NotFound	8	3	NotFound	4	6	1	NotFound	NotFound	NotFound	NotFound	NotFound	5	7	NotFound	NotFound	NotFound	NotFound	NotFound	NotFound	NotFound	NotFound	NotFound	2	NotFound	NotFound	NotFound	NotFound	NotFound	9	NotFound	NotFound	NotFound	NotFound	NotFound	NotFound	NotFound	NotFound	NotFound	NotFound	NotFound
2480	9.67282	663528	46848.2	20	HCD	2270	4	46848.2	NotFound	NotFound	NotFound	NotFound	NotFound	NotFound	NotFound	NotFound	NotFound	NotFound	NotFound	NotFound	24	NotFound	NotFound	NotFound	NotFound	NotFound	NotFound	NotFound	NotFound	NotFound	NotFound	10	NotFound	NotFound	NotFound	NotFound	NotFound	NotFound	NotFound	NotFound	NotFound	5	NotFound	NotFound	NotFound	NotFound	NotFound	NotFound	NotFound
2481	9.67503	375871	226903	20	HCD	2270	7	226903	NotFound	2	1	6	3	7	5	NotFound	NotFound	NotFound	NotFound	NotFound	8	NotFound	NotFound	NotFound	NotFound	NotFound	NotFound	NotFound	NotFound	NotFound	NotFound	NotFound	NotFound	NotFound	NotFound	NotFound	NotFound	NotFound	NotFound	NotFound	NotFound	NotFound	NotFound	NotFound	NotFound	NotFound	NotFound	NotFound	NotFound
2482	9.67725	384967	222772	20	HCD	2270	8	222772	NotFound	NotFound	8	NotFound	9	NotFound	3	NotFound	NotFound	NotFound	NotFound	NotFound	5	10	NotFound	NotFound	NotFound	NotFound	NotFound	NotFound	NotFound	NotFound	NotFound	1	NotFound	NotFound	NotFound	NotFound	NotFound	14	NotFound	NotFound	NotFound	2	NotFound	NotFound	NotFound	NotFound	NotFound	NotFound	NotFound
2483	9.67947	407809	269023	20	HCD	2270	9	269023	NotFound	4	1	10	3	5	2	NotFound	NotFound	NotFound	NotFound	NotFound	6	12	NotFound	NotFound	NotFound	NotFound	NotFound	NotFound	NotFound	NotFound	NotFound	7	NotFound	NotFound	NotFound	NotFound	NotFound	NotFound	NotFound	NotFound	NotFound	NotFound	NotFound	NotFound	NotFound	NotFound	NotFound	NotFound	NotFound
2484	9.68229	454755	168432	20	HCD	2270	9	168432	NotFound	NotFound	NotFound	NotFound	28	NotFound	5	NotFound	NotFound	NotFound	NotFound	NotFound	10	9	NotFound	NotFound	NotFound	NotFound	NotFound	NotFound	NotFound	NotFound	NotFound	2	NotFound	NotFound	NotFound	NotFound	NotFound	23	NotFound	NotFound	NotFound	1	NotFound	NotFound	NotFound	20	NotFound	NotFound	NotFound
2485	9.68451	388195	245917	20	HCD	2270	7	245917	NotFound	4	1	9	3	5	2	NotFound	NotFound	NotFound	NotFound	NotFound	7	NotFound	NotFound	NotFound	NotFound	NotFound	NotFound	NotFound	NotFound	NotFound	NotFound	NotFound	NotFound	NotFound	NotFound	NotFound	NotFound	NotFound	NotFound	NotFound	NotFound	NotFound	NotFound	NotFound	NotFound	NotFound	NotFound	NotFound	NotFound
2486	9.68672	435701	284418	20	HCD	2270	10	284418	NotFound	NotFound	3	NotFound	5	11	1	NotFound	NotFound	NotFound	NotFound	NotFound	4	10	NotFound	NotFound	NotFound	NotFound	NotFound	NotFound	NotFound	NotFound	NotFound	2	NotFound	NotFound	NotFound	NotFound	NotFound	14	NotFound	NotFound	NotFound	6	NotFound	18	NotFound	NotFound	NotFound	NotFound	NotFound
2487	9.68894	526953	319256	20	HCD	2270	8	319256	NotFound	5	2	NotFound	3	6	1	NotFound	NotFound	NotFound	NotFound	NotFound	7	12	NotFound	NotFound	NotFound	NotFound	NotFound	NotFound	NotFound	NotFound	NotFound	4	NotFound	NotFound	NotFound	NotFound	NotFound	NotFound	NotFound	NotFound	NotFound	NotFound	NotFound	NotFound	NotFound	NotFound	NotFound	NotFound	NotFound
2489	9.69337	201059	95007.9	20	HCD	2270	6	95007.9	NotFound	NotFound	1	NotFound	4	5	2	NotFound	NotFound	NotFound	NotFound	NotFound	6	NotFound	NotFound	NotFound	NotFound	NotFound	NotFound	NotFound	NotFound	NotFound	NotFound	3	NotFound	NotFound	NotFound	NotFound	NotFound	NotFound	NotFound	NotFound	NotFound	NotFound	NotFound	NotFound	NotFound	NotFound	NotFound	NotFound	NotFound
2490	9.69559	362386	16323	20	HCD	2270	2	16323	NotFound	NotFound	NotFound	NotFound	NotFound	NotFound	NotFound	NotFound	NotFound	NotFound	NotFound	NotFound	NotFound	NotFound	NotFound	NotFound	NotFound	NotFound	NotFound	NotFound	NotFound	NotFound	NotFound	20	NotFound	NotFound	NotFound	NotFound	NotFound	NotFound	NotFound	NotFound	NotFound	7	NotFound	NotFound	NotFound	NotFound	NotFound	NotFound	NotFound
2491	9.69781	189278	80471.9	20	HCD	2270	4	80471.9	NotFound	3	1	NotFound	2	NotFound	4	NotFound	NotFound	NotFound	NotFound	NotFound	NotFound	NotFound	NotFound	NotFound	NotFound	NotFound	NotFound	NotFound	NotFound	NotFound	NotFound	NotFound	NotFound	NotFound	NotFound	NotFound	NotFound	NotFound	NotFound	NotFound	NotFound	NotFound	NotFound	NotFound	NotFound	NotFound	NotFound	NotFound	NotFound
2492	9.70002	165994	92047	20	HCD	2270	8	92047	NotFound	NotFound	9	NotFound	7	NotFound	2	NotFound	NotFound	NotFound	NotFound	NotFound	5	4	NotFound	NotFound	NotFound	NotFound	NotFound	NotFound	NotFound	NotFound	NotFound	1	NotFound	NotFound	NotFound	NotFound	NotFound	8	NotFound	NotFound	NotFound	3	NotFound	NotFound	NotFound	NotFound	NotFound	NotFound	NotFound
2493	9.70224	153408	92118.3	20	HCD	2270	4	92118.3	NotFound	4	1	NotFound	3	NotFound	2	NotFound	NotFound	NotFound	NotFound	NotFound	NotFound	NotFound	NotFound	NotFound	NotFound	NotFound	NotFound	NotFound	NotFound	NotFound	NotFound	NotFound	NotFound	NotFound	NotFound	NotFound	NotFound	NotFound	NotFound	NotFound	NotFound	NotFound	NotFound	NotFound	NotFound	NotFound	NotFound	NotFound	NotFound
2494	9.70446	189364	55838.4	20	HCD	2270	5	55838.4	NotFound	NotFound	NotFound	NotFound	NotFound	NotFound	17	NotFound	NotFound	NotFound	NotFound	NotFound	11	4	NotFound	NotFound	NotFound	NotFound	NotFound	NotFound	NotFound	NotFound	NotFound	2	NotFound	NotFound	NotFound	NotFound	NotFound	NotFound	NotFound	NotFound	NotFound	1	NotFound	NotFound	NotFound	NotFound	NotFound	NotFound	NotFound
2495	9.70667	214734	80969.8	20	HCD	2270	4	80969.8	NotFound	3	1	NotFound	2	NotFound	4	NotFound	NotFound	NotFound	NotFound	NotFound	NotFound	NotFound	NotFound	NotFound	NotFound	NotFound	NotFound	NotFound	NotFound	NotFound	NotFound	NotFound	NotFound	NotFound	NotFound	NotFound	NotFound	NotFound	NotFound	NotFound	NotFound	NotFound	NotFound	NotFound	NotFound	NotFound	NotFound	NotFound	NotFound
2496	9.70889	218945	107147	20	HCD	2270	7	107147	NotFound	NotFound	3	NotFound	4	7	2	NotFound	NotFound	NotFound	NotFound	NotFound	5	6	NotFound	NotFound	NotFound	NotFound	NotFound	NotFound	NotFound	NotFound	NotFound	1	NotFound	NotFound	NotFound	NotFound	NotFound	NotFound	NotFound	NotFound	NotFound	NotFound	NotFound	NotFound	NotFound	NotFound	NotFound	NotFound	NotFound
2497	9.71111	199487	110800	20	HCD	2270	7	110800	NotFound	5	1	NotFound	3	4	2	NotFound	NotFound	NotFound	NotFound	NotFound	8	NotFound	NotFound	NotFound	NotFound	NotFound	NotFound	NotFound	NotFound	NotFound	NotFound	7	NotFound	NotFound	NotFound	NotFound	NotFound	NotFound	NotFound	NotFound	NotFound	NotFound	NotFound	NotFound	NotFound	NotFound	NotFound	NotFound	NotFound
2499	9.7162	178804	103712	20	HCD	2270	7	103712	NotFound	NotFound	1	NotFound	3	7	2	NotFound	NotFound	NotFound	NotFound	NotFound	5	8	NotFound	NotFound	NotFound	NotFound	NotFound	NotFound	NotFound	NotFound	NotFound	4	NotFound	NotFound	NotFound	NotFound	NotFound	NotFound	NotFound	NotFound	NotFound	NotFound	NotFound	NotFound	NotFound	NotFound	NotFound	NotFound	NotFound
2500	9.71841	340151	13912.9	20	HCD	2270	2	13912.9	NotFound	NotFound	NotFound	NotFound	NotFound	NotFound	NotFound	NotFound	NotFound	NotFound	NotFound	NotFound	NotFound	16	NotFound	NotFound	NotFound	NotFound	NotFound	NotFound	NotFound	NotFound	NotFound	NotFound	NotFound	NotFound	NotFound	NotFound	NotFound	NotFound	NotFound	NotFound	NotFound	11	NotFound	NotFound	NotFound	NotFound	NotFound	NotFound	NotFound
2501	9.72063	174523	76806.3	20	HCD	2270	5	76806.3	NotFound	2	1	7	3	5	NotFound	NotFound	NotFound	NotFound	NotFound	NotFound	NotFound	NotFound	NotFound	NotFound	NotFound	NotFound	NotFound	NotFound	NotFound	NotFound	NotFound	NotFound	NotFound	NotFound	NotFound	NotFound	NotFound	NotFound	NotFound	NotFound	NotFound	NotFound	NotFound	NotFound	NotFound	NotFound	NotFound	NotFound	NotFound
2502	9.72285	203176	99699.7	20	HCD	2270	7	99699.7	NotFound	NotFound	6	NotFound	4	NotFound	3	NotFound	NotFound	NotFound	NotFound	NotFound	7	8	NotFound	NotFound	NotFound	NotFound	NotFound	NotFound	NotFound	NotFound	NotFound	1	NotFound	NotFound	NotFound	NotFound	NotFound	NotFound	NotFound	NotFound	NotFound	2	NotFound	NotFound	NotFound	NotFound	NotFound	NotFound	NotFound
2503	9.72506	225293	103523	20	HCD	2270	6	103523	NotFound	6	1	NotFound	4	5	2	NotFound	NotFound	NotFound	NotFound	NotFound	7	NotFound	NotFound	NotFound	NotFound	NotFound	NotFound	NotFound	NotFound	NotFound	NotFound	NotFound	NotFound	NotFound	NotFound	NotFound	NotFound	NotFound	NotFound	NotFound	NotFound	NotFound	NotFound	NotFound	NotFound	NotFound	NotFound	NotFound	NotFound
2504	9.72728	215636	63413.3	20	HCD	2270	4	63413.3	NotFound	NotFound	NotFound	NotFound	NotFound	NotFound	10	NotFound	NotFound	NotFound	NotFound	NotFound	NotFound	12	NotFound	NotFound	NotFound	NotFound	NotFound	NotFound	NotFound	NotFound	NotFound	1	NotFound	NotFound	NotFound	NotFound	NotFound	NotFound	NotFound	NotFound	NotFound	2	NotFound	NotFound	NotFound	NotFound	NotFound	NotFound	NotFound
2505	9.7295	154525	86263.8	20	HCD	2270	5	86263.8	NotFound	4	1	NotFound	2	6	3	NotFound	NotFound	NotFound	NotFound	NotFound	NotFound	NotFound	NotFound	NotFound	NotFound	NotFound	NotFound	NotFound	NotFound	NotFound	NotFound	NotFound	NotFound	NotFound	NotFound	NotFound	NotFound	NotFound	NotFound	NotFound	NotFound	NotFound	NotFound	NotFound	NotFound	NotFound	NotFound	NotFound	NotFound
2506	9.73171	242793	112515	20	HCD	2270	8	112515	NotFound	NotFound	3	NotFound	5	11	2	NotFound	NotFound	NotFound	NotFound	NotFound	4	8	NotFound	NotFound	NotFound	NotFound	NotFound	NotFound	NotFound	NotFound	NotFound	1	NotFound	NotFound	NotFound	NotFound	NotFound	NotFound	NotFound	NotFound	NotFound	7	NotFound	NotFound	NotFound	NotFound	NotFound	NotFound	NotFound
2507	9.73393	210309	109449	20	HCD	2270	8	109449	NotFound	7	1	NotFound	3	5	2	NotFound	NotFound	NotFound	NotFound	NotFound	9	10	NotFound	NotFound	NotFound	NotFound	NotFound	NotFound	NotFound	NotFound	NotFound	6	NotFound	NotFound	NotFound	NotFound	NotFound	NotFound	NotFound	NotFound	NotFound	NotFound	NotFound	NotFound	NotFound	NotFound	NotFound	NotFound	NotFound
2509	9.73836	523713	311439	20	HCD	2270	9	311439	NotFound	15	2	14	3	8	1	NotFound	NotFound	NotFound	NotFound	NotFound	6	11	NotFound	NotFound	NotFound	NotFound	NotFound	NotFound	NotFound	NotFound	NotFound	4	NotFound	NotFound	NotFound	NotFound	NotFound	NotFound	NotFound	NotFound	NotFound	NotFound	NotFound	NotFound	NotFound	NotFound	NotFound	NotFound	NotFound
2510	9.74058	1.02716e+06	50193.8	20	HCD	2270	3	50193.8	NotFound	NotFound	NotFound	NotFound	NotFound	NotFound	NotFound	NotFound	NotFound	NotFound	NotFound	NotFound	21	NotFound	NotFound	NotFound	NotFound	NotFound	NotFound	NotFound	NotFound	NotFound	NotFound	16	NotFound	NotFound	NotFound	NotFound	NotFound	NotFound	NotFound	NotFound	NotFound	7	NotFound	NotFound	NotFound	NotFound	NotFound	NotFound	NotFound
2511	9.7428	468357	235869	20	HCD	2270	7	235869	NotFound	2	1	7	4	10	5	NotFound	NotFound	NotFound	NotFound	NotFound	17	NotFound	NotFound	NotFound	NotFound	NotFound	NotFound	NotFound	NotFound	NotFound	NotFound	NotFound	NotFound	NotFound	NotFound	NotFound	NotFound	NotFound	NotFound	NotFound	NotFound	NotFound	NotFound	NotFound	NotFound	NotFound	NotFound	NotFound	NotFound
2512	9.74501	596401	291161	20	HCD	2270	9	291161	NotFound	NotFound	16	NotFound	8	20	2	NotFound	NotFound	NotFound	NotFound	NotFound	6	9	NotFound	NotFound	NotFound	NotFound	NotFound	NotFound	NotFound	NotFound	NotFound	1	NotFound	NotFound	NotFound	NotFound	NotFound	21	NotFound	NotFound	NotFound	3	NotFound	NotFound	NotFound	NotFound	NotFound	NotFound	NotFound
2513	9.74723	464830	257210	20	HCD	2270	8	257210	NotFound	5	1	13	3	6	2	NotFound	NotFound	NotFound	NotFound	NotFound	7	NotFound	NotFound	NotFound	NotFound	NotFound	NotFound	NotFound	NotFound	NotFound	NotFound	14	NotFound	NotFound	NotFound	NotFound	NotFound	NotFound	NotFound	NotFound	NotFound	NotFound	NotFound	NotFound	NotFound	NotFound	NotFound	NotFound	NotFound
2514	9.75006	683365	213490	20	HCD	2270	6	213490	NotFound	NotFound	NotFound	NotFound	21	NotFound	10	NotFound	NotFound	NotFound	NotFound	NotFound	22	11	NotFound	NotFound	NotFound	NotFound	NotFound	NotFound	NotFound	NotFound	NotFound	2	NotFound	NotFound	NotFound	NotFound	NotFound	NotFound	NotFound	NotFound	NotFound	1	NotFound	NotFound	NotFound	NotFound	NotFound	NotFound	NotFound
2515	9.75227	423992	232805	20	HCD	2270	7	232805	NotFound	4	1	9	3	6	5	NotFound	NotFound	NotFound	NotFound	NotFound	12	NotFound	NotFound	NotFound	NotFound	NotFound	NotFound	NotFound	NotFound	NotFound	NotFound	NotFound	NotFound	NotFound	NotFound	NotFound	NotFound	NotFound	NotFound	NotFound	NotFound	NotFound	NotFound	NotFound	NotFound	NotFound	NotFound	NotFound	NotFound
2516	9.75449	610099	299767	20	HCD	2270	9	299767	NotFound	17	4	NotFound	3	13	1	NotFound	NotFound	NotFound	NotFound	NotFound	6	12	NotFound	NotFound	NotFound	NotFound	NotFound	NotFound	NotFound	NotFound	NotFound	2	NotFound	NotFound	NotFound	NotFound	NotFound	NotFound	NotFound	NotFound	NotFound	10	NotFound	NotFound	NotFound	NotFound	NotFound	NotFound	NotFound
2517	9.75671	567301	318422	20	HCD	2270	9	318422	NotFound	9	1	17	3	7	2	NotFound	NotFound	NotFound	NotFound	NotFound	6	16	NotFound	NotFound	NotFound	NotFound	NotFound	NotFound	NotFound	NotFound	NotFound	5	NotFound	NotFound	NotFound	NotFound	NotFound	NotFound	NotFound	NotFound	NotFound	NotFound	NotFound	NotFound	NotFound	NotFound	NotFound	NotFound	NotFound
2519	9.76114	284736	165017	20	HCD	2270	8	165017	NotFound	6	1	NotFound	3	7	2	NotFound	NotFound	NotFound	NotFound	NotFound	4	10	NotFound	NotFound	NotFound	NotFound	NotFound	NotFound	NotFound	NotFound	NotFound	5	NotFound	NotFound	NotFound	NotFound	NotFound	NotFound	NotFound	NotFound	NotFound	NotFound	NotFound	NotFound	NotFound	NotFound	NotFound	NotFound	NotFound
2520	9.76336	383524	84567.4	20	HCD	2270	5	84567.4	NotFound	NotFound	NotFound	NotFound	NotFound	NotFound	16	NotFound	NotFound	NotFound	NotFound	NotFound	4	2	NotFound	NotFound	NotFound	NotFound	NotFound	NotFound	NotFound	NotFound	NotFound	5	NotFound	NotFound	NotFound	NotFound	NotFound	NotFound	NotFound	NotFound	NotFound	1	NotFound	NotFound	NotFound	NotFound	NotFound	NotFound	NotFound
2521	9.76557	212095	110458	20	HCD	2270	6	110458	NotFound	2	1	10	3	11	9	NotFound	NotFound	NotFound	NotFound	NotFound	NotFound	NotFound	NotFound	NotFound	NotFound	NotFound	NotFound	NotFound	NotFound	NotFound	NotFound	NotFound	NotFound	NotFound	NotFound	NotFound	NotFound	NotFound	NotFound	NotFound	NotFound	NotFound	NotFound	NotFound	NotFound	NotFound	NotFound	NotFound	NotFound
2522	9.76779	251483	149500	20	HCD	2270	7	149500	NotFound	NotFound	10	NotFound	4	NotFound	3	NotFound	NotFound	NotFound	NotFound	NotFound	2	5	NotFound	NotFound	NotFound	NotFound	NotFound	NotFound	NotFound	NotFound	NotFound	1	NotFound	NotFound	NotFound	NotFound	NotFound	NotFound	NotFound	NotFound	NotFound	9	NotFound	NotFound	NotFound	NotFound	NotFound	NotFound	NotFound
2523	9.77001	303142	144083	20	HCD	2270	8	144083	NotFound	2	1	10	3	5	4	NotFound	NotFound	NotFound	NotFound	NotFound	7	NotFound	NotFound	NotFound	NotFound	NotFound	NotFound	NotFound	NotFound	NotFound	NotFound	13	NotFound	NotFound	NotFound	NotFound	NotFound	NotFound	NotFound	NotFound	NotFound	NotFound	NotFound	NotFound	NotFound	NotFound	NotFound	NotFound	NotFound
2524	9.77222	275520	136787	20	HCD	2270	6	136787	NotFound	NotFound	NotFound	NotFound	NotFound	NotFound	4	NotFound	NotFound	NotFound	NotFound	NotFound	2	3	NotFound	NotFound	NotFound	NotFound	NotFound	NotFound	NotFound	NotFound	NotFound	1	NotFound	NotFound	NotFound	NotFound	NotFound	12	NotFound	NotFound	NotFound	5	NotFound	NotFound	NotFound	NotFound	NotFound	NotFound	NotFound
2525	9.77444	202624	120171	20	HCD	2270	7	120171	NotFound	2	1	11	5	8	3	NotFound	NotFound	NotFound	NotFound	NotFound	7	NotFound	NotFound	NotFound	NotFound	NotFound	NotFound	NotFound	NotFound	NotFound	NotFound	NotFound	NotFound	NotFound	NotFound	NotFound	NotFound	NotFound	NotFound	NotFound	NotFound	NotFound	NotFound	NotFound	NotFound	NotFound	NotFound	NotFound	NotFound
2526	9.77666	333769	160007	20	HCD	2270	8	160007	NotFound	7	4	NotFound	5	10	3	NotFound	NotFound	NotFound	NotFound	NotFound	2	6	NotFound	NotFound	NotFound	NotFound	NotFound	NotFound	NotFound	NotFound	NotFound	1	NotFound	NotFound	NotFound	NotFound	NotFound	NotFound	NotFound	NotFound	NotFound	NotFound	NotFound	NotFound	NotFound	NotFound	NotFound	NotFound	NotFound
2527	9.77887	267960	147989	20	HCD	2270	8	147989	NotFound	6	1	NotFound	3	4	2	NotFound	NotFound	NotFound	NotFound	NotFound	5	11	NotFound	NotFound	NotFound	NotFound	NotFound	NotFound	NotFound	NotFound	NotFound	8	NotFound	NotFound	NotFound	NotFound	NotFound	NotFound	NotFound	NotFound	NotFound	NotFound	NotFound	NotFound	NotFound	NotFound	NotFound	NotFound	NotFound
2528	9.78109	524736	15595.3	20	HCD	2270	3	15595.3	NotFound	NotFound	NotFound	NotFound	NotFound	NotFound	NotFound	NotFound	NotFound	NotFound	NotFound	NotFound	NotFound	13	NotFound	NotFound	NotFound	NotFound	NotFound	NotFound	NotFound	NotFound	NotFound	NotFound	NotFound	NotFound	NotFound	NotFound	NotFound	NotFound	NotFound	NotFound	NotFound	NotFound	NotFound	NotFound	NotFound	17	NotFound	NotFound	NotFound
2529	9.78331	233116	127908	20	HCD	2270	7	127908	NotFound	7	1	NotFound	2	13	4	NotFound	NotFound	NotFound	NotFound	NotFound	6	NotFound	NotFound	NotFound	NotFound	NotFound	NotFound	NotFound	NotFound	NotFound	NotFound	3	NotFound	NotFound	NotFound	NotFound	NotFound	NotFound	NotFound	NotFound	NotFound	NotFound	NotFound	NotFound	NotFound	NotFound	NotFound	NotFound	NotFound
2530	9.78618	488919	11056.8	20	HCD	2270	1	11056.8	NotFound	NotFound	NotFound	NotFound	NotFound	NotFound	NotFound	NotFound	NotFound	NotFound	NotFound	NotFound	NotFound	NotFound	NotFound	NotFound	NotFound	NotFound	NotFound	NotFound	NotFound	NotFound	NotFound	NotFound	NotFound	NotFound	NotFound	NotFound	NotFound	NotFound	NotFound	NotFound	NotFound	8	NotFound	NotFound	NotFound	NotFound	NotFound	NotFound	NotFound
2531	9.78839	195791	92757	20	HCD	2270	5	92757	NotFound	2	1	NotFound	4	5	7	NotFound	NotFound	NotFound	NotFound	NotFound	NotFound	NotFound	NotFound	NotFound	NotFound	NotFound	NotFound	NotFound	NotFound	NotFound	NotFound	NotFound	NotFound	NotFound	NotFound	NotFound	NotFound	NotFound	NotFound	NotFound	NotFound	NotFound	NotFound	NotFound	NotFound	NotFound	NotFound	NotFound	NotFound
2532	9.79061	321057	124029	20	HCD	2270	8	124029	NotFound	NotFound	11	NotFound	4	24	2	NotFound	NotFound	NotFound	NotFound	NotFound	9	5	NotFound	NotFound	NotFound	NotFound	NotFound	NotFound	NotFound	NotFound	NotFound	1	NotFound	NotFound	NotFound	NotFound	NotFound	NotFound	NotFound	NotFound	NotFound	3	NotFound	NotFound	NotFound	NotFound	NotFound	NotFound	NotFound
2533	9.79283	206125	108868	20	HCD	2270	7	108868	NotFound	5	1	7	2	6	3	NotFound	NotFound	NotFound	NotFound	NotFound	9	NotFound	NotFound	NotFound	NotFound	NotFound	NotFound	NotFound	NotFound	NotFound	NotFound	NotFound	NotFound	NotFound	NotFound	NotFound	NotFound	NotFound	NotFound	NotFound	NotFound	NotFound	NotFound	NotFound	NotFound	NotFound	NotFound	NotFound	NotFound
2534	9.79504	397618	81202.5	20	HCD	2270	5	81202.5	NotFound	NotFound	NotFound	NotFound	NotFound	NotFound	13	NotFound	NotFound	NotFound	NotFound	NotFound	12	16	NotFound	NotFound	NotFound	NotFound	NotFound	NotFound	NotFound	NotFound	NotFound	1	NotFound	NotFound	NotFound	NotFound	NotFound	NotFound	NotFound	NotFound	NotFound	2	NotFound	NotFound	NotFound	NotFound	NotFound	NotFound	NotFound
2535	9.79726	228548	113966	20	HCD	2270	7	113966	NotFound	3	1	9	2	7	5	NotFound	NotFound	NotFound	NotFound	NotFound	10	NotFound	NotFound	NotFound	NotFound	NotFound	NotFound	NotFound	NotFound	NotFound	NotFound	NotFound	NotFound	NotFound	NotFound	NotFound	NotFound	NotFound	NotFound	NotFound	NotFound	NotFound	NotFound	NotFound	NotFound	NotFound	NotFound	NotFound	NotFound
2536	9.79948	260081	131808	20	HCD	2270	8	131808	NotFound	NotFound	3	NotFound	4	12	2	NotFound	NotFound	NotFound	NotFound	NotFound	6	9	NotFound	NotFound	NotFound	NotFound	NotFound	NotFound	NotFound	NotFound	NotFound	1	NotFound	NotFound	NotFound	NotFound	NotFound	NotFound	NotFound	NotFound	NotFound	10	NotFound	NotFound	NotFound	NotFound	NotFound	NotFound	NotFound
2537	9.80169	236520	124967	20	HCD	2270	7	124967	NotFound	9	1	NotFound	3	8	2	NotFound	NotFound	NotFound	NotFound	NotFound	6	NotFound	NotFound	NotFound	NotFound	NotFound	NotFound	NotFound	NotFound	NotFound	NotFound	5	NotFound	NotFound	NotFound	NotFound	NotFound	NotFound	NotFound	NotFound	NotFound	NotFound	NotFound	NotFound	NotFound	NotFound	NotFound	NotFound	NotFound
2539	9.80613	334241	156435	20	HCD	2270	8	156435	NotFound	11	2	NotFound	3	10	1	NotFound	NotFound	NotFound	NotFound	NotFound	6	9	NotFound	NotFound	NotFound	NotFound	NotFound	NotFound	NotFound	NotFound	NotFound	4	NotFound	NotFound	NotFound	NotFound	NotFound	NotFound	NotFound	NotFound	NotFound	NotFound	NotFound	NotFound	NotFound	NotFound	NotFound	NotFound	NotFound
2540	9.80835	447074	38068.1	20	HCD	2270	4	38068.1	NotFound	NotFound	NotFound	NotFound	NotFound	NotFound	NotFound	NotFound	NotFound	NotFound	NotFound	NotFound	20	13	NotFound	NotFound	NotFound	NotFound	NotFound	NotFound	NotFound	NotFound	NotFound	15	NotFound	NotFound	NotFound	NotFound	NotFound	NotFound	NotFound	NotFound	NotFound	6	NotFound	NotFound	NotFound	NotFound	NotFound	NotFound	NotFound
2541	9.81056	191244	109280	20	HCD	2270	5	109280	NotFound	2	1	5	4	NotFound	3	NotFound	NotFound	NotFound	NotFound	NotFound	NotFound	NotFound	NotFound	NotFound	NotFound	NotFound	NotFound	NotFound	NotFound	NotFound	NotFound	NotFound	NotFound	NotFound	NotFound	NotFound	NotFound	NotFound	NotFound	NotFound	NotFound	NotFound	NotFound	NotFound	NotFound	NotFound	NotFound	NotFound	NotFound
2542	9.81278	339839	149488	20	HCD	2270	8	149488	NotFound	NotFound	10	NotFound	8	NotFound	2	NotFound	NotFound	NotFound	NotFound	NotFound	7	9	NotFound	NotFound	NotFound	NotFound	NotFound	NotFound	NotFound	NotFound	NotFound	1	NotFound	NotFound	NotFound	NotFound	NotFound	19	NotFound	NotFound	NotFound	3	NotFound	NotFound	NotFound	NotFound	NotFound	NotFound	NotFound
2543	9.815	288548	148632	20	HCD	2270	6	148632	NotFound	4	1	NotFound	2	7	3	NotFound	NotFound	NotFound	NotFound	NotFound	8	NotFound	NotFound	NotFound	NotFound	NotFound	NotFound	NotFound	NotFound	NotFound	NotFound	NotFound	NotFound	NotFound	NotFound	NotFound	NotFound	NotFound	NotFound	NotFound	NotFound	NotFound	NotFound	NotFound	NotFound	NotFound	NotFound	NotFound	NotFound
2544	9.81721	388559	106726	20	HCD	2270	5	106726	NotFound	NotFound	NotFound	NotFound	NotFound	NotFound	9	NotFound	NotFound	NotFound	NotFound	NotFound	18	14	NotFound	NotFound	NotFound	NotFound	NotFound	NotFound	NotFound	NotFound	NotFound	3	NotFound	NotFound	NotFound	NotFound	NotFound	NotFound	NotFound	NotFound	NotFound	1	NotFound	NotFound	NotFound	NotFound	NotFound	NotFound	NotFound
2545	9.82008	243900	127750	20	HCD	2270	7	127750	NotFound	2	1	6	3	8	4	NotFound	NotFound	NotFound	NotFound	NotFound	10	NotFound	NotFound	NotFound	NotFound	NotFound	NotFound	NotFound	NotFound	NotFound	NotFound	NotFound	NotFound	NotFound	NotFound	NotFound	NotFound	NotFound	NotFound	NotFound	NotFound	NotFound	NotFound	NotFound	NotFound	NotFound	NotFound	NotFound	NotFound
2546	9.8223	362653	151106	20	HCD	2270	8	151106	NotFound	NotFound	6	NotFound	5	12	3	NotFound	NotFound	NotFound	NotFound	NotFound	7	8	NotFound	NotFound	NotFound	NotFound	NotFound	NotFound	NotFound	NotFound	NotFound	1	NotFound	NotFound	NotFound	NotFound	NotFound	NotFound	NotFound	NotFound	NotFound	11	NotFound	NotFound	NotFound	NotFound	NotFound	NotFound	NotFound
2547	9.82452	369192	167800	20	HCD	2270	9	167800	NotFound	6	1	20	3	8	2	NotFound	NotFound	NotFound	NotFound	NotFound	5	18	NotFound	NotFound	NotFound	NotFound	NotFound	NotFound	NotFound	NotFound	NotFound	7	NotFound	NotFound	NotFound	NotFound	NotFound	NotFound	NotFound	NotFound	NotFound	NotFound	NotFound	NotFound	NotFound	NotFound	NotFound	NotFound	NotFound
2549	9.82895	133661	82341.3	20	HCD	2270	8	82341.3	NotFound	NotFound	3	NotFound	4	10	2	NotFound	NotFound	NotFound	NotFound	NotFound	5	8	NotFound	NotFound	NotFound	NotFound	NotFound	NotFound	NotFound	NotFound	NotFound	1	NotFound	NotFound	NotFound	NotFound	NotFound	NotFound	NotFound	NotFound	NotFound	6	NotFound	NotFound	NotFound	NotFound	NotFound	NotFound	NotFound
2550	9.83117	276925	5782.06	20	HCD	2270	1	5782.06	NotFound	NotFound	NotFound	NotFound	NotFound	NotFound	NotFound	NotFound	NotFound	NotFound	NotFound	NotFound	NotFound	NotFound	NotFound	NotFound	NotFound	NotFound	NotFound	NotFound	NotFound	NotFound	NotFound	NotFound	NotFound	NotFound	NotFound	NotFound	NotFound	NotFound	NotFound	NotFound	NotFound	11	NotFound	NotFound	NotFound	NotFound	NotFound	NotFound	NotFound
2551	9.83338	144389	62406	20	HCD	2270	5	62406	NotFound	4	1	6	3	NotFound	2	NotFound	NotFound	NotFound	NotFound	NotFound	NotFound	NotFound	NotFound	NotFound	NotFound	NotFound	NotFound	NotFound	NotFound	NotFound	NotFound	NotFound	NotFound	NotFound	NotFound	NotFound	NotFound	NotFound	NotFound	NotFound	NotFound	NotFound	NotFound	NotFound	NotFound	NotFound	NotFound	NotFound	NotFound
2552	9.8356	117852	42114.4	20	HCD	2270	4	42114.4	NotFound	NotFound	NotFound	NotFound	NotFound	NotFound	3	NotFound	NotFound	NotFound	NotFound	NotFound	4	NotFound	NotFound	NotFound	NotFound	NotFound	NotFound	NotFound	NotFound	NotFound	NotFound	1	NotFound	NotFound	NotFound	NotFound	NotFound	NotFound	NotFound	NotFound	NotFound	2	NotFound	NotFound	NotFound	NotFound	NotFound	NotFound	NotFound
2553	9.83782	173674	100603	20	HCD	2270	7	100603	NotFound	8	1	NotFound	3	4	2	NotFound	NotFound	NotFound	NotFound	NotFound	6	NotFound	NotFound	NotFound	NotFound	NotFound	NotFound	NotFound	NotFound	NotFound	NotFound	5	NotFound	NotFound	NotFound	NotFound	NotFound	NotFound	NotFound	NotFound	NotFound	NotFound	NotFound	NotFound	NotFound	NotFound	NotFound	NotFound	NotFound
2554	9.84003	191387	32255.4	20	HCD	2270	3	32255.4	NotFound	NotFound	NotFound	NotFound	NotFound	NotFound	11	NotFound	NotFound	NotFound	NotFound	NotFound	NotFound	NotFound	NotFound	NotFound	NotFound	NotFound	NotFound	NotFound	NotFound	NotFound	NotFound	6	NotFound	NotFound	NotFound	NotFound	NotFound	NotFound	NotFound	NotFound	NotFound	1	NotFound	NotFound	NotFound	NotFound	NotFound	NotFound	NotFound
2555	9.84225	147539	84363.7	20	HCD	2270	6	84363.7	NotFound	4	1	NotFound	3	5	2	NotFound	NotFound	NotFound	NotFound	NotFound	6	NotFound	NotFound	NotFound	NotFound	NotFound	NotFound	NotFound	NotFound	NotFound	NotFound	NotFound	NotFound	NotFound	NotFound	NotFound	NotFound	NotFound	NotFound	NotFound	NotFound	NotFound	NotFound	NotFound	NotFound	NotFound	NotFound	NotFound	NotFound
2556	9.84447	186387	101698	20	HCD	2270	7	101698	NotFound	NotFound	4	NotFound	8	NotFound	2	NotFound	NotFound	NotFound	NotFound	NotFound	6	5	NotFound	NotFound	NotFound	NotFound	NotFound	NotFound	NotFound	NotFound	NotFound	1	NotFound	NotFound	NotFound	NotFound	NotFound	NotFound	NotFound	NotFound	NotFound	3	NotFound	NotFound	NotFound	NotFound	NotFound	NotFound	NotFound
2557	9.84668	173676	89273.3	20	HCD	2270	6	89273.3	NotFound	NotFound	2	NotFound	3	6	1	NotFound	NotFound	NotFound	NotFound	NotFound	5	NotFound	NotFound	NotFound	NotFound	NotFound	NotFound	NotFound	NotFound	NotFound	NotFound	4	NotFound	NotFound	NotFound	NotFound	NotFound	NotFound	NotFound	NotFound	NotFound	NotFound	NotFound	NotFound	NotFound	NotFound	NotFound	NotFound	NotFound
2559	9.85112	183458	101098	20	HCD	2270	7	101098	NotFound	7	2	NotFound	3	6	1	NotFound	NotFound	NotFound	NotFound	NotFound	5	NotFound	NotFound	NotFound	NotFound	NotFound	NotFound	NotFound	NotFound	NotFound	NotFound	4	NotFound	NotFound	NotFound	NotFound	NotFound	NotFound	NotFound	NotFound	NotFound	NotFound	NotFound	NotFound	NotFound	NotFound	NotFound	NotFound	NotFound
2560	9.85394	234355	14534.3	20	HCD	2270	2	14534.3	NotFound	NotFound	NotFound	NotFound	NotFound	NotFound	NotFound	NotFound	NotFound	NotFound	NotFound	NotFound	NotFound	16	NotFound	NotFound	NotFound	NotFound	NotFound	NotFound	NotFound	NotFound	NotFound	NotFound	NotFound	NotFound	NotFound	NotFound	NotFound	NotFound	NotFound	NotFound	NotFound	3	NotFound	NotFound	NotFound	NotFound	NotFound	NotFound	NotFound
2561	9.85616	123883	67083.7	20	HCD	2270	3	67083.7	NotFound	2	1	NotFound	4	NotFound	NotFound	NotFound	NotFound	NotFound	NotFound	NotFound	NotFound	NotFound	NotFound	NotFound	NotFound	NotFound	NotFound	NotFound	NotFound	NotFound	NotFound	NotFound	NotFound	NotFound	NotFound	NotFound	NotFound	NotFound	NotFound	NotFound	NotFound	NotFound	NotFound	NotFound	NotFound	NotFound	NotFound	NotFound	NotFound
2562	9.85838	192504	100148	20	HCD	2270	7	100148	NotFound	NotFound	5	NotFound	6	NotFound	2	NotFound	NotFound	NotFound	NotFound	NotFound	4	8	NotFound	NotFound	NotFound	NotFound	NotFound	NotFound	NotFound	NotFound	NotFound	1	NotFound	NotFound	NotFound	NotFound	NotFound	NotFound	NotFound	NotFound	NotFound	3	NotFound	NotFound	NotFound	NotFound	NotFound	NotFound	NotFound
2563	9.86059	164730	91667.2	20	HCD	2270	6	91667.2	NotFound	4	1	NotFound	2	5	3	NotFound	NotFound	NotFound	NotFound	NotFound	7	NotFound	NotFound	NotFound	NotFound	NotFound	NotFound	NotFound	NotFound	NotFound	NotFound	NotFound	NotFound	NotFound	NotFound	NotFound	NotFound	NotFound	NotFound	NotFound	NotFound	NotFound	NotFound	NotFound	NotFound	NotFound	NotFound	NotFound	NotFound
2564	9.86281	165653	65195.5	20	HCD	2270	5	65195.5	NotFound	NotFound	NotFound	NotFound	NotFound	NotFound	3	NotFound	NotFound	NotFound	NotFound	NotFound	7	5	NotFound	NotFound	NotFound	NotFound	NotFound	NotFound	NotFound	NotFound	NotFound	2	NotFound	NotFound	NotFound	NotFound	NotFound	NotFound	NotFound	NotFound	NotFound	1	NotFound	NotFound	NotFound	NotFound	NotFound	NotFound	NotFound
2565	9.86503	137592	84903.1	20	HCD	2270	6	84903.1	NotFound	3	1	7	2	8	4	NotFound	NotFound	NotFound	NotFound	NotFound	NotFound	NotFound	NotFound	NotFound	NotFound	NotFound	NotFound	NotFound	NotFound	NotFound	NotFound	NotFound	NotFound	NotFound	NotFound	NotFound	NotFound	NotFound	NotFound	NotFound	NotFound	NotFound	NotFound	NotFound	NotFound	NotFound	NotFound	NotFound	NotFound
2566	9.86724	213617	131758	20	HCD	2270	9	131758	NotFound	9	4	NotFound	3	8	1	NotFound	NotFound	NotFound	NotFound	NotFound	5	7	NotFound	NotFound	NotFound	NotFound	NotFound	NotFound	NotFound	NotFound	NotFound	2	NotFound	NotFound	NotFound	NotFound	NotFound	NotFound	NotFound	NotFound	NotFound	6	NotFound	NotFound	NotFound	NotFound	NotFound	NotFound	NotFound
2567	9.86946	210147	119900	20	HCD	2270	7	119900	NotFound	7	1	NotFound	3	6	2	NotFound	NotFound	NotFound	NotFound	NotFound	4	NotFound	NotFound	NotFound	NotFound	NotFound	NotFound	NotFound	NotFound	NotFound	NotFound	5	NotFound	NotFound	NotFound	NotFound	NotFound	NotFound	NotFound	NotFound	NotFound	NotFound	NotFound	NotFound	NotFound	NotFound	NotFound	NotFound	NotFound
2570	9.87919	1.50509e+06	1.19822e+06	20	HCD	2392	13	1.19822e+06	NotFound	12	3	20	4	6	1	NotFound	NotFound	NotFound	NotFound	NotFound	5	7	NotFound	NotFound	NotFound	NotFound	NotFound	NotFound	NotFound	NotFound	NotFound	2	NotFound	NotFound	NotFound	NotFound	NotFound	10	NotFound	NotFound	NotFound	9	NotFound	22	NotFound	NotFound	NotFound	NotFound	NotFound
2571	9.88141	544330	372979	20	HCD	2392	10	372979	NotFound	7	4	NotFound	5	6	1	NotFound	NotFound	NotFound	NotFound	NotFound	3	8	NotFound	NotFound	NotFound	NotFound	NotFound	NotFound	NotFound	NotFound	NotFound	2	NotFound	NotFound	NotFound	NotFound	NotFound	10	NotFound	NotFound	NotFound	17	NotFound	NotFound	NotFound	NotFound	NotFound	NotFound	NotFound
2572	9.88363	644605	340320	20	HCD	2392	8	340320	NotFound	12	2	NotFound	4	8	1	NotFound	NotFound	NotFound	NotFound	NotFound	6	10	NotFound	NotFound	NotFound	NotFound	NotFound	NotFound	NotFound	NotFound	NotFound	3	NotFound	NotFound	NotFound	NotFound	NotFound	NotFound	NotFound	NotFound	NotFound	NotFound	NotFound	NotFound	NotFound	NotFound	NotFound	NotFound	NotFound
2573	9.88584	734335	431377	20	HCD	2392	9	431377	NotFound	10	2	NotFound	4	8	1	NotFound	NotFound	NotFound	NotFound	NotFound	5	9	NotFound	NotFound	NotFound	NotFound	NotFound	NotFound	NotFound	NotFound	NotFound	3	NotFound	NotFound	NotFound	NotFound	NotFound	NotFound	NotFound	NotFound	NotFound	28	NotFound	NotFound	NotFound	NotFound	NotFound	NotFound	NotFound
2574	9.88806	409446	228901	20	HCD	2392	8	228901	NotFound	11	1	NotFound	3	8	2	NotFound	NotFound	NotFound	NotFound	NotFound	5	13	NotFound	NotFound	NotFound	NotFound	NotFound	NotFound	NotFound	NotFound	NotFound	4	NotFound	NotFound	NotFound	NotFound	NotFound	NotFound	NotFound	NotFound	NotFound	NotFound	NotFound	NotFound	NotFound	NotFound	NotFound	NotFound	NotFound
2575	9.89028	319252	186755	20	HCD	2392	8	186755	NotFound	9	2	NotFound	3	8	1	NotFound	NotFound	NotFound	NotFound	NotFound	4	6	NotFound	NotFound	NotFound	NotFound	NotFound	NotFound	NotFound	NotFound	NotFound	5	NotFound	NotFound	NotFound	NotFound	NotFound	NotFound	NotFound	NotFound	NotFound	NotFound	NotFound	NotFound	NotFound	NotFound	NotFound	NotFound	NotFound
2576	9.89249	363109	211834	20	HCD	2392	8	211834	NotFound	8	1	NotFound	2	7	3	NotFound	NotFound	NotFound	NotFound	NotFound	4	6	NotFound	NotFound	NotFound	NotFound	NotFound	NotFound	NotFound	NotFound	NotFound	5	NotFound	NotFound	NotFound	NotFound	NotFound	NotFound	NotFound	NotFound	NotFound	NotFound	NotFound	NotFound	NotFound	NotFound	NotFound	NotFound	NotFound
2577	9.89471	338871	228986	20	HCD	2392	9	228986	NotFound	7	2	NotFound	4	6	1	NotFound	NotFound	NotFound	NotFound	NotFound	5	8	NotFound	NotFound	NotFound	NotFound	NotFound	NotFound	NotFound	NotFound	NotFound	3	NotFound	NotFound	NotFound	NotFound	NotFound	11	NotFound	NotFound	NotFound	NotFound	NotFound	NotFound	NotFound	NotFound	NotFound	NotFound	NotFound
2578	9.89693	128613	68557.4	20	HCD	2392	8	68557.4	NotFound	9	1	NotFound	3	7	2	NotFound	NotFound	NotFound	NotFound	NotFound	4	8	NotFound	NotFound	NotFound	NotFound	NotFound	NotFound	NotFound	NotFound	NotFound	10	NotFound	NotFound	NotFound	NotFound	NotFound	NotFound	NotFound	NotFound	NotFound	NotFound	NotFound	NotFound	NotFound	NotFound	NotFound	NotFound	NotFound
2579	9.89914	362842	208316	20	HCD	2392	8	208316	NotFound	9	1	NotFound	4	7	2	NotFound	NotFound	NotFound	NotFound	NotFound	5	10	NotFound	NotFound	NotFound	NotFound	NotFound	NotFound	NotFound	NotFound	NotFound	3	NotFound	NotFound	NotFound	NotFound	NotFound	NotFound	NotFound	NotFound	NotFound	NotFound	NotFound	NotFound	NotFound	NotFound	NotFound	NotFound	NotFound
2580	9.90136	418137	228940	20	HCD	2392	8	228940	NotFound	9	1	NotFound	4	7	2	NotFound	NotFound	NotFound	NotFound	NotFound	5	12	NotFound	NotFound	NotFound	NotFound	NotFound	NotFound	NotFound	NotFound	NotFound	3	NotFound	NotFound	NotFound	NotFound	NotFound	NotFound	NotFound	NotFound	NotFound	NotFound	NotFound	NotFound	NotFound	NotFound	NotFound	NotFound	NotFound
2581	9.90358	295172	166321	20	HCD	2392	8	166321	NotFound	8	1	NotFound	3	6	2	NotFound	NotFound	NotFound	NotFound	NotFound	4	10	NotFound	NotFound	NotFound	NotFound	NotFound	NotFound	NotFound	NotFound	NotFound	5	NotFound	NotFound	NotFound	NotFound	NotFound	NotFound	NotFound	NotFound	NotFound	NotFound	NotFound	NotFound	NotFound	NotFound	NotFound	NotFound	NotFound
2582	9.90579	1.45712e+06	1.16373e+06	20	HCD	2392	12	1.16373e+06	NotFound	8	3	24	4	6	1	NotFound	NotFound	NotFound	NotFound	NotFound	5	7	NotFound	NotFound	NotFound	NotFound	NotFound	NotFound	NotFound	NotFound	NotFound	2	NotFound	NotFound	NotFound	NotFound	NotFound	9	NotFound	NotFound	NotFound	12	NotFound	21	NotFound	NotFound	NotFound	NotFound	NotFound
2583	9.90801	2.29427e+06	219195	20	HCD	2392	7	219195	NotFound	NotFound	NotFound	NotFound	NotFound	NotFound	NotFound	NotFound	NotFound	NotFound	NotFound	NotFound	26	21	NotFound	NotFound	NotFound	NotFound	NotFound	NotFound	NotFound	NotFound	NotFound	14	NotFound	NotFound	NotFound	NotFound	NotFound	37	NotFound	NotFound	NotFound	4	NotFound	NotFound	NotFound	15	NotFound	NotFound	NotFound
2584	9.91023	1.17241e+06	860471	20	HCD	2392	9	860471	NotFound	2	1	7	3	5	4	NotFound	NotFound	24	NotFound	NotFound	9	18	NotFound	NotFound	NotFound	NotFound	NotFound	NotFound	NotFound	NotFound	NotFound	NotFound	NotFound	NotFound	NotFound	NotFound	NotFound	NotFound	NotFound	NotFound	NotFound	NotFound	NotFound	NotFound	NotFound	NotFound	NotFound	NotFound	NotFound
2585	9.91244	1.61587e+06	1.04487e+06	20	HCD	2392	16	1.04487e+06	NotFound	37	9	NotFound	7	26	3	NotFound	NotFound	NotFound	NotFound	NotFound	5	6	NotFound	NotFound	NotFound	NotFound	NotFound	NotFound	NotFound	NotFound	NotFound	1	NotFound	41	NotFound	NotFound	NotFound	10	NotFound	NotFound	NotFound	2	NotFound	24	47	22	NotFound	NotFound	NotFound
2586	9.91527	1.42654e+06	1.09894e+06	20	HCD	2392	9	1.09894e+06	NotFound	6	1	10	3	4	2	NotFound	NotFound	NotFound	NotFound	NotFound	5	14	NotFound	NotFound	NotFound	NotFound	NotFound	NotFound	NotFound	NotFound	NotFound	7	NotFound	NotFound	NotFound	NotFound	NotFound	NotFound	NotFound	NotFound	NotFound	NotFound	NotFound	NotFound	NotFound	NotFound	NotFound	NotFound	NotFound
2587	9.91748	1750489	725636	20	HCD	2392	11	725636	NotFound	NotFound	53	NotFound	30	NotFound	7	NotFound	NotFound	NotFound	NotFound	NotFound	11	15	NotFound	NotFound	NotFound	NotFound	NotFound	NotFound	NotFound	NotFound	NotFound	2	NotFound	46	NotFound	NotFound	NotFound	25	NotFound	NotFound	NotFound	1	NotFound	NotFound	NotFound	12	NotFound	NotFound	NotFound
2588	9.9197	1.37135e+06	1.01419e+06	20	HCD	2392	10	1.01419e+06	NotFound	4	1	7	3	5	2	NotFound	NotFound	27	NotFound	NotFound	6	14	NotFound	NotFound	NotFound	NotFound	NotFound	NotFound	NotFound	NotFound	NotFound	16	NotFound	NotFound	NotFound	NotFound	NotFound	NotFound	NotFound	NotFound	NotFound	NotFound	NotFound	NotFound	NotFound	NotFound	NotFound	NotFound	NotFound
2589	9.92192	1.63748e+06	1.24309e+06	20	HCD	2392	16	1.24309e+06	NotFound	16	6	NotFound	5	9	2	NotFound	NotFound	NotFound	NotFound	NotFound	4	7	NotFound	NotFound	NotFound	NotFound	NotFound	NotFound	NotFound	NotFound	NotFound	1	NotFound	30	NotFound	NotFound	NotFound	8	NotFound	NotFound	NotFound	3	NotFound	13	34	29	NotFound	NotFound	NotFound
2590	9.92413	1.56305e+06	1.21879e+06	20	HCD	2392	10	1.21879e+06	NotFound	7	2	16	3	6	1	NotFound	NotFound	NotFound	NotFound	NotFound	4	8	NotFound	NotFound	NotFound	NotFound	NotFound	NotFound	NotFound	NotFound	NotFound	5	NotFound	NotFound	NotFound	NotFound	NotFound	30	NotFound	NotFound	NotFound	NotFound	NotFound	NotFound	NotFound	NotFound	NotFound	NotFound	NotFound
2591	9.92635	3080734	10135.8	20	HCD	2392	1	10135.8	NotFound	NotFound	NotFound	NotFound	NotFound	NotFound	NotFound	NotFound	NotFound	NotFound	NotFound	NotFound	NotFound	NotFound	NotFound	NotFound	NotFound	NotFound	NotFound	NotFound	NotFound	NotFound	NotFound	NotFound	NotFound	NotFound	NotFound	NotFound	NotFound	NotFound	NotFound	NotFound	NotFound	12	NotFound	NotFound	NotFound	NotFound	NotFound	NotFound	NotFound
2592	9.92857	592444	416554	20	HCD	2392	11	416554	NotFound	7	2	21	4	6	1	NotFound	NotFound	NotFound	NotFound	NotFound	5	10	NotFound	NotFound	NotFound	NotFound	NotFound	NotFound	NotFound	NotFound	NotFound	3	NotFound	NotFound	NotFound	NotFound	NotFound	13	NotFound	NotFound	NotFound	25	NotFound	NotFound	NotFound	NotFound	NotFound	NotFound	NotFound
2593	9.93078	720686	245247	20	HCD	2392	8	245247	NotFound	NotFound	NotFound	NotFound	NotFound	NotFound	19	NotFound	NotFound	NotFound	NotFound	NotFound	4	3	NotFound	NotFound	NotFound	NotFound	NotFound	NotFound	NotFound	NotFound	NotFound	2	NotFound	NotFound	NotFound	NotFound	NotFound	29	NotFound	NotFound	NotFound	1	NotFound	NotFound	NotFound	23	NotFound	NotFound	NotFound
2594	9.933	510221	318275	20	HCD	2392	7	318275	NotFound	2	1	7	4	6	3	NotFound	NotFound	NotFound	NotFound	NotFound	10	NotFound	NotFound	NotFound	NotFound	NotFound	NotFound	NotFound	NotFound	NotFound	NotFound	NotFound	NotFound	NotFound	NotFound	NotFound	NotFound	NotFound	NotFound	NotFound	NotFound	NotFound	NotFound	NotFound	NotFound	NotFound	NotFound	NotFound	NotFound
2595	9.93522	594093	373466	20	HCD	2392	11	373466	NotFound	25	7	NotFound	6	15	2	NotFound	NotFound	NotFound	NotFound	NotFound	3	5	NotFound	NotFound	NotFound	NotFound	NotFound	NotFound	NotFound	NotFound	NotFound	1	NotFound	NotFound	NotFound	NotFound	NotFound	9	NotFound	NotFound	NotFound	4	NotFound	19	NotFound	NotFound	NotFound	NotFound	NotFound
2596	9.93743	584330	375751	20	HCD	2392	9	375751	NotFound	4	1	13	3	5	2	NotFound	NotFound	NotFound	NotFound	NotFound	6	18	NotFound	NotFound	NotFound	NotFound	NotFound	NotFound	NotFound	NotFound	NotFound	10	NotFound	NotFound	NotFound	NotFound	NotFound	NotFound	NotFound	NotFound	NotFound	NotFound	NotFound	NotFound	NotFound	NotFound	NotFound	NotFound	NotFound
2597	9.93965	594797	310609	20	HCD	2392	9	310609	NotFound	NotFound	NotFound	NotFound	11	29	4	NotFound	NotFound	NotFound	NotFound	NotFound	3	5	NotFound	NotFound	NotFound	NotFound	NotFound	NotFound	NotFound	NotFound	NotFound	1	NotFound	NotFound	NotFound	NotFound	NotFound	14	NotFound	NotFound	NotFound	2	NotFound	31	NotFound	NotFound	NotFound	NotFound	NotFound
2598	9.94187	512227	311445	20	HCD	2392	7	311445	NotFound	4	1	12	2	5	3	NotFound	NotFound	NotFound	NotFound	NotFound	6	NotFound	NotFound	NotFound	NotFound	NotFound	NotFound	NotFound	NotFound	NotFound	NotFound	NotFound	NotFound	NotFound	NotFound	NotFound	NotFound	NotFound	NotFound	NotFound	NotFound	NotFound	NotFound	NotFound	NotFound	NotFound	NotFound	NotFound	NotFound
2599	9.94408	605128	433339	20	HCD	2392	10	433339	NotFound	11	4	NotFound	5	8	1	NotFound	NotFound	NotFound	NotFound	NotFound	3	6	NotFound	NotFound	NotFound	NotFound	NotFound	NotFound	NotFound	NotFound	NotFound	2	NotFound	NotFound	NotFound	NotFound	NotFound	9	NotFound	NotFound	NotFound	7	NotFound	NotFound	NotFound	NotFound	NotFound	NotFound	NotFound
2600	9.9463	528633	336511	20	HCD	2392	8	336511	NotFound	5	2	NotFound	3	7	1	NotFound	NotFound	NotFound	NotFound	NotFound	4	13	NotFound	NotFound	NotFound	NotFound	NotFound	NotFound	NotFound	NotFound	NotFound	6	NotFound	NotFound	NotFound	NotFound	NotFound	NotFound	NotFound	NotFound	NotFound	NotFound	NotFound	NotFound	NotFound	NotFound	NotFound	NotFound	NotFound
2601	9.94918	942793	35575.7	20	HCD	2392	4	35575.7	NotFound	NotFound	NotFound	NotFound	NotFound	NotFound	NotFound	NotFound	NotFound	NotFound	NotFound	NotFound	17	12	NotFound	NotFound	NotFound	NotFound	NotFound	NotFound	NotFound	NotFound	NotFound	15	NotFound	NotFound	NotFound	NotFound	NotFound	NotFound	NotFound	NotFound	NotFound	8	NotFound	NotFound	NotFound	NotFound	NotFound	NotFound	NotFound
2602	9.9514	796358	446681	20	HCD	2392	8	446681	NotFound	10	1	NotFound	3	8	2	NotFound	NotFound	NotFound	NotFound	NotFound	5	7	NotFound	NotFound	NotFound	NotFound	NotFound	NotFound	NotFound	NotFound	NotFound	4	NotFound	NotFound	NotFound	NotFound	NotFound	NotFound	NotFound	NotFound	NotFound	NotFound	NotFound	NotFound	NotFound	NotFound	NotFound	NotFound	NotFound
2603	9.95362	1.22481e+06	101085	20	HCD	2392	7	101085	NotFound	NotFound	NotFound	NotFound	NotFound	NotFound	9	NotFound	NotFound	NotFound	NotFound	NotFound	19	17	NotFound	NotFound	NotFound	NotFound	NotFound	NotFound	NotFound	NotFound	NotFound	10	NotFound	NotFound	NotFound	NotFound	NotFound	NotFound	NotFound	NotFound	NotFound	6	NotFound	NotFound	NotFound	31	NotFound	NotFound	NotFound
2604	9.95583	656240	362819	20	HCD	2392	7	362819	NotFound	2	1	6	3	9	4	NotFound	NotFound	NotFound	NotFound	NotFound	17	NotFound	NotFound	NotFound	NotFound	NotFound	NotFound	NotFound	NotFound	NotFound	NotFound	NotFound	NotFound	NotFound	NotFound	NotFound	NotFound	NotFound	NotFound	NotFound	NotFound	NotFound	NotFound	NotFound	NotFound	NotFound	NotFound	NotFound	NotFound
2605	9.95805	693676	419806	20	HCD	2392	10	419806	NotFound	33	6	NotFound	5	15	2	NotFound	NotFound	NotFound	NotFound	NotFound	4	9	NotFound	NotFound	NotFound	NotFound	NotFound	NotFound	NotFound	NotFound	NotFound	1	NotFound	NotFound	NotFound	NotFound	NotFound	19	NotFound	NotFound	NotFound	3	NotFound	NotFound	NotFound	NotFound	NotFound	NotFound	NotFound
2606	9.96027	699438	438117	20	HCD	2392	9	438117	NotFound	4	1	7	3	5	2	NotFound	NotFound	NotFound	NotFound	NotFound	6	27	NotFound	NotFound	NotFound	NotFound	NotFound	NotFound	NotFound	NotFound	NotFound	9	NotFound	NotFound	NotFound	NotFound	NotFound	NotFound	NotFound	NotFound	NotFound	NotFound	NotFound	NotFound	NotFound	NotFound	NotFound	NotFound	NotFound
2607	9.96248	676388	292137	20	HCD	2392	10	292137	NotFound	NotFound	NotFound	NotFound	20	23	3	NotFound	NotFound	NotFound	NotFound	NotFound	9	14	NotFound	NotFound	NotFound	NotFound	NotFound	NotFound	NotFound	NotFound	NotFound	1	NotFound	NotFound	NotFound	NotFound	NotFound	24	NotFound	NotFound	NotFound	2	NotFound	NotFound	NotFound	21	NotFound	NotFound	NotFound
2608	9.9647	536408	365097	20	HCD	2392	7	365097	NotFound	2	1	6	3	5	4	NotFound	NotFound	NotFound	NotFound	NotFound	10	NotFound	NotFound	NotFound	NotFound	NotFound	NotFound	NotFound	NotFound	NotFound	NotFound	NotFound	NotFound	NotFound	NotFound	NotFound	NotFound	NotFound	NotFound	NotFound	NotFound	NotFound	NotFound	NotFound	NotFound	NotFound	NotFound	NotFound	NotFound
2609	9.96692	488634	354938	20	HCD	2392	11	354938	NotFound	11	3	NotFound	4	6	1	NotFound	NotFound	NotFound	NotFound	NotFound	5	7	NotFound	NotFound	NotFound	NotFound	NotFound	NotFound	NotFound	NotFound	NotFound	2	NotFound	NotFound	NotFound	NotFound	NotFound	14	NotFound	NotFound	NotFound	10	NotFound	NotFound	15	NotFound	NotFound	NotFound	NotFound
2610	9.96913	427220	307941	20	HCD	2392	9	307941	NotFound	4	1	10	3	5	2	NotFound	NotFound	NotFound	NotFound	NotFound	7	9	NotFound	NotFound	NotFound	NotFound	NotFound	NotFound	NotFound	NotFound	NotFound	6	NotFound	NotFound	NotFound	NotFound	NotFound	NotFound	NotFound	NotFound	NotFound	NotFound	NotFound	NotFound	NotFound	NotFound	NotFound	NotFound	NotFound
2611	9.97135	460437	7712.93	20	HCD	2392	1	7712.93	NotFound	NotFound	NotFound	NotFound	NotFound	NotFound	14	NotFound	NotFound	NotFound	NotFound	NotFound	NotFound	NotFound	NotFound	NotFound	NotFound	NotFound	NotFound	NotFound	NotFound	NotFound	NotFound	NotFound	NotFound	NotFound	NotFound	NotFound	NotFound	NotFound	NotFound	NotFound	NotFound	NotFound	NotFound	NotFound	NotFound	NotFound	NotFound	NotFound	NotFound
2612	9.97357	7.41761e+06	5.27562e+06	20	HCD	2392	16	5.27562e+06	NotFound	8	3	21	4	6	1	NotFound	NotFound	NotFound	55	89	5	9	NotFound	NotFound	NotFound	NotFound	NotFound	NotFound	NotFound	NotFound	NotFound	2	NotFound	60	NotFound	NotFound	NotFound	22	NotFound	NotFound	NotFound	18	NotFound	51	73	NotFound	NotFound	NotFound	NotFound
2613	9.97578	16619723	1.167e+06	20	HCD	2392	10	1.167e+06	NotFound	NotFound	NotFound	NotFound	79	NotFound	15	NotFound	NotFound	NotFound	NotFound	NotFound	48	34	NotFound	NotFound	NotFound	NotFound	NotFound	NotFound	NotFound	NotFound	NotFound	12	NotFound	NotFound	NotFound	NotFound	NotFound	54	NotFound	NotFound	NotFound	4	NotFound	NotFound	NotFound	22	NotFound	NotFound	NotFound
2614	9.978	10184601	7.12029e+06	20	HCD	2392	12	7.12029e+06	NotFound	2	1	6	3	5	4	NotFound	NotFound	22	49	NotFound	11	27	NotFound	60	NotFound	NotFound	NotFound	NotFound	NotFound	NotFound	NotFound	62	NotFound	NotFound	NotFound	NotFound	NotFound	NotFound	NotFound	NotFound	NotFound	NotFound	NotFound	NotFound	NotFound	NotFound	NotFound	NotFound	NotFound
2615	9.98022	18983272	9.28695e+06	20	HCD	2392	21	9.28695e+06	NotFound	49	11	118	5	21	3	NotFound	NotFound	NotFound	NotFound	NotFound	6	7	NotFound	NotFound	NotFound	NotFound	NotFound	NotFound	NotFound	NotFound	220	1	182	60	NotFound	221	NotFound	19	NotFound	NotFound	105	2	NotFound	42	72	47	NotFound	NotFound	NotFound
2616	9.98309	20087202	1.42354e+07	20	HCD	2392	15	1.42354e+07	NotFound	4	1	10	3	5	2	NotFound	NotFound	33	36	77	6	20	126	104	NotFound	NotFound	NotFound	NotFound	NotFound	NotFound	NotFound	8	NotFound	NotFound	NotFound	NotFound	NotFound	101	NotFound	NotFound	NotFound	NotFound	NotFound	NotFound	NotFound	NotFound	NotFound	NotFound	NotFound
2617	9.98531	38262772	1.1017e+07	20	HCD	2392	21	1.1017e+07	NotFound	85	52	NotFound	33	62	6	NotFound	NotFound	NotFound	NotFound	NotFound	19	20	NotFound	NotFound	NotFound	NotFound	NotFound	NotFound	NotFound	NotFound	NotFound	3	NotFound	66	NotFound	204	NotFound	27	NotFound	NotFound	234	1	NotFound	151	215	31	NotFound	NotFound	NotFound
2618	9.98752	28167886	1.98771e+07	9.661	HCD	2392	14	1.98771e+07	NotFound	4	1	6	3	5	2	NotFound	NotFound	26	40	113	8	23	107	94	NotFound	NotFound	NotFound	NotFound	NotFound	NotFound	NotFound	18	NotFound	NotFound	NotFound	NotFound	NotFound	NotFound	NotFound	NotFound	NotFound	NotFound	NotFound	NotFound	NotFound	NotFound	NotFound	NotFound	NotFound
2619	9.98974	40237732	2.57642e+07	9.661	HCD	2392	20	2.57642e+07	NotFound	15	4	42	3	10	2	NotFound	NotFound	NotFound	133	NotFound	6	9	NotFound	NotFound	NotFound	NotFound	NotFound	NotFound	NotFound	NotFound	NotFound	1	NotFound	52	NotFound	138	NotFound	16	NotFound	NotFound	79	5	NotFound	37	56	90	NotFound	NotFound	NotFound
2620	9.99196	42960320	3.0845e+07	9.661	HCD	2392	19	3.0845e+07	NotFound	7	2	13	3	5	1	NotFound	NotFound	44	47	75	6	10	97	103	NotFound	NotFound	NotFound	NotFound	NotFound	NotFound	139	4	124	89	NotFound	NotFound	NotFound	45	NotFound	NotFound	NotFound	82	NotFound	NotFound	NotFound	NotFound	NotFound	NotFound	NotFound
2621	9.99417	99249264	181804	9.661	HCD	2392	3	181804	NotFound	NotFound	NotFound	NotFound	NotFound	NotFound	21	NotFound	NotFound	NotFound	NotFound	NotFound	NotFound	NotFound	NotFound	NotFound	NotFound	NotFound	NotFound	NotFound	NotFound	NotFound	NotFound	25	NotFound	NotFound	NotFound	NotFound	NotFound	NotFound	NotFound	NotFound	NotFound	10	NotFound	NotFound	NotFound	NotFound	NotFound	NotFound	NotFound
2622	9.99639	5.92222e+06	4.77384e+06	20	HCD	2392	23	4.77384e+06	NotFound	5	2	11	4	6	1	NotFound	NotFound	52	53	44	7	8	16	35	NotFound	NotFound	NotFound	NotFound	NotFound	NotFound	70	3	64	78	NotFound	NotFound	NotFound	14	NotFound	NotFound	17	12	NotFound	49	26	NotFound	NotFound	NotFound	NotFound
2623	9.99861	8.05562e+06	1.60775e+06	20	HCD	2392	14	1.60775e+06	NotFound	65	67	NotFound	46	42	2	NotFound	NotFound	NotFound	NotFound	NotFound	49	39	NotFound	NotFound	NotFound	NotFound	NotFound	NotFound	NotFound	NotFound	NotFound	9	NotFound	NotFound	NotFound	NotFound	NotFound	85	NotFound	NotFound	NotFound	4	NotFound	NotFound	119	25	NotFound	NotFound	NotFound
2624	10.0008	5568254	4.24727e+06	20	HCD	2392	12	4.24727e+06	NotFound	2	1	5	3	6	4	NotFound	NotFound	18	46	NotFound	10	31	55	NotFound	NotFound	NotFound	NotFound	NotFound	NotFound	NotFound	NotFound	49	NotFound	NotFound	NotFound	NotFound	NotFound	NotFound	NotFound	NotFound	NotFound	NotFound	NotFound	NotFound	NotFound	NotFound	NotFound	NotFound	NotFound
2625	10.003	7129782	4.66249e+06	20	HCD	2392	25	4.66249e+06	NotFound	11	5	29	4	7	1	NotFound	NotFound	NotFound	NotFound	NotFound	6	10	75	56	NotFound	NotFound	NotFound	NotFound	NotFound	NotFound	165	2	114	44	NotFound	154	NotFound	12	NotFound	NotFound	17	3	NotFound	21	16	27	NotFound	NotFound	NotFound
2626	10.0053	6.44247e+06	5.09894e+06	20	HCD	2392	13	5.09894e+06	NotFound	4	1	7	3	5	2	NotFound	NotFound	27	34	NotFound	6	15	25	58	NotFound	NotFound	NotFound	NotFound	NotFound	NotFound	NotFound	8	NotFound	NotFound	NotFound	NotFound	NotFound	NotFound	NotFound	NotFound	NotFound	NotFound	NotFound	NotFound	NotFound	NotFound	NotFound	NotFound	NotFound
2627	10.0075	7.37189e+06	3.5747e+06	20	HCD	2392	26	3.5747e+06	NotFound	25	20	96	12	9	2	NotFound	NotFound	NotFound	NotFound	NotFound	10	11	177	130	NotFound	NotFound	NotFound	NotFound	NotFound	NotFound	142	3	181	118	NotFound	174	NotFound	23	NotFound	NotFound	91	1	NotFound	146	30	16	NotFound	NotFound	NotFound
2628	10.0097	5817649	4.47588e+06	20	HCD	2392	12	4.47588e+06	NotFound	2	1	6	4	5	3	NotFound	NotFound	22	35	NotFound	8	19	48	NotFound	NotFound	NotFound	NotFound	NotFound	NotFound	NotFound	NotFound	16	NotFound	NotFound	NotFound	NotFound	NotFound	NotFound	NotFound	NotFound	NotFound	NotFound	NotFound	NotFound	NotFound	NotFound	NotFound	NotFound	NotFound
2629	10.0119	6339051	4.8207e+06	20	HCD	2392	22	4.8207e+06	NotFound	8	3	15	4	7	1	NotFound	NotFound	NotFound	89	NotFound	6	9	37	44	NotFound	NotFound	NotFound	NotFound	NotFound	NotFound	60	2	86	69	NotFound	114	NotFound	12	NotFound	NotFound	13	5	NotFound	23	16	NotFound	NotFound	NotFound	NotFound
2630	10.0141	5.95503e+06	4.75345e+06	20	HCD	2392	16	4.75345e+06	NotFound	4	2	8	3	6	1	NotFound	NotFound	30	70	72	7	11	29	NotFound	NotFound	NotFound	NotFound	NotFound	NotFound	NotFound	NotFound	5	NotFound	NotFound	NotFound	NotFound	NotFound	32	NotFound	NotFound	53	55	NotFound	NotFound	NotFound	NotFound	NotFound	NotFound	NotFound
2631	10.0169	8.08785e+06	185368	20	HCD	2392	4	185368	NotFound	NotFound	NotFound	NotFound	NotFound	NotFound	9	NotFound	NotFound	NotFound	NotFound	NotFound	NotFound	48	NotFound	NotFound	NotFound	NotFound	NotFound	NotFound	NotFound	NotFound	NotFound	14	NotFound	NotFound	NotFound	NotFound	NotFound	NotFound	NotFound	NotFound	NotFound	13	NotFound	NotFound	NotFound	NotFound	NotFound	NotFound	NotFound
2632	10.0192	3781845	2.67753e+06	20	HCD	2392	14	2.67753e+06	NotFound	6	2	15	3	7	1	NotFound	NotFound	46	53	NotFound	5	8	NotFound	NotFound	NotFound	NotFound	NotFound	NotFound	NotFound	NotFound	NotFound	4	NotFound	64	NotFound	NotFound	NotFound	35	NotFound	NotFound	NotFound	22	NotFound	NotFound	NotFound	NotFound	NotFound	NotFound	NotFound
2633	10.0214	3872105	1.38403e+06	20	HCD	2392	14	1.38403e+06	NotFound	110	78	NotFound	44	59	9	NotFound	NotFound	NotFound	NotFound	NotFound	5	6	NotFound	NotFound	NotFound	NotFound	NotFound	NotFound	NotFound	NotFound	NotFound	1	NotFound	91	NotFound	NotFound	NotFound	25	NotFound	NotFound	NotFound	2	NotFound	NotFound	NotFound	23	NotFound	NotFound	NotFound
2634	10.0236	2.32092e+06	1.52858e+06	20	HCD	2392	10	1.52858e+06	NotFound	2	1	7	3	6	4	NotFound	NotFound	26	39	NotFound	10	35	NotFound	NotFound	NotFound	NotFound	NotFound	NotFound	NotFound	NotFound	NotFound	NotFound	NotFound	NotFound	NotFound	NotFound	NotFound	NotFound	NotFound	NotFound	NotFound	NotFound	NotFound	NotFound	NotFound	NotFound	NotFound	NotFound	NotFound
2635	10.0258	2.68179e+06	1.70309e+06	20	HCD	2392	16	1.70309e+06	NotFound	11	7	57	5	9	2	NotFound	NotFound	NotFound	NotFound	NotFound	3	6	NotFound	NotFound	NotFound	NotFound	NotFound	NotFound	NotFound	NotFound	NotFound	1	NotFound	56	NotFound	NotFound	NotFound	13	NotFound	NotFound	NotFound	4	NotFound	37	NotFound	62	NotFound	NotFound	NotFound
2636	10.028	1.89532e+06	1.37292e+06	20	HCD	2392	10	1.37292e+06	NotFound	4	1	10	3	5	2	NotFound	NotFound	41	NotFound	NotFound	6	15	NotFound	NotFound	NotFound	NotFound	NotFound	NotFound	NotFound	NotFound	NotFound	9	NotFound	NotFound	NotFound	NotFound	NotFound	NotFound	NotFound	NotFound	NotFound	NotFound	NotFound	NotFound	NotFound	NotFound	NotFound	NotFound	NotFound
2637	10.0302	1.94827e+06	1.01459e+06	20	HCD	2392	12	1.01459e+06	NotFound	32	15	NotFound	10	29	3	NotFound	NotFound	NotFound	NotFound	NotFound	4	5	NotFound	NotFound	NotFound	NotFound	NotFound	NotFound	NotFound	NotFound	NotFound	1	NotFound	NotFound	NotFound	NotFound	NotFound	12	NotFound	NotFound	NotFound	2	NotFound	NotFound	NotFound	30	NotFound	NotFound	NotFound
2638	10.0325	1.29614e+06	896573	20	HCD	2392	10	896573	NotFound	3	1	8	4	5	2	NotFound	NotFound	32	NotFound	NotFound	7	36	NotFound	NotFound	NotFound	NotFound	NotFound	NotFound	NotFound	NotFound	NotFound	17	NotFound	NotFound	NotFound	NotFound	NotFound	NotFound	NotFound	NotFound	NotFound	NotFound	NotFound	NotFound	NotFound	NotFound	NotFound	NotFound	NotFound
2639	10.0347	1.27657e+06	880438	20	HCD	2392	11	880438	NotFound	8	5	29	4	6	1	NotFound	NotFound	NotFound	NotFound	NotFound	3	7	NotFound	NotFound	NotFound	NotFound	NotFound	NotFound	NotFound	NotFound	NotFound	2	NotFound	NotFound	NotFound	NotFound	NotFound	21	NotFound	NotFound	NotFound	9	NotFound	NotFound	NotFound	NotFound	NotFound	NotFound	NotFound
2640	10.0369	999641	683146	20	HCD	2392	9	683146	NotFound	4	1	8	3	6	2	NotFound	NotFound	NotFound	NotFound	NotFound	5	14	NotFound	NotFound	NotFound	NotFound	NotFound	NotFound	NotFound	NotFound	NotFound	7	NotFound	NotFound	NotFound	NotFound	NotFound	NotFound	NotFound	NotFound	NotFound	NotFound	NotFound	NotFound	NotFound	NotFound	NotFound	NotFound	NotFound
2641	10.0391	1.2382e+06	66269.2	20	HCD	2392	5	66269.2	NotFound	NotFound	NotFound	NotFound	NotFound	NotFound	17	NotFound	NotFound	NotFound	NotFound	NotFound	NotFound	10	NotFound	NotFound	NotFound	NotFound	NotFound	NotFound	NotFound	NotFound	NotFound	18	NotFound	NotFound	NotFound	NotFound	NotFound	NotFound	NotFound	NotFound	NotFound	16	NotFound	NotFound	NotFound	NotFound	NotFound	NotFound	NotFound
2642	10.0413	4342166	2.74729e+06	2.141	HCD	2392	8	2.74729e+06	NotFound	8	2	NotFound	3	6	1	NotFound	NotFound	NotFound	NotFound	NotFound	5	10	NotFound	NotFound	NotFound	NotFound	NotFound	NotFound	NotFound	NotFound	NotFound	4	NotFound	NotFound	NotFound	NotFound	NotFound	NotFound	NotFound	NotFound	NotFound	NotFound	NotFound	NotFound	NotFound	NotFound	NotFound	NotFound	NotFound
2643	10.0435	4334771	945067	2.141	HCD	2392	5	945067	NotFound	NotFound	NotFound	NotFound	NotFound	NotFound	14	NotFound	NotFound	NotFound	NotFound	NotFound	6	8	NotFound	NotFound	NotFound	NotFound	NotFound	NotFound	NotFound	NotFound	NotFound	1	NotFound	NotFound	NotFound	NotFound	NotFound	NotFound	NotFound	NotFound	NotFound	2	NotFound	NotFound	NotFound	NotFound	NotFound	NotFound	NotFound
2644	10.0458	3.10491e+06	1.90568e+06	2.141	HCD	2392	7	1.90568e+06	NotFound	2	1	6	3	7	4	NotFound	NotFound	NotFound	NotFound	NotFound	11	NotFound	NotFound	NotFound	NotFound	NotFound	NotFound	NotFound	NotFound	NotFound	NotFound	NotFound	NotFound	NotFound	NotFound	NotFound	NotFound	NotFound	NotFound	NotFound	NotFound	NotFound	NotFound	NotFound	NotFound	NotFound	NotFound	NotFound	NotFound
2645	10.048	2893077	1.46403e+06	2.141	HCD	2392	7	1.46403e+06	NotFound	NotFound	9	NotFound	4	NotFound	2	NotFound	NotFound	NotFound	NotFound	NotFound	3	7	NotFound	NotFound	NotFound	NotFound	NotFound	NotFound	NotFound	NotFound	NotFound	1	NotFound	NotFound	NotFound	NotFound	NotFound	NotFound	NotFound	NotFound	NotFound	5	NotFound	NotFound	NotFound	NotFound	NotFound	NotFound	NotFound
2646	10.0506	2085869	1.40085e+06	2.141	HCD	2392	8	1.40085e+06	NotFound	4	1	10	2	5	3	NotFound	NotFound	NotFound	NotFound	NotFound	6	NotFound	NotFound	NotFound	NotFound	NotFound	NotFound	NotFound	NotFound	NotFound	NotFound	11	NotFound	NotFound	NotFound	NotFound	NotFound	NotFound	NotFound	NotFound	NotFound	NotFound	NotFound	NotFound	NotFound	NotFound	NotFound	NotFound	NotFound
2647	10.0528	2410588	1.08981e+06	2.141	HCD	2392	6	1.08981e+06	NotFound	NotFound	NotFound	NotFound	10	NotFound	3	NotFound	NotFound	NotFound	NotFound	NotFound	4	7	NotFound	NotFound	NotFound	NotFound	NotFound	NotFound	NotFound	NotFound	NotFound	1	NotFound	NotFound	NotFound	NotFound	NotFound	NotFound	NotFound	NotFound	NotFound	2	NotFound	NotFound	NotFound	NotFound	NotFound	NotFound	NotFound
2648	10.0551	1.61676e+06	1.0785e+06	20	HCD	2392	11	1.0785e+06	NotFound	2	1	9	4	5	3	NotFound	NotFound	38	39	NotFound	7	29	NotFound	NotFound	NotFound	NotFound	NotFound	NotFound	NotFound	NotFound	NotFound	25	NotFound	NotFound	NotFound	NotFound	NotFound	NotFound	NotFound	NotFound	NotFound	NotFound	NotFound	NotFound	NotFound	NotFound	NotFound	NotFound	NotFound
2649	10.0573	1.77529e+06	1.08376e+06	20	HCD	2392	12	1.08376e+06	NotFound	8	3	29	4	7	1	NotFound	NotFound	NotFound	NotFound	NotFound	5	9	NotFound	NotFound	NotFound	NotFound	NotFound	NotFound	NotFound	NotFound	NotFound	2	NotFound	NotFound	NotFound	NotFound	NotFound	23	NotFound	NotFound	NotFound	14	NotFound	50	NotFound	NotFound	NotFound	NotFound	NotFound
2650	10.0595	1.58538e+06	1.06878e+06	20	HCD	2392	10	1.06878e+06	NotFound	4	1	15	3	6	2	NotFound	NotFound	35	NotFound	NotFound	5	14	NotFound	NotFound	NotFound	NotFound	NotFound	NotFound	NotFound	NotFound	NotFound	7	NotFound	NotFound	NotFound	NotFound	NotFound	NotFound	NotFound	NotFound	NotFound	NotFound	NotFound	NotFound	NotFound	NotFound	NotFound	NotFound	NotFound
2651	10.0617	2610573	88876.6	20	HCD	2392	6	88876.6	NotFound	NotFound	NotFound	NotFound	NotFound	NotFound	19	NotFound	NotFound	NotFound	NotFound	NotFound	42	11	NotFound	NotFound	NotFound	NotFound	NotFound	NotFound	NotFound	NotFound	NotFound	24	NotFound	NotFound	NotFound	NotFound	NotFound	NotFound	NotFound	NotFound	NotFound	18	NotFound	NotFound	NotFound	NotFound	NotFound	NotFound	NotFound
2652	10.0639	1.81654e+06	1.36214e+06	20	HCD	2392	12	1.36214e+06	NotFound	4	2	8	3	5	1	NotFound	NotFound	38	NotFound	NotFound	7	12	NotFound	NotFound	NotFound	NotFound	NotFound	NotFound	NotFound	NotFound	NotFound	6	NotFound	NotFound	NotFound	NotFound	NotFound	24	NotFound	NotFound	NotFound	34	NotFound	NotFound	NotFound	NotFound	NotFound	NotFound	NotFound
2653	10.0661	1976769	743205	20	HCD	2392	12	743205	NotFound	48	29	NotFound	24	14	1	NotFound	NotFound	NotFound	NotFound	NotFound	30	32	NotFound	NotFound	NotFound	NotFound	NotFound	NotFound	NotFound	NotFound	NotFound	4	NotFound	NotFound	NotFound	NotFound	NotFound	NotFound	NotFound	NotFound	NotFound	2	NotFound	NotFound	NotFound	34	NotFound	NotFound	NotFound
2654	10.0684	1.36401e+06	1.06199e+06	20	HCD	2392	8	1.06199e+06	NotFound	2	1	4	3	6	5	NotFound	NotFound	14	NotFound	NotFound	11	NotFound	NotFound	NotFound	NotFound	NotFound	NotFound	NotFound	NotFound	NotFound	NotFound	NotFound	NotFound	NotFound	NotFound	NotFound	NotFound	NotFound	NotFound	NotFound	NotFound	NotFound	NotFound	NotFound	NotFound	NotFound	NotFound	NotFound	NotFound
2655	10.0706	1913505	1.23983e+06	20	HCD	2392	14	1.23983e+06	NotFound	7	3	15	5	4	1	NotFound	NotFound	NotFound	NotFound	NotFound	8	14	NotFound	NotFound	NotFound	NotFound	NotFound	NotFound	NotFound	NotFound	NotFound	2	NotFound	NotFound	NotFound	NotFound	NotFound	28	NotFound	NotFound	40	6	NotFound	49	24	NotFound	NotFound	NotFound	NotFound
2656	10.0728	1.53713e+06	1.19645e+06	20	HCD	2392	10	1.19645e+06	NotFound	3	1	6	4	5	2	NotFound	NotFound	37	NotFound	NotFound	8	23	NotFound	NotFound	NotFound	NotFound	NotFound	NotFound	NotFound	NotFound	NotFound	16	NotFound	NotFound	NotFound	NotFound	NotFound	NotFound	NotFound	NotFound	NotFound	NotFound	NotFound	NotFound	NotFound	NotFound	NotFound	NotFound	NotFound
2657	10.075	1.72524e+06	976842	20	HCD	2392	14	976842	NotFound	12	9	34	6	5	1	NotFound	NotFound	NotFound	NotFound	NotFound	11	15	NotFound	NotFound	NotFound	NotFound	NotFound	NotFound	NotFound	NotFound	NotFound	2	NotFound	NotFound	NotFound	NotFound	NotFound	17	NotFound	NotFound	NotFound	3	NotFound	NotFound	42	24	NotFound	NotFound	NotFound
2658	10.0772	1.3862e+06	1.06004e+06	20	HCD	2392	9	1.06004e+06	NotFound	2	1	5	4	6	3	NotFound	NotFound	19	NotFound	NotFound	11	23	NotFound	NotFound	NotFound	NotFound	NotFound	NotFound	NotFound	NotFound	NotFound	NotFound	NotFound	NotFound	NotFound	NotFound	NotFound	NotFound	NotFound	NotFound	NotFound	NotFound	NotFound	NotFound	NotFound	NotFound	NotFound	NotFound	NotFound
2659	10.0794	1.66292e+06	1.16836e+06	20	HCD	2392	14	1.16836e+06	NotFound	6	2	11	4	5	1	NotFound	NotFound	NotFound	NotFound	NotFound	7	14	NotFound	NotFound	NotFound	NotFound	NotFound	NotFound	NotFound	NotFound	NotFound	3	55	NotFound	NotFound	NotFound	NotFound	15	NotFound	NotFound	23	12	NotFound	NotFound	51	NotFound	NotFound	NotFound	NotFound
2660	10.0817	1582903	1.17334e+06	20	HCD	2392	10	1.17334e+06	NotFound	3	1	7	4	5	2	NotFound	NotFound	35	NotFound	NotFound	8	21	NotFound	NotFound	NotFound	NotFound	NotFound	NotFound	NotFound	NotFound	NotFound	6	NotFound	NotFound	NotFound	NotFound	NotFound	NotFound	NotFound	NotFound	NotFound	NotFound	NotFound	NotFound	NotFound	NotFound	NotFound	NotFound	NotFound
2661	10.0845	2081203	115128	20	HCD	2392	5	115128	NotFound	NotFound	NotFound	NotFound	NotFound	37	6	NotFound	NotFound	NotFound	NotFound	NotFound	NotFound	NotFound	NotFound	NotFound	NotFound	NotFound	NotFound	NotFound	NotFound	NotFound	NotFound	20	NotFound	NotFound	NotFound	NotFound	NotFound	NotFound	NotFound	NotFound	NotFound	25	NotFound	NotFound	NotFound	NotFound	NotFound	NotFound	NotFound
2662	10.0867	238265	167135	20	HCD	2392	8	167135	NotFound	4	2	8	3	6	1	NotFound	NotFound	NotFound	NotFound	NotFound	7	NotFound	NotFound	NotFound	NotFound	NotFound	NotFound	NotFound	NotFound	NotFound	NotFound	5	NotFound	NotFound	NotFound	NotFound	NotFound	NotFound	NotFound	NotFound	NotFound	NotFound	NotFound	NotFound	NotFound	NotFound	NotFound	NotFound	NotFound
2663	10.0889	238006	73902.4	20	HCD	2392	5	73902.4	NotFound	NotFound	NotFound	NotFound	NotFound	NotFound	1	NotFound	NotFound	NotFound	NotFound	NotFound	7	5	NotFound	NotFound	NotFound	NotFound	NotFound	NotFound	NotFound	NotFound	NotFound	3	NotFound	NotFound	NotFound	NotFound	NotFound	NotFound	NotFound	NotFound	NotFound	2	NotFound	NotFound	NotFound	NotFound	NotFound	NotFound	NotFound
2664	10.0911	212940	144267	20	HCD	2392	6	144267	NotFound	2	1	5	3	7	4	NotFound	NotFound	NotFound	NotFound	NotFound	NotFound	NotFound	NotFound	NotFound	NotFound	NotFound	NotFound	NotFound	NotFound	NotFound	NotFound	NotFound	NotFound	NotFound	NotFound	NotFound	NotFound	NotFound	NotFound	NotFound	NotFound	NotFound	NotFound	NotFound	NotFound	NotFound	NotFound	NotFound	NotFound
2665	10.0934	232978	121865	20	HCD	2392	8	121865	NotFound	8	5	NotFound	4	6	1	NotFound	NotFound	NotFound	NotFound	NotFound	3	NotFound	NotFound	NotFound	NotFound	NotFound	NotFound	NotFound	NotFound	NotFound	NotFound	2	NotFound	NotFound	NotFound	NotFound	NotFound	NotFound	NotFound	NotFound	NotFound	10	NotFound	NotFound	NotFound	NotFound	NotFound	NotFound	NotFound
2666	10.0956	252775	151264	20	HCD	2392	7	151264	NotFound	3	1	6	4	5	2	NotFound	NotFound	NotFound	NotFound	NotFound	NotFound	NotFound	NotFound	NotFound	NotFound	NotFound	NotFound	NotFound	NotFound	NotFound	NotFound	8	NotFound	NotFound	NotFound	NotFound	NotFound	NotFound	NotFound	NotFound	NotFound	NotFound	NotFound	NotFound	NotFound	NotFound	NotFound	NotFound	NotFound
2667	10.0978	275934	112077	20	HCD	2392	7	112077	NotFound	NotFound	12	NotFound	9	NotFound	2	NotFound	NotFound	NotFound	NotFound	NotFound	4	5	NotFound	NotFound	NotFound	NotFound	NotFound	NotFound	NotFound	NotFound	NotFound	1	NotFound	NotFound	NotFound	NotFound	NotFound	NotFound	NotFound	NotFound	NotFound	3	NotFound	NotFound	NotFound	NotFound	NotFound	NotFound	NotFound
2668	10.1	199465	129060	20	HCD	2392	7	129060	NotFound	2	1	6	3	5	4	NotFound	NotFound	NotFound	NotFound	NotFound	8	NotFound	NotFound	NotFound	NotFound	NotFound	NotFound	NotFound	NotFound	NotFound	NotFound	NotFound	NotFound	NotFound	NotFound	NotFound	NotFound	NotFound	NotFound	NotFound	NotFound	NotFound	NotFound	NotFound	NotFound	NotFound	NotFound	NotFound	NotFound
2669	10.1022	226669	136193	20	HCD	2392	7	136193	NotFound	7	3	NotFound	2	5	1	NotFound	NotFound	NotFound	NotFound	NotFound	6	NotFound	NotFound	NotFound	NotFound	NotFound	NotFound	NotFound	NotFound	NotFound	NotFound	4	NotFound	NotFound	NotFound	NotFound	NotFound	NotFound	NotFound	NotFound	NotFound	NotFound	NotFound	NotFound	NotFound	NotFound	NotFound	NotFound	NotFound
2670	10.1044	243377	155374	20	HCD	2392	8	155374	NotFound	4	1	5	3	8	2	NotFound	NotFound	NotFound	NotFound	NotFound	7	NotFound	NotFound	NotFound	NotFound	NotFound	NotFound	NotFound	NotFound	NotFound	NotFound	6	NotFound	NotFound	NotFound	NotFound	NotFound	NotFound	NotFound	NotFound	NotFound	NotFound	NotFound	NotFound	NotFound	NotFound	NotFound	NotFound	NotFound
2671	10.1067	253963	7213.91	20	HCD	2392	1	7213.91	NotFound	NotFound	NotFound	NotFound	NotFound	NotFound	9	NotFound	NotFound	NotFound	NotFound	NotFound	NotFound	NotFound	NotFound	NotFound	NotFound	NotFound	NotFound	NotFound	NotFound	NotFound	NotFound	NotFound	NotFound	NotFound	NotFound	NotFound	NotFound	NotFound	NotFound	NotFound	NotFound	NotFound	NotFound	NotFound	NotFound	NotFound	NotFound	NotFound	NotFound
2672	10.1089	730219	524068	20	HCD	2392	10	524068	NotFound	7	2	12	3	5	1	NotFound	NotFound	NotFound	NotFound	NotFound	6	10	NotFound	NotFound	NotFound	NotFound	NotFound	NotFound	NotFound	NotFound	NotFound	4	NotFound	NotFound	NotFound	NotFound	NotFound	22	NotFound	NotFound	NotFound	NotFound	NotFound	NotFound	NotFound	NotFound	NotFound	NotFound	NotFound
2673	10.1111	638110	114316	20	HCD	2392	4	114316	NotFound	NotFound	NotFound	NotFound	NotFound	NotFound	5	NotFound	NotFound	NotFound	NotFound	NotFound	NotFound	20	NotFound	NotFound	NotFound	NotFound	NotFound	NotFound	NotFound	NotFound	NotFound	7	NotFound	NotFound	NotFound	NotFound	NotFound	NotFound	NotFound	NotFound	NotFound	8	NotFound	NotFound	NotFound	NotFound	NotFound	NotFound	NotFound
2674	10.1133	546227	382214	20	HCD	2392	7	382214	NotFound	2	1	5	3	6	4	NotFound	NotFound	11	NotFound	NotFound	NotFound	NotFound	NotFound	NotFound	NotFound	NotFound	NotFound	NotFound	NotFound	NotFound	NotFound	NotFound	NotFound	NotFound	NotFound	NotFound	NotFound	NotFound	NotFound	NotFound	NotFound	NotFound	NotFound	NotFound	NotFound	NotFound	NotFound	NotFound	NotFound
2675	10.1155	653830	419357	20	HCD	2392	11	419357	NotFound	15	5	NotFound	4	7	2	NotFound	NotFound	NotFound	NotFound	NotFound	6	13	NotFound	NotFound	NotFound	NotFound	NotFound	NotFound	NotFound	NotFound	NotFound	1	NotFound	NotFound	NotFound	NotFound	NotFound	12	NotFound	NotFound	NotFound	3	NotFound	NotFound	17	NotFound	NotFound	NotFound	NotFound
2676	10.1183	656590	491631	20	HCD	2392	10	491631	NotFound	4	1	7	3	5	2	NotFound	NotFound	17	NotFound	NotFound	6	15	NotFound	NotFound	NotFound	NotFound	NotFound	NotFound	NotFound	NotFound	NotFound	8	NotFound	NotFound	NotFound	NotFound	NotFound	NotFound	NotFound	NotFound	NotFound	NotFound	NotFound	NotFound	NotFound	NotFound	NotFound	NotFound	NotFound
2677	10.1206	637670	296949	20	HCD	2392	8	296949	NotFound	NotFound	NotFound	NotFound	9	18	3	NotFound	NotFound	NotFound	NotFound	NotFound	11	17	NotFound	NotFound	NotFound	NotFound	NotFound	NotFound	NotFound	NotFound	NotFound	1	NotFound	NotFound	NotFound	NotFound	NotFound	14	NotFound	NotFound	NotFound	2	NotFound	NotFound	NotFound	NotFound	NotFound	NotFound	NotFound
2678	10.1228	610004	430196	20	HCD	2392	8	430196	NotFound	2	1	6	4	5	3	NotFound	NotFound	19	NotFound	NotFound	8	NotFound	NotFound	NotFound	NotFound	NotFound	NotFound	NotFound	NotFound	NotFound	NotFound	NotFound	NotFound	NotFound	NotFound	NotFound	NotFound	NotFound	NotFound	NotFound	NotFound	NotFound	NotFound	NotFound	NotFound	NotFound	NotFound	NotFound	NotFound
2679	10.125	686482	463634	20	HCD	2392	10	463634	NotFound	11	3	NotFound	4	6	1	NotFound	NotFound	NotFound	NotFound	NotFound	5	9	NotFound	NotFound	NotFound	NotFound	NotFound	NotFound	NotFound	NotFound	NotFound	2	NotFound	NotFound	NotFound	NotFound	NotFound	13	NotFound	NotFound	NotFound	7	NotFound	NotFound	NotFound	NotFound	NotFound	NotFound	NotFound
2680	10.1272	673873	496976	20	HCD	2392	9	496976	NotFound	5	1	8	3	4	2	NotFound	NotFound	NotFound	NotFound	NotFound	7	16	NotFound	NotFound	NotFound	NotFound	NotFound	NotFound	NotFound	NotFound	NotFound	6	NotFound	NotFound	NotFound	NotFound	NotFound	NotFound	NotFound	NotFound	NotFound	NotFound	NotFound	NotFound	NotFound	NotFound	NotFound	NotFound	NotFound
2681	10.1294	716888	7125.43	20	HCD	2392	1	7125.43	NotFound	NotFound	NotFound	NotFound	NotFound	NotFound	14	NotFound	NotFound	NotFound	NotFound	NotFound	NotFound	NotFound	NotFound	NotFound	NotFound	NotFound	NotFound	NotFound	NotFound	NotFound	NotFound	NotFound	NotFound	NotFound	NotFound	NotFound	NotFound	NotFound	NotFound	NotFound	NotFound	NotFound	NotFound	NotFound	NotFound	NotFound	NotFound	NotFound	NotFound
2682	10.1316	591284	440620	20	HCD	2392	9	440620	NotFound	6	2	9	4	5	1	NotFound	NotFound	NotFound	NotFound	NotFound	7	10	NotFound	NotFound	NotFound	NotFound	NotFound	NotFound	NotFound	NotFound	NotFound	3	NotFound	NotFound	NotFound	NotFound	NotFound	NotFound	NotFound	NotFound	NotFound	NotFound	NotFound	NotFound	NotFound	NotFound	NotFound	NotFound	NotFound
2683	10.1339	432093	91166.2	20	HCD	2392	3	91166.2	NotFound	NotFound	NotFound	NotFound	NotFound	NotFound	3	NotFound	NotFound	NotFound	NotFound	NotFound	NotFound	NotFound	NotFound	NotFound	NotFound	NotFound	NotFound	NotFound	NotFound	NotFound	NotFound	5	NotFound	NotFound	NotFound	NotFound	NotFound	NotFound	NotFound	NotFound	NotFound	9	NotFound	NotFound	NotFound	NotFound	NotFound	NotFound	NotFound
2684	10.1361	491953	353824	20	HCD	2392	6	353824	NotFound	2	1	5	4	6	3	NotFound	NotFound	NotFound	NotFound	NotFound	NotFound	NotFound	NotFound	NotFound	NotFound	NotFound	NotFound	NotFound	NotFound	NotFound	NotFound	NotFound	NotFound	NotFound	NotFound	NotFound	NotFound	NotFound	NotFound	NotFound	NotFound	NotFound	NotFound	NotFound	NotFound	NotFound	NotFound	NotFound	NotFound
2685	10.1383	534138	361273	20	HCD	2392	11	361273	NotFound	13	4	NotFound	5	7	2	NotFound	NotFound	NotFound	NotFound	NotFound	10	9	NotFound	NotFound	NotFound	NotFound	NotFound	NotFound	NotFound	NotFound	NotFound	1	NotFound	NotFound	NotFound	NotFound	NotFound	12	NotFound	NotFound	18	3	NotFound	NotFound	NotFound	NotFound	NotFound	NotFound	NotFound
2686	10.1405	609142	458185	20	HCD	2392	9	458185	NotFound	4	1	6	3	5	2	NotFound	NotFound	NotFound	NotFound	NotFound	9	14	NotFound	NotFound	NotFound	NotFound	NotFound	NotFound	NotFound	NotFound	NotFound	7	NotFound	NotFound	NotFound	NotFound	NotFound	NotFound	NotFound	NotFound	NotFound	NotFound	NotFound	NotFound	NotFound	NotFound	NotFound	NotFound	NotFound
2687	10.1427	532150	274941	20	HCD	2392	12	274941	NotFound	27	13	NotFound	11	15	1	NotFound	NotFound	NotFound	NotFound	NotFound	10	9	NotFound	NotFound	NotFound	NotFound	NotFound	NotFound	NotFound	NotFound	NotFound	2	NotFound	NotFound	NotFound	NotFound	NotFound	17	NotFound	NotFound	NotFound	3	NotFound	NotFound	NotFound	23	NotFound	NotFound	NotFound
2688	10.1449	506390	381058	20	HCD	2392	9	381058	NotFound	2	1	6	3	5	4	NotFound	NotFound	NotFound	NotFound	NotFound	8	12	NotFound	NotFound	NotFound	NotFound	NotFound	NotFound	NotFound	NotFound	NotFound	11	NotFound	NotFound	NotFound	NotFound	NotFound	NotFound	NotFound	NotFound	NotFound	NotFound	NotFound	NotFound	NotFound	NotFound	NotFound	NotFound	NotFound
2689	10.1472	605285	463783	20	HCD	2392	11	463783	NotFound	6	3	NotFound	4	5	1	NotFound	NotFound	NotFound	NotFound	NotFound	7	10	NotFound	NotFound	NotFound	NotFound	NotFound	NotFound	NotFound	NotFound	NotFound	2	NotFound	NotFound	NotFound	NotFound	NotFound	11	NotFound	NotFound	NotFound	8	NotFound	NotFound	NotFound	NotFound	NotFound	NotFound	NotFound
2690	10.1494	627882	477652	20	HCD	2392	9	477652	NotFound	5	1	8	3	4	2	NotFound	NotFound	NotFound	NotFound	NotFound	7	12	NotFound	NotFound	NotFound	NotFound	NotFound	NotFound	NotFound	NotFound	NotFound	6	NotFound	NotFound	NotFound	NotFound	NotFound	NotFound	NotFound	NotFound	NotFound	NotFound	NotFound	NotFound	NotFound	NotFound	NotFound	NotFound	NotFound
2691	10.1516	487442	5645.18	20	HCD	2392	1	5645.18	NotFound	NotFound	NotFound	NotFound	NotFound	NotFound	10	NotFound	NotFound	NotFound	NotFound	NotFound	NotFound	NotFound	NotFound	NotFound	NotFound	NotFound	NotFound	NotFound	NotFound	NotFound	NotFound	NotFound	NotFound	NotFound	NotFound	NotFound	NotFound	NotFound	NotFound	NotFound	NotFound	NotFound	NotFound	NotFound	NotFound	NotFound	NotFound	NotFound	NotFound
2692	10.1544	428616	279200	20	HCD	2392	9	279200	NotFound	5	2	10	3	7	1	NotFound	NotFound	NotFound	NotFound	NotFound	6	11	NotFound	NotFound	NotFound	NotFound	NotFound	NotFound	NotFound	NotFound	NotFound	4	NotFound	NotFound	NotFound	NotFound	NotFound	NotFound	NotFound	NotFound	NotFound	NotFound	NotFound	NotFound	NotFound	NotFound	NotFound	NotFound	NotFound
2693	10.1566	354362	140342	20	HCD	2392	6	140342	NotFound	NotFound	NotFound	NotFound	NotFound	NotFound	2	NotFound	NotFound	NotFound	NotFound	NotFound	6	4	NotFound	NotFound	NotFound	NotFound	NotFound	NotFound	NotFound	NotFound	NotFound	1	NotFound	NotFound	NotFound	NotFound	NotFound	24	NotFound	NotFound	NotFound	3	NotFound	NotFound	NotFound	NotFound	NotFound	NotFound	NotFound
2694	10.1589	375894	226684	20	HCD	2392	6	226684	NotFound	2	1	5	3	7	4	NotFound	NotFound	NotFound	NotFound	NotFound	NotFound	NotFound	NotFound	NotFound	NotFound	NotFound	NotFound	NotFound	NotFound	NotFound	NotFound	NotFound	NotFound	NotFound	NotFound	NotFound	NotFound	NotFound	NotFound	NotFound	NotFound	NotFound	NotFound	NotFound	NotFound	NotFound	NotFound	NotFound	NotFound
2695	10.1611	364263	225958	20	HCD	2392	9	225958	NotFound	13	5	NotFound	4	8	1	NotFound	NotFound	NotFound	NotFound	NotFound	3	6	NotFound	NotFound	NotFound	NotFound	NotFound	NotFound	NotFound	NotFound	NotFound	2	NotFound	NotFound	NotFound	NotFound	NotFound	NotFound	NotFound	NotFound	NotFound	7	NotFound	NotFound	NotFound	NotFound	NotFound	NotFound	NotFound
2696	10.1633	381863	261960	20	HCD	2392	7	261960	NotFound	4	1	7	3	5	2	NotFound	NotFound	NotFound	NotFound	NotFound	6	NotFound	NotFound	NotFound	NotFound	NotFound	NotFound	NotFound	NotFound	NotFound	NotFound	NotFound	NotFound	NotFound	NotFound	NotFound	NotFound	NotFound	NotFound	NotFound	NotFound	NotFound	NotFound	NotFound	NotFound	NotFound	NotFound	NotFound	NotFound
2697	10.1655	357561	205000	20	HCD	2392	9	205000	NotFound	17	18	NotFound	8	11	2	NotFound	NotFound	NotFound	NotFound	NotFound	4	6	NotFound	NotFound	NotFound	NotFound	NotFound	NotFound	NotFound	NotFound	NotFound	1	NotFound	NotFound	NotFound	NotFound	NotFound	NotFound	NotFound	NotFound	NotFound	3	NotFound	NotFound	NotFound	NotFound	NotFound	NotFound	NotFound
2698	10.1677	369038	238983	20	HCD	2392	7	238983	NotFound	2	1	6	4	5	3	NotFound	NotFound	NotFound	NotFound	NotFound	13	NotFound	NotFound	NotFound	NotFound	NotFound	NotFound	NotFound	NotFound	NotFound	NotFound	NotFound	NotFound	NotFound	NotFound	NotFound	NotFound	NotFound	NotFound	NotFound	NotFound	NotFound	NotFound	NotFound	NotFound	NotFound	NotFound	NotFound	NotFound
2699	10.1699	405233	271979	20	HCD	2392	9	271979	NotFound	7	3	10	4	6	1	NotFound	NotFound	NotFound	NotFound	NotFound	5	11	NotFound	NotFound	NotFound	NotFound	NotFound	NotFound	NotFound	NotFound	NotFound	2	NotFound	NotFound	NotFound	NotFound	NotFound	NotFound	NotFound	NotFound	NotFound	NotFound	NotFound	NotFound	NotFound	NotFound	NotFound	NotFound	NotFound
2700	10.1722	379708	259486	20	HCD	2392	9	259486	NotFound	4	1	13	3	5	2	NotFound	NotFound	NotFound	NotFound	NotFound	6	17	NotFound	NotFound	NotFound	NotFound	NotFound	NotFound	NotFound	NotFound	NotFound	7	NotFound	NotFound	NotFound	NotFound	NotFound	NotFound	NotFound	NotFound	NotFound	NotFound	NotFound	NotFound	NotFound	NotFound	NotFound	NotFound	NotFound
2701	10.1744	428277	17056.3	20	HCD	2392	2	17056.3	NotFound	NotFound	NotFound	NotFound	NotFound	NotFound	14	NotFound	NotFound	NotFound	NotFound	NotFound	NotFound	15	NotFound	NotFound	NotFound	NotFound	NotFound	NotFound	NotFound	NotFound	NotFound	NotFound	NotFound	NotFound	NotFound	NotFound	NotFound	NotFound	NotFound	NotFound	NotFound	NotFound	NotFound	NotFound	NotFound	NotFound	NotFound	NotFound	NotFound
2703	10.1819	851662	675350	20	HCD	2569	11	675350	NotFound	7	3	12	4	5	1	NotFound	NotFound	NotFound	NotFound	NotFound	6	8	NotFound	NotFound	NotFound	NotFound	NotFound	NotFound	NotFound	NotFound	NotFound	2	NotFound	NotFound	NotFound	NotFound	NotFound	13	NotFound	NotFound	NotFound	11	NotFound	NotFound	NotFound	NotFound	NotFound	NotFound	NotFound
2704	10.1841	298494	186778	20	HCD	2569	9	186778	NotFound	7	2	8	3	6	1	NotFound	NotFound	NotFound	NotFound	NotFound	4	10	NotFound	NotFound	NotFound	NotFound	NotFound	NotFound	NotFound	NotFound	NotFound	5	NotFound	NotFound	NotFound	NotFound	NotFound	NotFound	NotFound	NotFound	NotFound	NotFound	NotFound	NotFound	NotFound	NotFound	NotFound	NotFound	NotFound
2705	10.1863	591168	449321	20	HCD	2569	11	449321	NotFound	7	2	15	4	5	1	NotFound	NotFound	NotFound	NotFound	NotFound	6	8	NotFound	NotFound	NotFound	NotFound	NotFound	NotFound	NotFound	NotFound	NotFound	3	NotFound	NotFound	NotFound	NotFound	NotFound	18	NotFound	NotFound	NotFound	17	NotFound	NotFound	NotFound	NotFound	NotFound	NotFound	NotFound
2706	10.1885	723239	546291	20	HCD	2569	9	546291	NotFound	6	2	11	3	5	1	NotFound	NotFound	NotFound	NotFound	NotFound	7	13	NotFound	NotFound	NotFound	NotFound	NotFound	NotFound	NotFound	NotFound	NotFound	4	NotFound	NotFound	NotFound	NotFound	NotFound	NotFound	NotFound	NotFound	NotFound	NotFound	NotFound	NotFound	NotFound	NotFound	NotFound	NotFound	NotFound
2707	10.1907	1538106	1.21838e+06	20	HCD	2569	12	1.21838e+06	NotFound	9	3	21	4	6	1	NotFound	NotFound	NotFound	NotFound	NotFound	5	7	NotFound	NotFound	NotFound	NotFound	NotFound	NotFound	NotFound	NotFound	NotFound	2	NotFound	NotFound	NotFound	NotFound	NotFound	12	NotFound	NotFound	NotFound	11	NotFound	19	NotFound	NotFound	NotFound	NotFound	NotFound
2708	10.1929	555231	392221	20	HCD	2569	9	392221	NotFound	6	2	15	4	5	1	NotFound	NotFound	NotFound	NotFound	NotFound	7	12	NotFound	NotFound	NotFound	NotFound	NotFound	NotFound	NotFound	NotFound	NotFound	3	NotFound	NotFound	NotFound	NotFound	NotFound	NotFound	NotFound	NotFound	NotFound	NotFound	NotFound	NotFound	NotFound	NotFound	NotFound	NotFound	NotFound
2709	10.1952	358663	231696	20	HCD	2569	8	231696	NotFound	6	2	NotFound	4	7	1	NotFound	NotFound	NotFound	NotFound	NotFound	5	9	NotFound	NotFound	NotFound	NotFound	NotFound	NotFound	NotFound	NotFound	NotFound	3	NotFound	NotFound	NotFound	NotFound	NotFound	NotFound	NotFound	NotFound	NotFound	NotFound	NotFound	NotFound	NotFound	NotFound	NotFound	NotFound	NotFound
2710	10.1974	1.40347e+06	1.03248e+06	20	HCD	2569	11	1.03248e+06	NotFound	7	2	22	4	6	1	NotFound	NotFound	NotFound	NotFound	NotFound	5	8	NotFound	NotFound	NotFound	NotFound	NotFound	NotFound	NotFound	NotFound	NotFound	3	NotFound	NotFound	NotFound	NotFound	NotFound	17	NotFound	NotFound	NotFound	14	NotFound	NotFound	NotFound	NotFound	NotFound	NotFound	NotFound
2711	10.1996	653070	463040	20	HCD	2569	10	463040	NotFound	7	3	NotFound	4	5	1	NotFound	NotFound	NotFound	NotFound	NotFound	6	10	NotFound	NotFound	NotFound	NotFound	NotFound	NotFound	NotFound	NotFound	NotFound	2	NotFound	NotFound	NotFound	NotFound	NotFound	17	NotFound	NotFound	NotFound	8	NotFound	NotFound	NotFound	NotFound	NotFound	NotFound	NotFound
2712	10.2018	562889	399109	20	HCD	2569	10	399109	NotFound	7	3	NotFound	4	5	1	NotFound	NotFound	NotFound	NotFound	NotFound	6	9	NotFound	NotFound	NotFound	NotFound	NotFound	NotFound	NotFound	NotFound	NotFound	2	NotFound	NotFound	NotFound	NotFound	NotFound	18	NotFound	NotFound	NotFound	11	NotFound	NotFound	NotFound	NotFound	NotFound	NotFound	NotFound
2713	10.204	1.19437e+06	860460	20	HCD	2569	12	860460	NotFound	7	3	13	4	6	1	NotFound	NotFound	NotFound	NotFound	NotFound	5	9	NotFound	NotFound	NotFound	NotFound	NotFound	NotFound	NotFound	NotFound	NotFound	2	NotFound	NotFound	NotFound	NotFound	NotFound	16	NotFound	NotFound	NotFound	14	NotFound	34	NotFound	NotFound	NotFound	NotFound	NotFound
2714	10.2062	513213	331414	20	HCD	2569	9	331414	NotFound	7	2	22	4	6	1	NotFound	NotFound	NotFound	NotFound	NotFound	5	9	NotFound	NotFound	NotFound	NotFound	NotFound	NotFound	NotFound	NotFound	NotFound	3	NotFound	NotFound	NotFound	NotFound	NotFound	NotFound	NotFound	NotFound	NotFound	NotFound	NotFound	NotFound	NotFound	NotFound	NotFound	NotFound	NotFound
2715	10.2085	412441	285785	20	HCD	2569	8	285785	NotFound	7	2	NotFound	3	6	1	NotFound	NotFound	NotFound	NotFound	NotFound	5	10	NotFound	NotFound	NotFound	NotFound	NotFound	NotFound	NotFound	NotFound	NotFound	4	NotFound	NotFound	NotFound	NotFound	NotFound	NotFound	NotFound	NotFound	NotFound	NotFound	NotFound	NotFound	NotFound	NotFound	NotFound	NotFound	NotFound
2716	10.2107	735727	548179	20	HCD	2569	10	548179	NotFound	6	2	15	4	5	1	NotFound	NotFound	NotFound	NotFound	NotFound	7	9	NotFound	NotFound	NotFound	NotFound	NotFound	NotFound	NotFound	NotFound	NotFound	3	NotFound	NotFound	NotFound	NotFound	NotFound	NotFound	NotFound	NotFound	NotFound	14	NotFound	NotFound	NotFound	NotFound	NotFound	NotFound	NotFound
2717	10.2129	615949	457579	20	HCD	2569	11	457579	NotFound	6	3	13	4	5	1	NotFound	NotFound	NotFound	NotFound	NotFound	8	10	NotFound	NotFound	NotFound	NotFound	NotFound	NotFound	NotFound	NotFound	NotFound	2	NotFound	NotFound	NotFound	NotFound	NotFound	11	NotFound	NotFound	NotFound	12	NotFound	NotFound	NotFound	NotFound	NotFound	NotFound	NotFound
2718	10.2151	972844	770361	20	HCD	2569	12	770361	NotFound	6	2	12	4	7	1	NotFound	NotFound	NotFound	NotFound	NotFound	5	8	NotFound	NotFound	NotFound	NotFound	NotFound	NotFound	NotFound	NotFound	NotFound	3	NotFound	NotFound	NotFound	NotFound	NotFound	15	NotFound	NotFound	NotFound	13	NotFound	24	NotFound	NotFound	NotFound	NotFound	NotFound
2719	10.2179	897807	155763	20	HCD	2569	6	155763	NotFound	NotFound	NotFound	NotFound	NotFound	NotFound	6	NotFound	NotFound	NotFound	NotFound	NotFound	NotFound	25	NotFound	NotFound	NotFound	NotFound	NotFound	NotFound	NotFound	NotFound	NotFound	7	NotFound	NotFound	NotFound	NotFound	NotFound	NotFound	NotFound	NotFound	NotFound	4	NotFound	NotFound	NotFound	14	NotFound	NotFound	NotFound
2720	10.2201	817360	594633	20	HCD	2569	8	594633	NotFound	2	1	5	3	6	4	NotFound	NotFound	13	NotFound	NotFound	9	NotFound	NotFound	NotFound	NotFound	NotFound	NotFound	NotFound	NotFound	NotFound	NotFound	NotFound	NotFound	NotFound	NotFound	NotFound	NotFound	NotFound	NotFound	NotFound	NotFound	NotFound	NotFound	NotFound	NotFound	NotFound	NotFound	NotFound	NotFound
2721	10.2224	856881	557116	20	HCD	2569	12	557116	NotFound	12	6	NotFound	4	10	2	NotFound	NotFound	NotFound	NotFound	NotFound	7	9	NotFound	NotFound	NotFound	NotFound	NotFound	NotFound	NotFound	NotFound	NotFound	1	NotFound	NotFound	NotFound	NotFound	NotFound	11	NotFound	NotFound	NotFound	3	NotFound	14	NotFound	NotFound	NotFound	NotFound	NotFound
2722	10.2246	799112	614764	20	HCD	2569	9	614764	NotFound	4	1	7	3	5	2	NotFound	NotFound	NotFound	NotFound	NotFound	6	12	NotFound	NotFound	NotFound	NotFound	NotFound	NotFound	NotFound	NotFound	NotFound	8	NotFound	NotFound	NotFound	NotFound	NotFound	NotFound	NotFound	NotFound	NotFound	NotFound	NotFound	NotFound	NotFound	NotFound	NotFound	NotFound	NotFound
2723	10.2268	803069	391683	20	HCD	2569	11	391683	NotFound	NotFound	22	NotFound	23	16	3	NotFound	NotFound	NotFound	NotFound	NotFound	7	12	NotFound	NotFound	NotFound	NotFound	NotFound	NotFound	NotFound	NotFound	NotFound	2	NotFound	NotFound	NotFound	NotFound	NotFound	19	NotFound	NotFound	NotFound	1	NotFound	NotFound	NotFound	21	NotFound	NotFound	NotFound
2724	10.229	786558	592680	20	HCD	2569	9	592680	NotFound	3	1	6	4	5	2	NotFound	NotFound	NotFound	NotFound	NotFound	7	12	NotFound	NotFound	NotFound	NotFound	NotFound	NotFound	NotFound	NotFound	NotFound	16	NotFound	NotFound	NotFound	NotFound	NotFound	NotFound	NotFound	NotFound	NotFound	NotFound	NotFound	NotFound	NotFound	NotFound	NotFound	NotFound	NotFound
2725	10.2312	852940	656907	20	HCD	2569	14	656907	NotFound	10	3	23	4	7	1	NotFound	NotFound	NotFound	NotFound	NotFound	6	9	NotFound	NotFound	NotFound	NotFound	NotFound	NotFound	NotFound	NotFound	NotFound	2	NotFound	NotFound	NotFound	NotFound	NotFound	12	NotFound	NotFound	NotFound	5	NotFound	14	20	NotFound	NotFound	NotFound	NotFound
2726	10.2334	858579	663163	20	HCD	2569	9	663163	NotFound	6	1	11	3	5	2	NotFound	NotFound	NotFound	NotFound	NotFound	7	10	NotFound	NotFound	NotFound	NotFound	NotFound	NotFound	NotFound	NotFound	NotFound	4	NotFound	NotFound	NotFound	NotFound	NotFound	NotFound	NotFound	NotFound	NotFound	NotFound	NotFound	NotFound	NotFound	NotFound	NotFound	NotFound	NotFound
2727	10.2357	1.01433e+06	8827.85	20	HCD	2569	1	8827.85	NotFound	NotFound	NotFound	NotFound	NotFound	NotFound	10	NotFound	NotFound	NotFound	NotFound	NotFound	NotFound	NotFound	NotFound	NotFound	NotFound	NotFound	NotFound	NotFound	NotFound	NotFound	NotFound	NotFound	NotFound	NotFound	NotFound	NotFound	NotFound	NotFound	NotFound	NotFound	NotFound	NotFound	NotFound	NotFound	NotFound	NotFound	NotFound	NotFound	NotFound
2728	10.2379	244465	163852	20	HCD	2569	8	163852	NotFound	6	2	NotFound	3	7	1	NotFound	NotFound	NotFound	NotFound	NotFound	5	8	NotFound	NotFound	NotFound	NotFound	NotFound	NotFound	NotFound	NotFound	NotFound	4	NotFound	NotFound	NotFound	NotFound	NotFound	NotFound	NotFound	NotFound	NotFound	NotFound	NotFound	NotFound	NotFound	NotFound	NotFound	NotFound	NotFound
2729	10.2401	321138	116194	20	HCD	2569	5	116194	NotFound	NotFound	NotFound	NotFound	NotFound	NotFound	5	NotFound	NotFound	NotFound	NotFound	NotFound	3	4	NotFound	NotFound	NotFound	NotFound	NotFound	NotFound	NotFound	NotFound	NotFound	1	NotFound	NotFound	NotFound	NotFound	NotFound	NotFound	NotFound	NotFound	NotFound	2	NotFound	NotFound	NotFound	NotFound	NotFound	NotFound	NotFound
2730	10.2423	211805	141272	20	HCD	2569	7	141272	NotFound	2	1	5	3	6	4	NotFound	NotFound	NotFound	NotFound	NotFound	8	NotFound	NotFound	NotFound	NotFound	NotFound	NotFound	NotFound	NotFound	NotFound	NotFound	NotFound	NotFound	NotFound	NotFound	NotFound	NotFound	NotFound	NotFound	NotFound	NotFound	NotFound	NotFound	NotFound	NotFound	NotFound	NotFound	NotFound	NotFound
2731	10.2445	260633	167962	20	HCD	2569	8	167962	NotFound	NotFound	7	NotFound	5	8	1	NotFound	NotFound	NotFound	NotFound	NotFound	3	6	NotFound	NotFound	NotFound	NotFound	NotFound	NotFound	NotFound	NotFound	NotFound	2	NotFound	NotFound	NotFound	NotFound	NotFound	NotFound	NotFound	NotFound	NotFound	4	NotFound	NotFound	NotFound	NotFound	NotFound	NotFound	NotFound
2732	10.2467	268136	184370	20	HCD	2569	7	184370	NotFound	3	1	8	4	6	2	NotFound	NotFound	NotFound	NotFound	NotFound	5	NotFound	NotFound	NotFound	NotFound	NotFound	NotFound	NotFound	NotFound	NotFound	NotFound	NotFound	NotFound	NotFound	NotFound	NotFound	NotFound	NotFound	NotFound	NotFound	NotFound	NotFound	NotFound	NotFound	NotFound	NotFound	NotFound	NotFound	NotFound
2733	10.249	252967	133310	20	HCD	2569	8	133310	NotFound	NotFound	13	NotFound	10	NotFound	4	NotFound	NotFound	NotFound	NotFound	NotFound	3	5	NotFound	NotFound	NotFound	NotFound	NotFound	NotFound	NotFound	NotFound	NotFound	1	NotFound	NotFound	NotFound	NotFound	NotFound	11	NotFound	NotFound	NotFound	2	NotFound	NotFound	NotFound	NotFound	NotFound	NotFound	NotFound
2734	10.2518	249816	146655	20	HCD	2569	6	146655	NotFound	2	1	NotFound	4	6	3	NotFound	NotFound	NotFound	NotFound	NotFound	7	NotFound	NotFound	NotFound	NotFound	NotFound	NotFound	NotFound	NotFound	NotFound	NotFound	NotFound	NotFound	NotFound	NotFound	NotFound	NotFound	NotFound	NotFound	NotFound	NotFound	NotFound	NotFound	NotFound	NotFound	NotFound	NotFound	NotFound	NotFound
2735	10.2541	307592	177422	20	HCD	2569	9	177422	NotFound	NotFound	4	13	5	8	1	NotFound	NotFound	NotFound	NotFound	NotFound	3	6	NotFound	NotFound	NotFound	NotFound	NotFound	NotFound	NotFound	NotFound	NotFound	2	NotFound	NotFound	NotFound	NotFound	NotFound	NotFound	NotFound	NotFound	NotFound	9	NotFound	NotFound	NotFound	NotFound	NotFound	NotFound	NotFound
2736	10.2563	301450	181133	20	HCD	2569	8	181133	NotFound	4	1	NotFound	3	7	2	NotFound	NotFound	NotFound	NotFound	NotFound	5	9	NotFound	NotFound	NotFound	NotFound	NotFound	NotFound	NotFound	NotFound	NotFound	6	NotFound	NotFound	NotFound	NotFound	NotFound	NotFound	NotFound	NotFound	NotFound	NotFound	NotFound	NotFound	NotFound	NotFound	NotFound	NotFound	NotFound
2737	10.2585	372524	10681.7	20	HCD	2569	2	10681.7	NotFound	NotFound	NotFound	NotFound	NotFound	NotFound	NotFound	NotFound	NotFound	NotFound	NotFound	NotFound	NotFound	8	NotFound	NotFound	NotFound	NotFound	NotFound	NotFound	NotFound	NotFound	NotFound	NotFound	NotFound	NotFound	NotFound	NotFound	NotFound	NotFound	NotFound	NotFound	NotFound	11	NotFound	NotFound	NotFound	NotFound	NotFound	NotFound	NotFound
2738	10.2607	632442	431921	20	HCD	2569	10	431921	NotFound	7	2	16	3	6	1	NotFound	NotFound	NotFound	NotFound	NotFound	5	11	NotFound	NotFound	NotFound	NotFound	NotFound	NotFound	NotFound	NotFound	NotFound	4	NotFound	NotFound	NotFound	NotFound	NotFound	NotFound	NotFound	NotFound	NotFound	20	NotFound	NotFound	NotFound	NotFound	NotFound	NotFound	NotFound
2739	10.2629	547377	106729	20	HCD	2569	4	106729	NotFound	NotFound	NotFound	NotFound	NotFound	NotFound	4	NotFound	NotFound	NotFound	NotFound	NotFound	NotFound	13	NotFound	NotFound	NotFound	NotFound	NotFound	NotFound	NotFound	NotFound	NotFound	8	NotFound	NotFound	NotFound	NotFound	NotFound	NotFound	NotFound	NotFound	NotFound	6	NotFound	NotFound	NotFound	NotFound	NotFound	NotFound	NotFound
2740	10.2651	519720	361298	20	HCD	2569	8	361298	NotFound	2	1	5	3	7	4	NotFound	NotFound	19	NotFound	NotFound	16	NotFound	NotFound	NotFound	NotFound	NotFound	NotFound	NotFound	NotFound	NotFound	NotFound	NotFound	NotFound	NotFound	NotFound	NotFound	NotFound	NotFound	NotFound	NotFound	NotFound	NotFound	NotFound	NotFound	NotFound	NotFound	NotFound	NotFound	NotFound
2741	10.2674	657795	348359	20	HCD	2569	10	348359	NotFound	19	7	NotFound	5	14	2	NotFound	NotFound	NotFound	NotFound	NotFound	12	11	NotFound	NotFound	NotFound	NotFound	NotFound	NotFound	NotFound	NotFound	NotFound	1	NotFound	NotFound	NotFound	NotFound	NotFound	20	NotFound	NotFound	NotFound	3	NotFound	NotFound	NotFound	NotFound	NotFound	NotFound	NotFound
2742	10.2696	555371	402700	20	HCD	2569	8	402700	NotFound	4	1	7	3	5	2	NotFound	NotFound	NotFound	NotFound	NotFound	8	NotFound	NotFound	NotFound	NotFound	NotFound	NotFound	NotFound	NotFound	NotFound	NotFound	9	NotFound	NotFound	NotFound	NotFound	NotFound	NotFound	NotFound	NotFound	NotFound	NotFound	NotFound	NotFound	NotFound	NotFound	NotFound	NotFound	NotFound
2743	10.2718	651484	243710	20	HCD	2569	11	243710	NotFound	NotFound	29	NotFound	23	20	3	NotFound	NotFound	NotFound	NotFound	NotFound	16	22	NotFound	NotFound	NotFound	NotFound	NotFound	NotFound	NotFound	NotFound	NotFound	1	NotFound	NotFound	NotFound	NotFound	NotFound	24	NotFound	NotFound	NotFound	2	NotFound	NotFound	NotFound	28	NotFound	NotFound	NotFound
2744	10.274	580962	398863	20	HCD	2569	7	398863	NotFound	2	1	6	3	5	4	NotFound	NotFound	NotFound	NotFound	NotFound	8	NotFound	NotFound	NotFound	NotFound	NotFound	NotFound	NotFound	NotFound	NotFound	NotFound	NotFound	NotFound	NotFound	NotFound	NotFound	NotFound	NotFound	NotFound	NotFound	NotFound	NotFound	NotFound	NotFound	NotFound	NotFound	NotFound	NotFound	NotFound
2745	10.2762	646191	419160	20	HCD	2569	10	419160	NotFound	9	3	23	4	6	1	NotFound	NotFound	NotFound	NotFound	NotFound	5	14	NotFound	NotFound	NotFound	NotFound	NotFound	NotFound	NotFound	NotFound	NotFound	2	NotFound	NotFound	NotFound	NotFound	NotFound	NotFound	NotFound	NotFound	NotFound	7	NotFound	NotFound	NotFound	NotFound	NotFound	NotFound	NotFound
2746	10.2784	599845	444027	20	HCD	2569	9	444027	NotFound	4	1	9	3	5	2	NotFound	NotFound	NotFound	NotFound	NotFound	7	13	NotFound	NotFound	NotFound	NotFound	NotFound	NotFound	NotFound	NotFound	NotFound	6	NotFound	NotFound	NotFound	NotFound	NotFound	NotFound	NotFound	NotFound	NotFound	NotFound	NotFound	NotFound	NotFound	NotFound	NotFound	NotFound	NotFound
2747	10.2807	524542	6983.18	20	HCD	2569	1	6983.18	NotFound	NotFound	NotFound	NotFound	NotFound	NotFound	11	NotFound	NotFound	NotFound	NotFound	NotFound	NotFound	NotFound	NotFound	NotFound	NotFound	NotFound	NotFound	NotFound	NotFound	NotFound	NotFound	NotFound	NotFound	NotFound	NotFound	NotFound	NotFound	NotFound	NotFound	NotFound	NotFound	NotFound	NotFound	NotFound	NotFound	NotFound	NotFound	NotFound	NotFound
2748	10.2829	666054	502040	20	HCD	2569	9	502040	NotFound	6	2	13	3	5	1	NotFound	NotFound	NotFound	NotFound	NotFound	7	12	NotFound	NotFound	NotFound	NotFound	NotFound	NotFound	NotFound	NotFound	NotFound	4	NotFound	NotFound	NotFound	NotFound	NotFound	NotFound	NotFound	NotFound	NotFound	NotFound	NotFound	NotFound	NotFound	NotFound	NotFound	NotFound	NotFound
2749	10.2857	530399	186452	20	HCD	2569	6	186452	NotFound	28	NotFound	NotFound	NotFound	NotFound	1	NotFound	NotFound	NotFound	NotFound	NotFound	8	9	NotFound	NotFound	NotFound	NotFound	NotFound	NotFound	NotFound	NotFound	NotFound	2	NotFound	NotFound	NotFound	NotFound	NotFound	NotFound	NotFound	NotFound	NotFound	3	NotFound	NotFound	NotFound	NotFound	NotFound	NotFound	NotFound
2750	10.288	589407	407362	20	HCD	2569	7	407362	NotFound	2	1	3	4	6	5	NotFound	NotFound	NotFound	NotFound	NotFound	11	NotFound	NotFound	NotFound	NotFound	NotFound	NotFound	NotFound	NotFound	NotFound	NotFound	NotFound	NotFound	NotFound	NotFound	NotFound	NotFound	NotFound	NotFound	NotFound	NotFound	NotFound	NotFound	NotFound	NotFound	NotFound	NotFound	NotFound	NotFound
2751	10.2902	690256	466368	20	HCD	2569	12	466368	NotFound	12	3	NotFound	4	7	2	NotFound	NotFound	NotFound	NotFound	NotFound	6	9	NotFound	NotFound	NotFound	NotFound	NotFound	NotFound	NotFound	NotFound	NotFound	1	NotFound	NotFound	NotFound	NotFound	NotFound	15	NotFound	NotFound	NotFound	5	NotFound	18	16	NotFound	NotFound	NotFound	NotFound
2752	10.2924	658326	493288	20	HCD	2569	9	493288	NotFound	4	1	6	3	5	2	NotFound	NotFound	NotFound	NotFound	NotFound	9	16	NotFound	NotFound	NotFound	NotFound	NotFound	NotFound	NotFound	NotFound	NotFound	12	NotFound	NotFound	NotFound	NotFound	NotFound	NotFound	NotFound	NotFound	NotFound	NotFound	NotFound	NotFound	NotFound	NotFound	NotFound	NotFound	NotFound
2753	10.2946	569827	366535	20	HCD	2569	10	366535	NotFound	16	8	NotFound	9	11	1	NotFound	NotFound	NotFound	NotFound	NotFound	4	7	NotFound	NotFound	NotFound	NotFound	NotFound	NotFound	NotFound	NotFound	NotFound	2	NotFound	NotFound	NotFound	NotFound	NotFound	17	NotFound	NotFound	NotFound	3	NotFound	NotFound	NotFound	NotFound	NotFound	NotFound	NotFound
2754	10.2968	665275	480787	20	HCD	2569	8	480787	NotFound	2	1	5	3	6	4	NotFound	NotFound	16	NotFound	NotFound	9	NotFound	NotFound	NotFound	NotFound	NotFound	NotFound	NotFound	NotFound	NotFound	NotFound	NotFound	NotFound	NotFound	NotFound	NotFound	NotFound	NotFound	NotFound	NotFound	NotFound	NotFound	NotFound	NotFound	NotFound	NotFound	NotFound	NotFound	NotFound
2755	10.299	774651	565305	20	HCD	2569	11	565305	NotFound	7	3	14	4	6	1	NotFound	NotFound	NotFound	NotFound	NotFound	5	9	NotFound	NotFound	NotFound	NotFound	NotFound	NotFound	NotFound	NotFound	NotFound	2	NotFound	NotFound	NotFound	NotFound	NotFound	15	NotFound	NotFound	NotFound	12	NotFound	NotFound	NotFound	NotFound	NotFound	NotFound	NotFound
2756	10.3013	749476	528421	20	HCD	2569	9	528421	NotFound	4	1	8	3	5	2	NotFound	NotFound	NotFound	NotFound	NotFound	7	15	NotFound	NotFound	NotFound	NotFound	NotFound	NotFound	NotFound	NotFound	NotFound	6	NotFound	NotFound	NotFound	NotFound	NotFound	NotFound	NotFound	NotFound	NotFound	NotFound	NotFound	NotFound	NotFound	NotFound	NotFound	NotFound	NotFound
2757	10.3035	476888	20572.3	20	HCD	2569	3	20572.3	NotFound	NotFound	NotFound	NotFound	NotFound	NotFound	9	NotFound	NotFound	NotFound	NotFound	NotFound	NotFound	NotFound	NotFound	NotFound	NotFound	NotFound	NotFound	NotFound	NotFound	NotFound	NotFound	12	NotFound	NotFound	NotFound	NotFound	NotFound	NotFound	NotFound	NotFound	NotFound	19	NotFound	NotFound	NotFound	NotFound	NotFound	NotFound	NotFound
2758	10.3057	1.76839e+06	1.36089e+06	20	HCD	2569	12	1.36089e+06	NotFound	8	2	16	4	6	1	NotFound	NotFound	NotFound	NotFound	NotFound	5	7	NotFound	NotFound	NotFound	NotFound	NotFound	NotFound	NotFound	NotFound	NotFound	3	NotFound	NotFound	NotFound	NotFound	NotFound	13	NotFound	NotFound	NotFound	14	NotFound	34	NotFound	NotFound	NotFound	NotFound	NotFound
2759	10.3079	2387130	423516	20	HCD	2569	9	423516	NotFound	NotFound	NotFound	NotFound	NotFound	NotFound	14	NotFound	NotFound	NotFound	NotFound	NotFound	25	17	NotFound	NotFound	NotFound	NotFound	NotFound	NotFound	NotFound	NotFound	NotFound	11	NotFound	NotFound	NotFound	NotFound	NotFound	40	NotFound	NotFound	NotFound	4	NotFound	NotFound	NotFound	16	NotFound	NotFound	NotFound
2760	10.3101	1.33714e+06	990748	20	HCD	2569	9	990748	NotFound	2	1	6	3	5	4	NotFound	NotFound	20	NotFound	NotFound	9	NotFound	NotFound	NotFound	NotFound	NotFound	NotFound	NotFound	NotFound	NotFound	NotFound	33	NotFound	NotFound	NotFound	NotFound	NotFound	NotFound	NotFound	NotFound	NotFound	NotFound	NotFound	NotFound	NotFound	NotFound	NotFound	NotFound	NotFound
2761	10.3123	1.84249e+06	1.24123e+06	20	HCD	2569	16	1.24123e+06	NotFound	21	10	NotFound	6	15	3	NotFound	NotFound	NotFound	NotFound	NotFound	5	7	NotFound	NotFound	NotFound	NotFound	NotFound	NotFound	NotFound	NotFound	NotFound	1	NotFound	34	NotFound	NotFound	NotFound	9	NotFound	NotFound	NotFound	2	NotFound	18	35	20	NotFound	NotFound	NotFound
2762	10.3146	1.73963e+06	1.33839e+06	20	HCD	2569	9	1.33839e+06	NotFound	4	1	8	3	5	2	NotFound	NotFound	NotFound	NotFound	NotFound	6	12	NotFound	NotFound	NotFound	NotFound	NotFound	NotFound	NotFound	NotFound	NotFound	7	NotFound	NotFound	NotFound	NotFound	NotFound	NotFound	NotFound	NotFound	NotFound	NotFound	NotFound	NotFound	NotFound	NotFound	NotFound	NotFound	NotFound
2763	10.3168	1.94342e+06	917457	20	HCD	2569	15	917457	NotFound	65	34	NotFound	27	50	3	NotFound	NotFound	NotFound	NotFound	NotFound	9	8	NotFound	NotFound	NotFound	NotFound	NotFound	NotFound	NotFound	NotFound	NotFound	2	NotFound	55	NotFound	NotFound	NotFound	18	NotFound	NotFound	NotFound	1	NotFound	NotFound	NotFound	17	NotFound	NotFound	NotFound
2764	10.3196	1378091	1.05137e+06	20	HCD	2569	9	1.05137e+06	NotFound	3	1	6	4	5	2	NotFound	NotFound	NotFound	NotFound	NotFound	7	17	NotFound	NotFound	NotFound	NotFound	NotFound	NotFound	NotFound	NotFound	NotFound	14	NotFound	NotFound	NotFound	NotFound	NotFound	NotFound	NotFound	NotFound	NotFound	NotFound	NotFound	NotFound	NotFound	NotFound	NotFound	NotFound	NotFound
2765	10.3218	1.66598e+06	1.28705e+06	20	HCD	2569	17	1.28705e+06	NotFound	13	4	35	3	9	2	NotFound	NotFound	NotFound	NotFound	NotFound	5	8	NotFound	NotFound	NotFound	NotFound	NotFound	NotFound	NotFound	NotFound	NotFound	1	NotFound	33	NotFound	NotFound	NotFound	10	NotFound	NotFound	NotFound	6	NotFound	14	34	41	NotFound	NotFound	NotFound
2766	10.324	1.59136e+06	1.21569e+06	20	HCD	2569	9	1.21569e+06	NotFound	7	1	12	3	6	2	NotFound	NotFound	NotFound	NotFound	NotFound	5	9	NotFound	NotFound	NotFound	NotFound	NotFound	NotFound	NotFound	NotFound	NotFound	4	NotFound	NotFound	NotFound	NotFound	NotFound	NotFound	NotFound	NotFound	NotFound	NotFound	NotFound	NotFound	NotFound	NotFound	NotFound	NotFound	NotFound
2767	10.3263	2.52832e+06	18926.6	20	HCD	2569	3	18926.6	NotFound	NotFound	NotFound	NotFound	NotFound	NotFound	17	NotFound	NotFound	NotFound	NotFound	NotFound	NotFound	NotFound	NotFound	NotFound	NotFound	NotFound	NotFound	NotFound	NotFound	NotFound	NotFound	NotFound	NotFound	NotFound	NotFound	NotFound	NotFound	NotFound	NotFound	NotFound	NotFound	12	NotFound	NotFound	NotFound	NotFound	NotFound	NotFound	NotFound
2768	10.3285	687548	537774	20	HCD	2569	11	537774	NotFound	7	2	12	4	6	1	NotFound	NotFound	NotFound	NotFound	NotFound	5	8	NotFound	NotFound	NotFound	NotFound	NotFound	NotFound	NotFound	NotFound	NotFound	3	NotFound	NotFound	NotFound	NotFound	NotFound	18	NotFound	NotFound	NotFound	19	NotFound	NotFound	NotFound	NotFound	NotFound	NotFound	NotFound
2769	10.3307	647388	113373	20	HCD	2569	6	113373	NotFound	NotFound	NotFound	NotFound	NotFound	20	5	NotFound	NotFound	NotFound	NotFound	NotFound	13	16	NotFound	NotFound	NotFound	NotFound	NotFound	NotFound	NotFound	NotFound	NotFound	6	NotFound	NotFound	NotFound	NotFound	NotFound	NotFound	NotFound	NotFound	NotFound	7	NotFound	NotFound	NotFound	NotFound	NotFound	NotFound	NotFound
2770	10.3329	562891	396654	20	HCD	2569	8	396654	NotFound	2	1	5	3	6	4	NotFound	NotFound	14	NotFound	NotFound	10	NotFound	NotFound	NotFound	NotFound	NotFound	NotFound	NotFound	NotFound	NotFound	NotFound	NotFound	NotFound	NotFound	NotFound	NotFound	NotFound	NotFound	NotFound	NotFound	NotFound	NotFound	NotFound	NotFound	NotFound	NotFound	NotFound	NotFound	NotFound
2771	10.3351	602911	403785	20	HCD	2569	11	403785	NotFound	14	5	NotFound	4	9	2	NotFound	NotFound	NotFound	NotFound	NotFound	6	8	NotFound	NotFound	NotFound	NotFound	NotFound	NotFound	NotFound	NotFound	NotFound	1	NotFound	NotFound	NotFound	NotFound	NotFound	12	NotFound	NotFound	NotFound	3	NotFound	NotFound	NotFound	NotFound	NotFound	NotFound	NotFound
2772	10.3373	668252	463804	20	HCD	2569	9	463804	NotFound	4	1	7	3	5	2	NotFound	NotFound	NotFound	NotFound	NotFound	6	12	NotFound	NotFound	NotFound	NotFound	NotFound	NotFound	NotFound	NotFound	NotFound	10	NotFound	NotFound	NotFound	NotFound	NotFound	NotFound	NotFound	NotFound	NotFound	NotFound	NotFound	NotFound	NotFound	NotFound	NotFound	NotFound	NotFound
2773	10.3396	583195	303709	20	HCD	2569	13	303709	NotFound	30	22	NotFound	17	11	3	NotFound	NotFound	NotFound	NotFound	NotFound	12	8	NotFound	NotFound	NotFound	NotFound	NotFound	NotFound	NotFound	NotFound	NotFound	1	NotFound	NotFound	NotFound	NotFound	NotFound	20	NotFound	NotFound	NotFound	2	NotFound	NotFound	27	21	NotFound	NotFound	NotFound
2774	10.3418	592833	414477	20	HCD	2569	7	414477	NotFound	2	1	5	3	6	4	NotFound	NotFound	NotFound	NotFound	NotFound	10	NotFound	NotFound	NotFound	NotFound	NotFound	NotFound	NotFound	NotFound	NotFound	NotFound	NotFound	NotFound	NotFound	NotFound	NotFound	NotFound	NotFound	NotFound	NotFound	NotFound	NotFound	NotFound	NotFound	NotFound	NotFound	NotFound	NotFound	NotFound
2775	10.344	699121	504525	20	HCD	2569	12	504525	NotFound	9	4	17	3	6	1	NotFound	NotFound	NotFound	NotFound	NotFound	5	8	NotFound	NotFound	NotFound	NotFound	NotFound	NotFound	NotFound	NotFound	NotFound	2	NotFound	NotFound	NotFound	NotFound	NotFound	13	NotFound	NotFound	NotFound	7	NotFound	20	NotFound	NotFound	NotFound	NotFound	NotFound
2776	10.3462	691602	485199	20	HCD	2569	9	485199	NotFound	5	1	10	3	4	2	NotFound	NotFound	NotFound	NotFound	NotFound	7	12	NotFound	NotFound	NotFound	NotFound	NotFound	NotFound	NotFound	NotFound	NotFound	6	NotFound	NotFound	NotFound	NotFound	NotFound	NotFound	NotFound	NotFound	NotFound	NotFound	NotFound	NotFound	NotFound	NotFound	NotFound	NotFound	NotFound
2777	10.3484	752222	10595.1	20	HCD	2569	2	10595.1	NotFound	NotFound	NotFound	NotFound	NotFound	NotFound	11	NotFound	NotFound	NotFound	NotFound	NotFound	NotFound	NotFound	NotFound	NotFound	NotFound	NotFound	NotFound	NotFound	NotFound	NotFound	NotFound	8	NotFound	NotFound	NotFound	NotFound	NotFound	NotFound	NotFound	NotFound	NotFound	NotFound	NotFound	NotFound	NotFound	NotFound	NotFound	NotFound	NotFound
2778	10.3506	305196	212543	20	HCD	2569	8	212543	NotFound	7	2	NotFound	5	6	1	NotFound	NotFound	NotFound	NotFound	NotFound	3	8	NotFound	NotFound	NotFound	NotFound	NotFound	NotFound	NotFound	NotFound	NotFound	4	NotFound	NotFound	NotFound	NotFound	NotFound	NotFound	NotFound	NotFound	NotFound	NotFound	NotFound	NotFound	NotFound	NotFound	NotFound	NotFound	NotFound
2779	10.3529	317216	99126	20	HCD	2569	6	99126	NotFound	NotFound	NotFound	NotFound	NotFound	NotFound	6	NotFound	NotFound	NotFound	NotFound	NotFound	4	3	NotFound	NotFound	NotFound	NotFound	NotFound	NotFound	NotFound	NotFound	NotFound	1	NotFound	NotFound	NotFound	NotFound	NotFound	NotFound	NotFound	NotFound	NotFound	2	NotFound	NotFound	NotFound	NotFound	NotFound	NotFound	NotFound
2780	10.3557	278664	149447	20	HCD	2569	6	149447	NotFound	2	1	6	3	7	4	NotFound	NotFound	NotFound	NotFound	NotFound	NotFound	NotFound	NotFound	NotFound	NotFound	NotFound	NotFound	NotFound	NotFound	NotFound	NotFound	NotFound	NotFound	NotFound	NotFound	NotFound	NotFound	NotFound	NotFound	NotFound	NotFound	NotFound	NotFound	NotFound	NotFound	NotFound	NotFound	NotFound	NotFound
2781	10.3579	321775	201318	20	HCD	2569	10	201318	NotFound	9	6	NotFound	4	10	2	NotFound	NotFound	NotFound	NotFound	NotFound	3	7	NotFound	NotFound	NotFound	NotFound	NotFound	NotFound	NotFound	NotFound	NotFound	1	NotFound	NotFound	NotFound	NotFound	NotFound	11	NotFound	NotFound	NotFound	5	NotFound	NotFound	NotFound	NotFound	NotFound	NotFound	NotFound
2782	10.3602	307083	170798	20	HCD	2569	8	170798	NotFound	4	1	12	3	5	2	NotFound	NotFound	NotFound	NotFound	NotFound	6	NotFound	NotFound	NotFound	NotFound	NotFound	NotFound	NotFound	NotFound	NotFound	NotFound	13	NotFound	NotFound	NotFound	NotFound	NotFound	NotFound	NotFound	NotFound	NotFound	NotFound	NotFound	NotFound	NotFound	NotFound	NotFound	NotFound	NotFound
2783	10.3624	328209	174676	20	HCD	2569	7	174676	NotFound	NotFound	14	NotFound	7	NotFound	4	NotFound	NotFound	NotFound	NotFound	NotFound	2	5	NotFound	NotFound	NotFound	NotFound	NotFound	NotFound	NotFound	NotFound	NotFound	1	NotFound	NotFound	NotFound	NotFound	NotFound	NotFound	NotFound	NotFound	NotFound	3	NotFound	NotFound	NotFound	NotFound	NotFound	NotFound	NotFound
2784	10.3646	264128	149234	20	HCD	2569	6	149234	NotFound	2	1	7	3	5	4	NotFound	NotFound	NotFound	NotFound	NotFound	NotFound	NotFound	NotFound	NotFound	NotFound	NotFound	NotFound	NotFound	NotFound	NotFound	NotFound	NotFound	NotFound	NotFound	NotFound	NotFound	NotFound	NotFound	NotFound	NotFound	NotFound	NotFound	NotFound	NotFound	NotFound	NotFound	NotFound	NotFound	NotFound
2785	10.3668	321579	207879	20	HCD	2569	9	207879	NotFound	6	4	NotFound	5	10	2	NotFound	NotFound	NotFound	NotFound	NotFound	3	7	NotFound	NotFound	NotFound	NotFound	NotFound	NotFound	NotFound	NotFound	NotFound	1	NotFound	NotFound	NotFound	NotFound	NotFound	NotFound	NotFound	NotFound	NotFound	11	NotFound	NotFound	NotFound	NotFound	NotFound	NotFound	NotFound
2786	10.369	266901	184745	20	HCD	2569	8	184745	NotFound	6	1	NotFound	3	4	2	NotFound	NotFound	NotFound	NotFound	NotFound	5	10	NotFound	NotFound	NotFound	NotFound	NotFound	NotFound	NotFound	NotFound	NotFound	7	NotFound	NotFound	NotFound	NotFound	NotFound	NotFound	NotFound	NotFound	NotFound	NotFound	NotFound	NotFound	NotFound	NotFound	NotFound	NotFound	NotFound
2787	10.3712	411575	8682.7	20	HCD	2569	2	8682.7	NotFound	NotFound	NotFound	NotFound	NotFound	NotFound	17	NotFound	NotFound	NotFound	NotFound	NotFound	NotFound	NotFound	NotFound	NotFound	NotFound	NotFound	NotFound	NotFound	NotFound	NotFound	NotFound	NotFound	NotFound	NotFound	NotFound	NotFound	NotFound	NotFound	NotFound	NotFound	NotFound	NotFound	NotFound	NotFound	NotFound	NotFound	NotFound	NotFound	NotFound
2788	10.3735	1422861	1.01339e+06	20	HCD	2569	11	1.01339e+06	NotFound	7	2	20	4	6	1	NotFound	NotFound	NotFound	NotFound	NotFound	5	8	NotFound	NotFound	NotFound	NotFound	NotFound	NotFound	NotFound	NotFound	NotFound	3	NotFound	NotFound	NotFound	NotFound	NotFound	13	NotFound	NotFound	NotFound	24	NotFound	NotFound	NotFound	NotFound	NotFound	NotFound	NotFound
2789	10.3757	1.79083e+06	250851	20	HCD	2569	9	250851	NotFound	NotFound	41	NotFound	NotFound	NotFound	11	NotFound	NotFound	NotFound	NotFound	NotFound	26	21	NotFound	NotFound	NotFound	NotFound	NotFound	NotFound	NotFound	NotFound	NotFound	10	NotFound	NotFound	NotFound	NotFound	NotFound	NotFound	NotFound	NotFound	NotFound	5	NotFound	NotFound	NotFound	22	NotFound	NotFound	NotFound
2790	10.3779	1.12733e+06	787877	20	HCD	2569	8	787877	NotFound	2	1	5	3	6	4	NotFound	NotFound	19	NotFound	NotFound	10	NotFound	NotFound	NotFound	NotFound	NotFound	NotFound	NotFound	NotFound	NotFound	NotFound	NotFound	NotFound	NotFound	NotFound	NotFound	NotFound	NotFound	NotFound	NotFound	NotFound	NotFound	NotFound	NotFound	NotFound	NotFound	NotFound	NotFound	NotFound
2791	10.3801	1.48952e+06	888860	20	HCD	2569	14	888860	NotFound	17	7	NotFound	6	14	2	NotFound	NotFound	NotFound	NotFound	NotFound	5	8	NotFound	NotFound	NotFound	NotFound	NotFound	NotFound	NotFound	NotFound	NotFound	1	NotFound	NotFound	NotFound	NotFound	NotFound	11	NotFound	NotFound	NotFound	3	NotFound	37	NotFound	33	NotFound	NotFound	NotFound
2792	10.3823	1356877	940040	20	HCD	2569	9	940040	NotFound	4	1	7	3	5	2	NotFound	NotFound	NotFound	NotFound	NotFound	6	22	NotFound	NotFound	NotFound	NotFound	NotFound	NotFound	NotFound	NotFound	NotFound	9	NotFound	NotFound	NotFound	NotFound	NotFound	NotFound	NotFound	NotFound	NotFound	NotFound	NotFound	NotFound	NotFound	NotFound	NotFound	NotFound	NotFound
2793	10.3845	1502553	625410	20	HCD	2569	11	625410	NotFound	NotFound	33	NotFound	35	45	4	NotFound	NotFound	NotFound	NotFound	NotFound	8	11	NotFound	NotFound	NotFound	NotFound	NotFound	NotFound	NotFound	NotFound	NotFound	2	NotFound	NotFound	NotFound	NotFound	NotFound	27	NotFound	NotFound	NotFound	1	NotFound	NotFound	NotFound	17	NotFound	NotFound	NotFound
2794	10.3868	1.28742e+06	877920	20	HCD	2569	10	877920	NotFound	4	1	6	2	5	3	NotFound	NotFound	36	NotFound	NotFound	7	20	NotFound	NotFound	NotFound	NotFound	NotFound	NotFound	NotFound	NotFound	NotFound	13	NotFound	NotFound	NotFound	NotFound	NotFound	NotFound	NotFound	NotFound	NotFound	NotFound	NotFound	NotFound	NotFound	NotFound	NotFound	NotFound	NotFound
2795	10.3896	1.42082e+06	984385	20	HCD	2569	13	984385	NotFound	11	4	42	3	8	1	NotFound	NotFound	NotFound	NotFound	NotFound	5	7	NotFound	NotFound	NotFound	NotFound	NotFound	NotFound	NotFound	NotFound	NotFound	2	NotFound	NotFound	NotFound	NotFound	NotFound	14	NotFound	NotFound	NotFound	6	NotFound	21	30	NotFound	NotFound	NotFound	NotFound
2796	10.3918	1.33582e+06	957052	20	HCD	2569	9	957052	NotFound	5	1	9	3	4	2	NotFound	NotFound	NotFound	NotFound	NotFound	6	16	NotFound	NotFound	NotFound	NotFound	NotFound	NotFound	NotFound	NotFound	NotFound	7	NotFound	NotFound	NotFound	NotFound	NotFound	NotFound	NotFound	NotFound	NotFound	NotFound	NotFound	NotFound	NotFound	NotFound	NotFound	NotFound	NotFound
2797	10.394	2.01331e+06	10445.3	20	HCD	2569	2	10445.3	NotFound	NotFound	NotFound	NotFound	NotFound	NotFound	21	NotFound	NotFound	NotFound	NotFound	NotFound	NotFound	NotFound	NotFound	NotFound	NotFound	NotFound	NotFound	NotFound	NotFound	NotFound	NotFound	NotFound	NotFound	NotFound	NotFound	NotFound	NotFound	NotFound	NotFound	NotFound	NotFound	13	NotFound	NotFound	NotFound	NotFound	NotFound	NotFound	NotFound
2798	10.3962	567909	411221	20	HCD	2569	11	411221	NotFound	7	2	13	4	6	1	NotFound	NotFound	NotFound	NotFound	NotFound	5	8	NotFound	NotFound	NotFound	NotFound	NotFound	NotFound	NotFound	NotFound	NotFound	3	NotFound	NotFound	NotFound	NotFound	NotFound	15	NotFound	NotFound	NotFound	12	NotFound	NotFound	NotFound	NotFound	NotFound	NotFound	NotFound
2799	10.3985	369358	62339.2	20	HCD	2569	4	62339.2	NotFound	NotFound	NotFound	NotFound	NotFound	NotFound	4	NotFound	NotFound	NotFound	NotFound	NotFound	13	NotFound	NotFound	NotFound	NotFound	NotFound	NotFound	NotFound	NotFound	NotFound	NotFound	5	NotFound	NotFound	NotFound	NotFound	NotFound	NotFound	NotFound	NotFound	NotFound	1	NotFound	NotFound	NotFound	NotFound	NotFound	NotFound	NotFound
2800	10.4007	513759	375322	20	HCD	2569	7	375322	NotFound	2	1	6	4	5	3	NotFound	NotFound	NotFound	NotFound	NotFound	8	NotFound	NotFound	NotFound	NotFound	NotFound	NotFound	NotFound	NotFound	NotFound	NotFound	NotFound	NotFound	NotFound	NotFound	NotFound	NotFound	NotFound	NotFound	NotFound	NotFound	NotFound	NotFound	NotFound	NotFound	NotFound	NotFound	NotFound	NotFound
2801	10.4029	499523	340680	20	HCD	2569	11	340680	NotFound	16	5	NotFound	8	9	3	NotFound	NotFound	NotFound	NotFound	NotFound	6	10	NotFound	NotFound	NotFound	NotFound	NotFound	NotFound	NotFound	NotFound	NotFound	1	NotFound	NotFound	NotFound	NotFound	NotFound	12	NotFound	NotFound	NotFound	2	NotFound	NotFound	13	NotFound	NotFound	NotFound	NotFound
2802	10.4051	613415	448035	20	HCD	2569	9	448035	NotFound	4	1	8	3	5	2	NotFound	NotFound	NotFound	NotFound	NotFound	7	16	NotFound	NotFound	NotFound	NotFound	NotFound	NotFound	NotFound	NotFound	NotFound	6	NotFound	NotFound	NotFound	NotFound	NotFound	NotFound	NotFound	NotFound	NotFound	NotFound	NotFound	NotFound	NotFound	NotFound	NotFound	NotFound	NotFound
2803	10.4073	406795	211886	20	HCD	2569	10	211886	NotFound	NotFound	14	NotFound	NotFound	NotFound	3	NotFound	NotFound	NotFound	NotFound	NotFound	11	6	NotFound	NotFound	NotFound	NotFound	NotFound	NotFound	NotFound	NotFound	NotFound	2	NotFound	NotFound	NotFound	NotFound	NotFound	NotFound	NotFound	NotFound	NotFound	1	NotFound	NotFound	16	10	NotFound	NotFound	NotFound
2804	10.4095	594912	412735	20	HCD	2569	8	412735	NotFound	4	1	6	3	5	2	NotFound	NotFound	NotFound	NotFound	NotFound	7	NotFound	NotFound	NotFound	NotFound	NotFound	NotFound	NotFound	NotFound	NotFound	NotFound	10	NotFound	NotFound	NotFound	NotFound	NotFound	NotFound	NotFound	NotFound	NotFound	NotFound	NotFound	NotFound	NotFound	NotFound	NotFound	NotFound	NotFound
2805	10.4118	554514	414010	20	HCD	2569	11	414010	NotFound	13	4	14	3	8	2	NotFound	NotFound	NotFound	NotFound	NotFound	6	9	NotFound	NotFound	NotFound	NotFound	NotFound	NotFound	NotFound	NotFound	NotFound	1	NotFound	NotFound	NotFound	NotFound	NotFound	12	NotFound	NotFound	NotFound	5	NotFound	NotFound	NotFound	NotFound	NotFound	NotFound	NotFound
2806	10.414	612468	453659	20	HCD	2569	9	453659	NotFound	6	1	10	3	5	2	NotFound	NotFound	NotFound	NotFound	NotFound	7	9	NotFound	NotFound	NotFound	NotFound	NotFound	NotFound	NotFound	NotFound	NotFound	4	NotFound	NotFound	NotFound	NotFound	NotFound	NotFound	NotFound	NotFound	NotFound	NotFound	NotFound	NotFound	NotFound	NotFound	NotFound	NotFound	NotFound
2807	10.4162	553454	4761.29	20	HCD	2569	1	4761.29	NotFound	NotFound	NotFound	NotFound	NotFound	NotFound	30	NotFound	NotFound	NotFound	NotFound	NotFound	NotFound	NotFound	NotFound	NotFound	NotFound	NotFound	NotFound	NotFound	NotFound	NotFound	NotFound	NotFound	NotFound	NotFound	NotFound	NotFound	NotFound	NotFound	NotFound	NotFound	NotFound	NotFound	NotFound	NotFound	NotFound	NotFound	NotFound	NotFound	NotFound
2808	10.4184	417208	316250	20	HCD	2569	10	316250	NotFound	5	3	13	4	6	1	NotFound	NotFound	NotFound	NotFound	NotFound	7	15	NotFound	NotFound	NotFound	NotFound	NotFound	NotFound	NotFound	NotFound	NotFound	2	NotFound	NotFound	NotFound	NotFound	NotFound	NotFound	NotFound	NotFound	NotFound	12	NotFound	NotFound	NotFound	NotFound	NotFound	NotFound	NotFound
2809	10.4206	262170	60908.8	20	HCD	2569	3	60908.8	NotFound	NotFound	NotFound	NotFound	NotFound	NotFound	1	NotFound	NotFound	NotFound	NotFound	NotFound	NotFound	NotFound	NotFound	NotFound	NotFound	NotFound	NotFound	NotFound	NotFound	NotFound	NotFound	2	NotFound	NotFound	NotFound	NotFound	NotFound	NotFound	NotFound	NotFound	NotFound	3	NotFound	NotFound	NotFound	NotFound	NotFound	NotFound	NotFound
2810	10.4228	370829	266423	20	HCD	2569	7	266423	NotFound	3	1	6	4	5	2	NotFound	NotFound	NotFound	NotFound	NotFound	7	NotFound	NotFound	NotFound	NotFound	NotFound	NotFound	NotFound	NotFound	NotFound	NotFound	NotFound	NotFound	NotFound	NotFound	NotFound	NotFound	NotFound	NotFound	NotFound	NotFound	NotFound	NotFound	NotFound	NotFound	NotFound	NotFound	NotFound	NotFound
2811	10.4251	393383	251601	20	HCD	2569	10	251601	NotFound	13	5	NotFound	4	9	2	NotFound	NotFound	NotFound	NotFound	NotFound	7	8	NotFound	NotFound	NotFound	NotFound	NotFound	NotFound	NotFound	NotFound	NotFound	1	NotFound	NotFound	NotFound	NotFound	NotFound	14	NotFound	NotFound	NotFound	3	NotFound	NotFound	NotFound	NotFound	NotFound	NotFound	NotFound
2812	10.4279	420199	308825	20	HCD	2569	9	308825	NotFound	4	1	9	3	5	2	NotFound	NotFound	NotFound	NotFound	NotFound	7	12	NotFound	NotFound	NotFound	NotFound	NotFound	NotFound	NotFound	NotFound	NotFound	6	NotFound	NotFound	NotFound	NotFound	NotFound	NotFound	NotFound	NotFound	NotFound	NotFound	NotFound	NotFound	NotFound	NotFound	NotFound	NotFound	NotFound
2813	10.4301	312381	143220	20	HCD	2569	8	143220	NotFound	NotFound	6	NotFound	11	7	1	NotFound	NotFound	NotFound	NotFound	NotFound	18	13	NotFound	NotFound	NotFound	NotFound	NotFound	NotFound	NotFound	NotFound	NotFound	2	NotFound	NotFound	NotFound	NotFound	NotFound	NotFound	NotFound	NotFound	NotFound	3	NotFound	NotFound	NotFound	NotFound	NotFound	NotFound	NotFound
2814	10.4323	393423	281270	20	HCD	2569	8	281270	NotFound	4	1	7	3	5	2	NotFound	NotFound	NotFound	NotFound	NotFound	11	NotFound	NotFound	NotFound	NotFound	NotFound	NotFound	NotFound	NotFound	NotFound	NotFound	9	NotFound	NotFound	NotFound	NotFound	NotFound	NotFound	NotFound	NotFound	NotFound	NotFound	NotFound	NotFound	NotFound	NotFound	NotFound	NotFound	NotFound
2815	10.4345	430128	304159	20	HCD	2569	11	304159	NotFound	5	3	NotFound	4	10	1	NotFound	NotFound	NotFound	NotFound	NotFound	6	9	NotFound	NotFound	NotFound	NotFound	NotFound	NotFound	NotFound	NotFound	NotFound	2	NotFound	NotFound	NotFound	NotFound	NotFound	11	NotFound	NotFound	NotFound	7	NotFound	NotFound	14	NotFound	NotFound	NotFound	NotFound
2816	10.4367	411222	304976	20	HCD	2569	8	304976	NotFound	5	1	NotFound	3	6	2	NotFound	NotFound	NotFound	NotFound	NotFound	7	10	NotFound	NotFound	NotFound	NotFound	NotFound	NotFound	NotFound	NotFound	NotFound	4	NotFound	NotFound	NotFound	NotFound	NotFound	NotFound	NotFound	NotFound	NotFound	NotFound	NotFound	NotFound	NotFound	NotFound	NotFound	NotFound	NotFound
2817	10.439	353789	4608.67	20	HCD	2569	1	4608.67	NotFound	NotFound	NotFound	NotFound	NotFound	NotFound	23	NotFound	NotFound	NotFound	NotFound	NotFound	NotFound	NotFound	NotFound	NotFound	NotFound	NotFound	NotFound	NotFound	NotFound	NotFound	NotFound	NotFound	NotFound	NotFound	NotFound	NotFound	NotFound	NotFound	NotFound	NotFound	NotFound	NotFound	NotFound	NotFound	NotFound	NotFound	NotFound	NotFound	NotFound
2818	10.4412	1.19994e+06	841715	20	HCD	2569	11	841715	NotFound	7	2	15	4	5	1	NotFound	NotFound	NotFound	NotFound	NotFound	6	10	NotFound	NotFound	NotFound	NotFound	NotFound	NotFound	NotFound	NotFound	NotFound	3	NotFound	NotFound	NotFound	NotFound	NotFound	29	NotFound	NotFound	NotFound	37	NotFound	NotFound	NotFound	NotFound	NotFound	NotFound	NotFound
2819	10.4434	1.25137e+06	166985	20	HCD	2569	7	166985	NotFound	NotFound	NotFound	NotFound	NotFound	NotFound	7	NotFound	NotFound	NotFound	NotFound	NotFound	29	20	NotFound	NotFound	NotFound	NotFound	NotFound	NotFound	NotFound	NotFound	NotFound	8	NotFound	NotFound	NotFound	NotFound	NotFound	NotFound	NotFound	NotFound	NotFound	6	NotFound	NotFound	NotFound	30	NotFound	NotFound	NotFound
2820	10.4456	992092	690703	20	HCD	2569	8	690703	NotFound	2	1	5	3	6	4	NotFound	NotFound	20	NotFound	NotFound	14	NotFound	NotFound	NotFound	NotFound	NotFound	NotFound	NotFound	NotFound	NotFound	NotFound	NotFound	NotFound	NotFound	NotFound	NotFound	NotFound	NotFound	NotFound	NotFound	NotFound	NotFound	NotFound	NotFound	NotFound	NotFound	NotFound	NotFound	NotFound
2821	10.4478	1.02113e+06	639120	20	HCD	2569	12	639120	NotFound	17	6	NotFound	4	11	2	NotFound	NotFound	NotFound	NotFound	NotFound	8	10	NotFound	NotFound	NotFound	NotFound	NotFound	NotFound	NotFound	NotFound	NotFound	1	NotFound	NotFound	NotFound	NotFound	NotFound	12	NotFound	NotFound	NotFound	3	NotFound	24	35	NotFound	NotFound	NotFound	NotFound
2822	10.45	1.0328e+06	722307	20	HCD	2569	9	722307	NotFound	4	1	8	3	5	2	NotFound	NotFound	NotFound	NotFound	NotFound	6	15	NotFound	NotFound	NotFound	NotFound	NotFound	NotFound	NotFound	NotFound	NotFound	9	NotFound	NotFound	NotFound	NotFound	NotFound	NotFound	NotFound	NotFound	NotFound	NotFound	NotFound	NotFound	NotFound	NotFound	NotFound	NotFound	NotFound
2823	10.4523	1.09307e+06	479374	20	HCD	2569	11	479374	NotFound	NotFound	29	NotFound	15	56	3	NotFound	NotFound	NotFound	NotFound	NotFound	10	8	NotFound	NotFound	NotFound	NotFound	NotFound	NotFound	NotFound	NotFound	NotFound	2	NotFound	NotFound	NotFound	NotFound	NotFound	16	NotFound	NotFound	NotFound	1	NotFound	NotFound	NotFound	40	NotFound	NotFound	NotFound
2824	10.4545	974918	681210	20	HCD	2569	10	681210	NotFound	4	1	6	3	5	2	NotFound	NotFound	29	NotFound	NotFound	8	27	NotFound	NotFound	NotFound	NotFound	NotFound	NotFound	NotFound	NotFound	NotFound	30	NotFound	NotFound	NotFound	NotFound	NotFound	NotFound	NotFound	NotFound	NotFound	NotFound	NotFound	NotFound	NotFound	NotFound	NotFound	NotFound	NotFound
2825	10.4567	1.15991e+06	756836	20	HCD	2569	11	756836	NotFound	10	3	NotFound	4	7	1	NotFound	NotFound	NotFound	NotFound	NotFound	5	9	NotFound	NotFound	NotFound	NotFound	NotFound	NotFound	NotFound	NotFound	NotFound	2	NotFound	NotFound	NotFound	NotFound	NotFound	14	NotFound	NotFound	NotFound	8	NotFound	31	NotFound	NotFound	NotFound	NotFound	NotFound
2826	10.4589	1.18077e+06	796443	20	HCD	2569	9	796443	NotFound	6	1	9	3	4	2	NotFound	NotFound	NotFound	NotFound	NotFound	7	17	NotFound	NotFound	NotFound	NotFound	NotFound	NotFound	NotFound	NotFound	NotFound	5	NotFound	NotFound	NotFound	NotFound	NotFound	NotFound	NotFound	NotFound	NotFound	NotFound	NotFound	NotFound	NotFound	NotFound	NotFound	NotFound	NotFound
2827	10.4611	1.38844e+06	11374.9	20	HCD	2569	2	11374.9	NotFound	NotFound	NotFound	NotFound	NotFound	NotFound	10	NotFound	NotFound	NotFound	NotFound	NotFound	NotFound	NotFound	NotFound	NotFound	NotFound	NotFound	NotFound	NotFound	NotFound	NotFound	NotFound	NotFound	NotFound	NotFound	NotFound	NotFound	NotFound	NotFound	NotFound	NotFound	NotFound	15	NotFound	NotFound	NotFound	NotFound	NotFound	NotFound	NotFound
2828	10.464	475865	287716	20	HCD	2569	9	287716	NotFound	6	1	12	3	7	2	NotFound	NotFound	NotFound	NotFound	NotFound	5	10	NotFound	NotFound	NotFound	NotFound	NotFound	NotFound	NotFound	NotFound	NotFound	4	NotFound	NotFound	NotFound	NotFound	NotFound	NotFound	NotFound	NotFound	NotFound	NotFound	NotFound	NotFound	NotFound	NotFound	NotFound	NotFound	NotFound
2829	10.4662	449356	127962	20	HCD	2569	5	127962	NotFound	NotFound	NotFound	NotFound	NotFound	NotFound	5	NotFound	NotFound	NotFound	NotFound	NotFound	3	4	NotFound	NotFound	NotFound	NotFound	NotFound	NotFound	NotFound	NotFound	NotFound	1	NotFound	NotFound	NotFound	NotFound	NotFound	NotFound	NotFound	NotFound	NotFound	2	NotFound	NotFound	NotFound	NotFound	NotFound	NotFound	NotFound
2830	10.4684	367504	229494	20	HCD	2569	7	229494	NotFound	2	1	5	3	8	4	NotFound	NotFound	14	NotFound	NotFound	NotFound	NotFound	NotFound	NotFound	NotFound	NotFound	NotFound	NotFound	NotFound	NotFound	NotFound	NotFound	NotFound	NotFound	NotFound	NotFound	NotFound	NotFound	NotFound	NotFound	NotFound	NotFound	NotFound	NotFound	NotFound	NotFound	NotFound	NotFound	NotFound
2831	10.4706	418130	257629	20	HCD	2569	10	257629	NotFound	19	6	NotFound	4	10	2	NotFound	NotFound	NotFound	NotFound	NotFound	3	11	NotFound	NotFound	NotFound	NotFound	NotFound	NotFound	NotFound	NotFound	NotFound	1	NotFound	NotFound	NotFound	NotFound	NotFound	13	NotFound	NotFound	NotFound	5	NotFound	NotFound	NotFound	NotFound	NotFound	NotFound	NotFound
2832	10.4728	386299	264220	20	HCD	2569	8	264220	NotFound	4	1	10	3	5	2	NotFound	NotFound	NotFound	NotFound	NotFound	6	NotFound	NotFound	NotFound	NotFound	NotFound	NotFound	NotFound	NotFound	NotFound	NotFound	11	NotFound	NotFound	NotFound	NotFound	NotFound	NotFound	NotFound	NotFound	NotFound	NotFound	NotFound	NotFound	NotFound	NotFound	NotFound	NotFound	NotFound
2833	10.475	374047	219550	20	HCD	2569	8	219550	NotFound	NotFound	14	NotFound	10	NotFound	2	NotFound	NotFound	NotFound	NotFound	NotFound	3	6	NotFound	NotFound	NotFound	NotFound	NotFound	NotFound	NotFound	NotFound	NotFound	1	NotFound	NotFound	NotFound	NotFound	NotFound	11	NotFound	NotFound	NotFound	4	NotFound	NotFound	NotFound	NotFound	NotFound	NotFound	NotFound
2834	10.4773	338653	222820	20	HCD	2569	7	222820	NotFound	2	1	6	3	5	4	NotFound	NotFound	NotFound	NotFound	NotFound	8	NotFound	NotFound	NotFound	NotFound	NotFound	NotFound	NotFound	NotFound	NotFound	NotFound	NotFound	NotFound	NotFound	NotFound	NotFound	NotFound	NotFound	NotFound	NotFound	NotFound	NotFound	NotFound	NotFound	NotFound	NotFound	NotFound	NotFound	NotFound
2835	10.4795	461156	310486	20	HCD	2569	9	310486	NotFound	7	4	NotFound	5	8	1	NotFound	NotFound	NotFound	NotFound	NotFound	3	9	NotFound	NotFound	NotFound	NotFound	NotFound	NotFound	NotFound	NotFound	NotFound	2	NotFound	NotFound	NotFound	NotFound	NotFound	NotFound	NotFound	NotFound	NotFound	13	NotFound	NotFound	NotFound	NotFound	NotFound	NotFound	NotFound
2836	10.4817	469204	301196	20	HCD	2569	9	301196	NotFound	4	1	13	3	5	2	NotFound	NotFound	NotFound	NotFound	NotFound	6	14	NotFound	NotFound	NotFound	NotFound	NotFound	NotFound	NotFound	NotFound	NotFound	7	NotFound	NotFound	NotFound	NotFound	NotFound	NotFound	NotFound	NotFound	NotFound	NotFound	NotFound	NotFound	NotFound	NotFound	NotFound	NotFound	NotFound
2837	10.4839	621819	15872.1	20	HCD	2569	2	15872.1	NotFound	NotFound	NotFound	NotFound	NotFound	NotFound	NotFound	NotFound	NotFound	NotFound	NotFound	NotFound	NotFound	9	NotFound	NotFound	NotFound	NotFound	NotFound	NotFound	NotFound	NotFound	NotFound	NotFound	NotFound	NotFound	NotFound	NotFound	NotFound	NotFound	NotFound	NotFound	NotFound	15	NotFound	NotFound	NotFound	NotFound	NotFound	NotFound	NotFound
2838	10.4861	427985	268643	20	HCD	2569	10	268643	NotFound	6	2	13	3	7	1	NotFound	NotFound	NotFound	NotFound	NotFound	5	19	15	NotFound	NotFound	NotFound	NotFound	NotFound	NotFound	NotFound	NotFound	4	NotFound	NotFound	NotFound	NotFound	NotFound	NotFound	NotFound	NotFound	NotFound	NotFound	NotFound	NotFound	NotFound	NotFound	NotFound	NotFound	NotFound
2839	10.4883	393612	127182	20	HCD	2569	5	127182	NotFound	NotFound	NotFound	NotFound	NotFound	NotFound	3	NotFound	NotFound	NotFound	NotFound	NotFound	4	5	NotFound	NotFound	NotFound	NotFound	NotFound	NotFound	NotFound	NotFound	NotFound	1	NotFound	NotFound	NotFound	NotFound	NotFound	NotFound	NotFound	NotFound	NotFound	2	NotFound	NotFound	NotFound	NotFound	NotFound	NotFound	NotFound
2840	10.4906	396399	252887	20	HCD	2569	7	252887	NotFound	2	1	5	4	6	3	NotFound	NotFound	NotFound	NotFound	NotFound	13	NotFound	NotFound	NotFound	NotFound	NotFound	NotFound	NotFound	NotFound	NotFound	NotFound	NotFound	NotFound	NotFound	NotFound	NotFound	NotFound	NotFound	NotFound	NotFound	NotFound	NotFound	NotFound	NotFound	NotFound	NotFound	NotFound	NotFound	NotFound
2841	10.4928	480865	310844	20	HCD	2569	11	310844	NotFound	17	5	NotFound	4	9	2	NotFound	NotFound	NotFound	NotFound	NotFound	3	6	NotFound	NotFound	NotFound	NotFound	NotFound	NotFound	NotFound	NotFound	NotFound	1	NotFound	NotFound	NotFound	NotFound	NotFound	8	NotFound	NotFound	NotFound	7	NotFound	22	NotFound	NotFound	NotFound	NotFound	NotFound
2842	10.495	460227	288927	20	HCD	2569	8	288927	NotFound	4	1	13	3	5	2	NotFound	NotFound	NotFound	NotFound	NotFound	11	NotFound	NotFound	NotFound	NotFound	NotFound	NotFound	NotFound	NotFound	NotFound	NotFound	15	NotFound	NotFound	NotFound	NotFound	NotFound	NotFound	NotFound	NotFound	NotFound	NotFound	NotFound	NotFound	NotFound	NotFound	NotFound	NotFound	NotFound
2843	10.4978	359439	205421	20	HCD	2569	9	205421	NotFound	17	NotFound	NotFound	7	15	2	NotFound	NotFound	NotFound	NotFound	NotFound	4	5	NotFound	NotFound	NotFound	NotFound	NotFound	NotFound	NotFound	NotFound	NotFound	1	NotFound	NotFound	NotFound	NotFound	NotFound	12	NotFound	NotFound	NotFound	3	NotFound	NotFound	NotFound	NotFound	NotFound	NotFound	NotFound
2844	10.5	390128	230950	20	HCD	2569	7	230950	NotFound	2	1	7	3	5	4	NotFound	NotFound	NotFound	NotFound	NotFound	10	NotFound	NotFound	NotFound	NotFound	NotFound	NotFound	NotFound	NotFound	NotFound	NotFound	NotFound	NotFound	NotFound	NotFound	NotFound	NotFound	NotFound	NotFound	NotFound	NotFound	NotFound	NotFound	NotFound	NotFound	NotFound	NotFound	NotFound	NotFound
2845	10.5022	419052	279693	20	HCD	2569	11	279693	NotFound	7	3	19	4	6	1	NotFound	NotFound	NotFound	NotFound	NotFound	5	14	NotFound	NotFound	NotFound	NotFound	NotFound	NotFound	NotFound	NotFound	NotFound	2	NotFound	NotFound	NotFound	NotFound	NotFound	17	NotFound	NotFound	NotFound	15	NotFound	NotFound	NotFound	NotFound	NotFound	NotFound	NotFound
2846	10.5045	382723	240361	20	HCD	2569	8	240361	NotFound	4	1	14	3	6	2	NotFound	NotFound	NotFound	NotFound	NotFound	5	NotFound	NotFound	NotFound	NotFound	NotFound	NotFound	NotFound	NotFound	NotFound	NotFound	7	NotFound	NotFound	NotFound	NotFound	NotFound	NotFound	NotFound	NotFound	NotFound	NotFound	NotFound	NotFound	NotFound	NotFound	NotFound	NotFound	NotFound
2847	10.5067	470099	4243.65	20	HCD	2569	1	4243.65	NotFound	NotFound	NotFound	NotFound	NotFound	NotFound	NotFound	NotFound	NotFound	NotFound	NotFound	NotFound	NotFound	NotFound	NotFound	NotFound	NotFound	NotFound	NotFound	NotFound	NotFound	NotFound	NotFound	16	NotFound	NotFound	NotFound	NotFound	NotFound	NotFound	NotFound	NotFound	NotFound	NotFound	NotFound	NotFound	NotFound	NotFound	NotFound	NotFound	NotFound
2848	10.5089	675417	489739	20	HCD	2569	10	489739	NotFound	6	2	17	3	5	1	NotFound	NotFound	NotFound	NotFound	NotFound	7	11	NotFound	NotFound	NotFound	NotFound	NotFound	NotFound	NotFound	NotFound	NotFound	4	NotFound	NotFound	NotFound	NotFound	NotFound	14	NotFound	NotFound	NotFound	NotFound	NotFound	NotFound	NotFound	NotFound	NotFound	NotFound	NotFound
2849	10.5111	366025	91735	20	HCD	2569	5	91735	NotFound	NotFound	NotFound	NotFound	NotFound	NotFound	2	NotFound	NotFound	NotFound	NotFound	NotFound	14	13	NotFound	NotFound	NotFound	NotFound	NotFound	NotFound	NotFound	NotFound	NotFound	7	NotFound	NotFound	NotFound	NotFound	NotFound	NotFound	NotFound	NotFound	NotFound	1	NotFound	NotFound	NotFound	NotFound	NotFound	NotFound	NotFound
2850	10.5133	570486	404042	20	HCD	2569	7	404042	NotFound	2	1	4	3	7	5	NotFound	NotFound	NotFound	NotFound	NotFound	11	NotFound	NotFound	NotFound	NotFound	NotFound	NotFound	NotFound	NotFound	NotFound	NotFound	NotFound	NotFound	NotFound	NotFound	NotFound	NotFound	NotFound	NotFound	NotFound	NotFound	NotFound	NotFound	NotFound	NotFound	NotFound	NotFound	NotFound	NotFound
2851	10.5155	645022	398238	20	HCD	2569	10	398238	NotFound	15	5	NotFound	4	10	2	NotFound	NotFound	NotFound	NotFound	NotFound	7	9	NotFound	NotFound	NotFound	NotFound	NotFound	NotFound	NotFound	NotFound	NotFound	1	NotFound	NotFound	NotFound	NotFound	NotFound	12	NotFound	NotFound	NotFound	3	NotFound	NotFound	NotFound	NotFound	NotFound	NotFound	NotFound
2852	10.5178	679688	491828	20	HCD	2569	9	491828	NotFound	4	1	8	3	5	2	NotFound	NotFound	NotFound	NotFound	NotFound	7	16	NotFound	NotFound	NotFound	NotFound	NotFound	NotFound	NotFound	NotFound	NotFound	9	NotFound	NotFound	NotFound	NotFound	NotFound	NotFound	NotFound	NotFound	NotFound	NotFound	NotFound	NotFound	NotFound	NotFound	NotFound	NotFound	NotFound
2853	10.52	472254	252180	20	HCD	2569	9	252180	NotFound	NotFound	12	NotFound	16	14	3	NotFound	NotFound	NotFound	NotFound	NotFound	13	8	NotFound	NotFound	NotFound	NotFound	NotFound	NotFound	NotFound	NotFound	NotFound	1	NotFound	NotFound	NotFound	NotFound	NotFound	20	NotFound	NotFound	NotFound	2	NotFound	NotFound	NotFound	NotFound	NotFound	NotFound	NotFound
2854	10.5222	665084	454218	20	HCD	2569	7	454218	NotFound	2	1	6	4	5	3	NotFound	NotFound	NotFound	NotFound	NotFound	9	NotFound	NotFound	NotFound	NotFound	NotFound	NotFound	NotFound	NotFound	NotFound	NotFound	NotFound	NotFound	NotFound	NotFound	NotFound	NotFound	NotFound	NotFound	NotFound	NotFound	NotFound	NotFound	NotFound	NotFound	NotFound	NotFound	NotFound	NotFound
2855	10.5244	692786	503943	20	HCD	2569	11	503943	NotFound	9	3	16	4	5	1	NotFound	NotFound	NotFound	NotFound	NotFound	6	8	NotFound	NotFound	NotFound	NotFound	NotFound	NotFound	NotFound	NotFound	NotFound	2	NotFound	NotFound	NotFound	NotFound	NotFound	14	NotFound	NotFound	NotFound	7	NotFound	NotFound	NotFound	NotFound	NotFound	NotFound	NotFound
2856	10.5266	717309	522811	20	HCD	2569	9	522811	NotFound	4	1	10	3	6	2	NotFound	NotFound	NotFound	NotFound	NotFound	7	11	NotFound	NotFound	NotFound	NotFound	NotFound	NotFound	NotFound	NotFound	NotFound	5	NotFound	NotFound	NotFound	NotFound	NotFound	NotFound	NotFound	NotFound	NotFound	NotFound	NotFound	NotFound	NotFound	NotFound	NotFound	NotFound	NotFound
2857	10.5288	571534	5278.94	20	HCD	2569	1	5278.94	NotFound	NotFound	NotFound	NotFound	NotFound	NotFound	21	NotFound	NotFound	NotFound	NotFound	NotFound	NotFound	NotFound	NotFound	NotFound	NotFound	NotFound	NotFound	NotFound	NotFound	NotFound	NotFound	NotFound	NotFound	NotFound	NotFound	NotFound	NotFound	NotFound	NotFound	NotFound	NotFound	NotFound	NotFound	NotFound	NotFound	NotFound	NotFound	NotFound	NotFound
2858	10.5317	538091	381868	20	HCD	2569	10	381868	NotFound	8	2	19	4	5	1	NotFound	NotFound	NotFound	NotFound	NotFound	6	13	NotFound	NotFound	NotFound	NotFound	NotFound	NotFound	NotFound	NotFound	NotFound	3	NotFound	NotFound	NotFound	NotFound	NotFound	NotFound	NotFound	NotFound	NotFound	12	NotFound	NotFound	NotFound	NotFound	NotFound	NotFound	NotFound
2859	10.5339	265530	46881.6	20	HCD	2569	3	46881.6	NotFound	NotFound	NotFound	NotFound	NotFound	NotFound	3	NotFound	NotFound	NotFound	NotFound	NotFound	NotFound	NotFound	NotFound	NotFound	NotFound	NotFound	NotFound	NotFound	NotFound	NotFound	NotFound	6	NotFound	NotFound	NotFound	NotFound	NotFound	NotFound	NotFound	NotFound	NotFound	2	NotFound	NotFound	NotFound	NotFound	NotFound	NotFound	NotFound
2860	10.5361	468820	318996	20	HCD	2569	7	318996	NotFound	2	1	8	4	5	3	NotFound	NotFound	NotFound	NotFound	NotFound	10	NotFound	NotFound	NotFound	NotFound	NotFound	NotFound	NotFound	NotFound	NotFound	NotFound	NotFound	NotFound	NotFound	NotFound	NotFound	NotFound	NotFound	NotFound	NotFound	NotFound	NotFound	NotFound	NotFound	NotFound	NotFound	NotFound	NotFound	NotFound
2861	10.5383	426698	257674	20	HCD	2569	9	257674	NotFound	15	7	NotFound	8	11	2	NotFound	NotFound	NotFound	NotFound	NotFound	9	10	NotFound	NotFound	NotFound	NotFound	NotFound	NotFound	NotFound	NotFound	NotFound	1	NotFound	NotFound	NotFound	NotFound	NotFound	NotFound	NotFound	NotFound	NotFound	3	NotFound	NotFound	NotFound	NotFound	NotFound	NotFound	NotFound
2862	10.5405	550819	382548	20	HCD	2569	9	382548	NotFound	4	1	10	3	6	2	NotFound	NotFound	NotFound	NotFound	NotFound	8	12	NotFound	NotFound	NotFound	NotFound	NotFound	NotFound	NotFound	NotFound	NotFound	5	NotFound	NotFound	NotFound	NotFound	NotFound	NotFound	NotFound	NotFound	NotFound	NotFound	NotFound	NotFound	NotFound	NotFound	NotFound	NotFound	NotFound
2863	10.5428	343395	187508	20	HCD	2569	8	187508	NotFound	NotFound	9	NotFound	11	10	3	NotFound	NotFound	NotFound	NotFound	NotFound	6	7	NotFound	NotFound	NotFound	NotFound	NotFound	NotFound	NotFound	NotFound	NotFound	2	NotFound	NotFound	NotFound	NotFound	NotFound	NotFound	NotFound	NotFound	NotFound	1	NotFound	NotFound	NotFound	NotFound	NotFound	NotFound	NotFound
2864	10.545	559339	374847	20	HCD	2569	9	374847	NotFound	3	1	6	4	5	2	NotFound	NotFound	NotFound	NotFound	NotFound	7	16	NotFound	NotFound	NotFound	NotFound	NotFound	NotFound	NotFound	NotFound	NotFound	12	NotFound	NotFound	NotFound	NotFound	NotFound	NotFound	NotFound	NotFound	NotFound	NotFound	NotFound	NotFound	NotFound	NotFound	NotFound	NotFound	NotFound
2865	10.5472	568974	398263	20	HCD	2569	13	398263	NotFound	12	3	NotFound	4	8	2	NotFound	NotFound	NotFound	NotFound	NotFound	7	9	NotFound	NotFound	NotFound	NotFound	NotFound	NotFound	NotFound	NotFound	NotFound	1	NotFound	NotFound	NotFound	NotFound	NotFound	13	NotFound	NotFound	23	5	NotFound	NotFound	18	NotFound	NotFound	NotFound	NotFound
2866	10.5494	649081	463340	20	HCD	2569	9	463340	NotFound	6	1	13	3	5	2	NotFound	NotFound	NotFound	NotFound	NotFound	7	10	NotFound	NotFound	NotFound	NotFound	NotFound	NotFound	NotFound	NotFound	NotFound	4	NotFound	NotFound	NotFound	NotFound	NotFound	NotFound	NotFound	NotFound	NotFound	NotFound	NotFound	NotFound	NotFound	NotFound	NotFound	NotFound	NotFound
2870	10.5614	645164	449733	20	HCD	2702	10	449733	NotFound	6	2	11	3	7	1	NotFound	NotFound	NotFound	NotFound	NotFound	5	9	NotFound	NotFound	NotFound	NotFound	NotFound	NotFound	NotFound	NotFound	NotFound	4	NotFound	NotFound	NotFound	NotFound	NotFound	NotFound	NotFound	NotFound	NotFound	20	NotFound	NotFound	NotFound	NotFound	NotFound	NotFound	NotFound
2871	10.5636	1.92003e+06	1.35946e+06	20	HCD	2702	11	1.35946e+06	NotFound	10	3	17	4	6	1	NotFound	NotFound	NotFound	NotFound	NotFound	5	8	NotFound	NotFound	NotFound	NotFound	NotFound	NotFound	NotFound	NotFound	NotFound	2	NotFound	NotFound	NotFound	NotFound	NotFound	18	NotFound	NotFound	NotFound	23	NotFound	NotFound	NotFound	NotFound	NotFound	NotFound	NotFound
2872	10.5658	1.40322e+06	1.07289e+06	20	HCD	2702	11	1.07289e+06	NotFound	9	3	13	4	6	1	NotFound	NotFound	NotFound	NotFound	NotFound	5	7	NotFound	NotFound	NotFound	NotFound	NotFound	NotFound	NotFound	NotFound	NotFound	2	NotFound	NotFound	NotFound	NotFound	NotFound	11	NotFound	NotFound	NotFound	12	NotFound	NotFound	NotFound	NotFound	NotFound	NotFound	NotFound
2873	10.568	661225	488476	20	HCD	2702	10	488476	NotFound	6	2	NotFound	4	5	1	NotFound	NotFound	NotFound	NotFound	NotFound	7	10	NotFound	NotFound	NotFound	NotFound	NotFound	NotFound	NotFound	NotFound	NotFound	3	NotFound	NotFound	NotFound	NotFound	NotFound	16	NotFound	NotFound	NotFound	17	NotFound	NotFound	NotFound	NotFound	NotFound	NotFound	NotFound
2874	10.5702	502005	308207	20	HCD	2702	9	308207	NotFound	7	2	17	3	6	1	NotFound	NotFound	NotFound	NotFound	NotFound	5	8	NotFound	NotFound	NotFound	NotFound	NotFound	NotFound	NotFound	NotFound	NotFound	4	NotFound	NotFound	NotFound	NotFound	NotFound	NotFound	NotFound	NotFound	NotFound	NotFound	NotFound	NotFound	NotFound	NotFound	NotFound	NotFound	NotFound
2875	10.5724	834281	621180	20	HCD	2702	11	621180	NotFound	7	2	14	4	5	1	NotFound	NotFound	NotFound	NotFound	NotFound	6	9	NotFound	NotFound	NotFound	NotFound	NotFound	NotFound	NotFound	NotFound	NotFound	3	NotFound	NotFound	NotFound	NotFound	NotFound	15	NotFound	NotFound	NotFound	12	NotFound	NotFound	NotFound	NotFound	NotFound	NotFound	NotFound
2876	10.5747	863244	615726	20	HCD	2702	10	615726	NotFound	6	2	13	4	7	1	NotFound	NotFound	NotFound	NotFound	NotFound	5	8	NotFound	NotFound	NotFound	NotFound	NotFound	NotFound	NotFound	NotFound	NotFound	3	NotFound	NotFound	NotFound	NotFound	NotFound	28	NotFound	NotFound	NotFound	NotFound	NotFound	NotFound	NotFound	NotFound	NotFound	NotFound	NotFound
2877	10.5769	419144	302974	20	HCD	2702	9	302974	NotFound	6	2	14	3	7	1	NotFound	NotFound	NotFound	NotFound	NotFound	5	8	NotFound	NotFound	NotFound	NotFound	NotFound	NotFound	NotFound	NotFound	NotFound	4	NotFound	NotFound	NotFound	NotFound	NotFound	NotFound	NotFound	NotFound	NotFound	NotFound	NotFound	NotFound	NotFound	NotFound	NotFound	NotFound	NotFound
2879	10.5813	695413	555702	20	HCD	2702	10	555702	NotFound	10	2	11	4	5	1	NotFound	NotFound	NotFound	NotFound	NotFound	6	7	NotFound	NotFound	NotFound	NotFound	NotFound	NotFound	NotFound	NotFound	NotFound	3	NotFound	NotFound	NotFound	NotFound	NotFound	NotFound	NotFound	NotFound	NotFound	15	NotFound	NotFound	NotFound	NotFound	NotFound	NotFound	NotFound
2880	10.5835	891527	645902	20	HCD	2702	12	645902	NotFound	7	2	15	4	5	1	NotFound	NotFound	NotFound	NotFound	NotFound	6	8	NotFound	NotFound	NotFound	NotFound	NotFound	NotFound	NotFound	NotFound	NotFound	3	27	NotFound	NotFound	NotFound	NotFound	22	NotFound	NotFound	NotFound	13	NotFound	NotFound	NotFound	NotFound	NotFound	NotFound	NotFound
2881	10.5857	110199	17640.5	20	HCD	2702	3	17640.5	NotFound	NotFound	1	NotFound	5	NotFound	3	NotFound	NotFound	NotFound	NotFound	NotFound	NotFound	NotFound	NotFound	NotFound	NotFound	NotFound	NotFound	NotFound	NotFound	NotFound	NotFound	NotFound	NotFound	NotFound	NotFound	NotFound	NotFound	NotFound	NotFound	NotFound	NotFound	NotFound	NotFound	NotFound	NotFound	NotFound	NotFound	NotFound	NotFound
2882	10.588	508061	352033	20	HCD	2702	9	352033	NotFound	6	1	13	3	5	2	NotFound	NotFound	NotFound	NotFound	NotFound	8	11	NotFound	NotFound	NotFound	NotFound	NotFound	NotFound	NotFound	NotFound	NotFound	4	NotFound	NotFound	NotFound	NotFound	NotFound	NotFound	NotFound	NotFound	NotFound	NotFound	NotFound	NotFound	NotFound	NotFound	NotFound	NotFound	NotFound
2883	10.5902	877715	665776	20	HCD	2702	11	665776	NotFound	7	3	15	4	6	1	NotFound	NotFound	NotFound	NotFound	NotFound	5	10	NotFound	NotFound	NotFound	NotFound	NotFound	NotFound	NotFound	NotFound	NotFound	2	NotFound	NotFound	NotFound	NotFound	NotFound	13	NotFound	NotFound	NotFound	11	NotFound	NotFound	NotFound	NotFound	NotFound	NotFound	NotFound
2884	10.5924	274769	170528	20	HCD	2702	8	170528	NotFound	6	2	NotFound	4	7	1	NotFound	NotFound	NotFound	NotFound	NotFound	5	9	NotFound	NotFound	NotFound	NotFound	NotFound	NotFound	NotFound	NotFound	NotFound	3	NotFound	NotFound	NotFound	NotFound	NotFound	NotFound	NotFound	NotFound	NotFound	NotFound	NotFound	NotFound	NotFound	NotFound	NotFound	NotFound	NotFound
2885	10.5952	386232	288352	20	HCD	2702	8	288352	NotFound	6	2	NotFound	3	5	1	NotFound	NotFound	NotFound	NotFound	NotFound	7	9	NotFound	NotFound	NotFound	NotFound	NotFound	NotFound	NotFound	NotFound	NotFound	4	NotFound	NotFound	NotFound	NotFound	NotFound	NotFound	NotFound	NotFound	NotFound	NotFound	NotFound	NotFound	NotFound	NotFound	NotFound	NotFound	NotFound
2886	10.5974	904916	563862	20	HCD	2702	11	563862	NotFound	8	2	20	4	6	1	NotFound	NotFound	NotFound	NotFound	NotFound	5	9	NotFound	NotFound	NotFound	NotFound	NotFound	NotFound	NotFound	NotFound	NotFound	3	NotFound	NotFound	NotFound	NotFound	NotFound	32	NotFound	NotFound	NotFound	24	NotFound	NotFound	NotFound	NotFound	NotFound	NotFound	NotFound
2887	10.5997	756171	502196	20	HCD	2702	11	502196	NotFound	7	2	13	3	6	1	NotFound	NotFound	NotFound	NotFound	NotFound	5	9	NotFound	NotFound	NotFound	NotFound	NotFound	NotFound	NotFound	NotFound	NotFound	4	NotFound	NotFound	NotFound	NotFound	NotFound	25	NotFound	NotFound	NotFound	16	NotFound	NotFound	NotFound	NotFound	NotFound	NotFound	NotFound
2889	10.6063	987186	736384	20	HCD	2868	11	736384	NotFound	5	2	11	4	6	1	NotFound	NotFound	NotFound	NotFound	NotFound	7	10	NotFound	NotFound	NotFound	NotFound	NotFound	NotFound	NotFound	NotFound	NotFound	3	NotFound	NotFound	NotFound	NotFound	NotFound	21	NotFound	NotFound	NotFound	20	NotFound	NotFound	NotFound	NotFound	NotFound	NotFound	NotFound
2890	10.6085	613410	368409	20	HCD	2868	9	368409	NotFound	6	2	16	3	8	1	NotFound	NotFound	NotFound	NotFound	NotFound	5	10	NotFound	NotFound	NotFound	NotFound	NotFound	NotFound	NotFound	NotFound	NotFound	4	NotFound	NotFound	NotFound	NotFound	NotFound	NotFound	NotFound	NotFound	NotFound	NotFound	NotFound	NotFound	NotFound	NotFound	NotFound	NotFound	NotFound
2891	10.6107	441366	289382	20	HCD	2868	10	289382	NotFound	6	2	NotFound	3	5	1	NotFound	NotFound	NotFound	NotFound	NotFound	7	8	21	NotFound	NotFound	NotFound	NotFound	NotFound	NotFound	NotFound	NotFound	4	NotFound	NotFound	NotFound	NotFound	NotFound	16	NotFound	NotFound	NotFound	NotFound	NotFound	NotFound	NotFound	NotFound	NotFound	NotFound	NotFound
2892	10.613	253166	155467	20	HCD	2868	7	155467	NotFound	8	3	NotFound	4	6	1	NotFound	NotFound	NotFound	NotFound	NotFound	5	NotFound	NotFound	NotFound	NotFound	NotFound	NotFound	NotFound	NotFound	NotFound	NotFound	2	NotFound	NotFound	NotFound	NotFound	NotFound	NotFound	NotFound	NotFound	NotFound	NotFound	NotFound	NotFound	NotFound	NotFound	NotFound	NotFound	NotFound
2894	10.6174	639231	487412	20	HCD	2868	11	487412	NotFound	7	2	12	3	6	1	NotFound	NotFound	NotFound	NotFound	NotFound	5	11	NotFound	NotFound	NotFound	NotFound	NotFound	NotFound	NotFound	NotFound	NotFound	4	NotFound	NotFound	NotFound	NotFound	NotFound	16	NotFound	NotFound	NotFound	19	NotFound	NotFound	NotFound	NotFound	NotFound	NotFound	NotFound
2895	10.6196	1.08052e+06	771867	20	HCD	2868	12	771867	NotFound	5	2	20	4	7	1	NotFound	NotFound	NotFound	NotFound	NotFound	6	8	30	NotFound	NotFound	NotFound	NotFound	NotFound	NotFound	NotFound	NotFound	3	NotFound	NotFound	NotFound	NotFound	NotFound	21	NotFound	NotFound	NotFound	18	NotFound	NotFound	NotFound	NotFound	NotFound	NotFound	NotFound
2896	10.6218	900533	657103	20	HCD	2868	11	657103	NotFound	7	2	10	4	6	1	NotFound	NotFound	NotFound	NotFound	NotFound	5	9	NotFound	NotFound	NotFound	NotFound	NotFound	NotFound	NotFound	NotFound	NotFound	3	NotFound	NotFound	NotFound	NotFound	NotFound	19	NotFound	NotFound	NotFound	14	NotFound	NotFound	NotFound	NotFound	NotFound	NotFound	NotFound
2897	10.624	674494	473388	20	HCD	2868	11	473388	NotFound	7	2	17	4	6	1	NotFound	NotFound	23	NotFound	NotFound	5	8	NotFound	NotFound	NotFound	NotFound	NotFound	NotFound	NotFound	NotFound	NotFound	3	NotFound	NotFound	NotFound	NotFound	NotFound	NotFound	NotFound	NotFound	NotFound	24	NotFound	NotFound	NotFound	NotFound	NotFound	NotFound	NotFound
2898	10.6263	697799	490480	20	HCD	2868	9	490480	NotFound	5	2	12	4	7	1	NotFound	NotFound	NotFound	NotFound	NotFound	6	11	NotFound	NotFound	NotFound	NotFound	NotFound	NotFound	NotFound	NotFound	NotFound	3	NotFound	NotFound	NotFound	NotFound	NotFound	NotFound	NotFound	NotFound	NotFound	NotFound	NotFound	NotFound	NotFound	NotFound	NotFound	NotFound	NotFound
2899	10.6285	1.00785e+06	692683	20	HCD	2868	11	692683	NotFound	7	2	16	3	6	1	NotFound	NotFound	NotFound	NotFound	NotFound	5	9	NotFound	NotFound	NotFound	NotFound	NotFound	NotFound	NotFound	NotFound	NotFound	4	NotFound	NotFound	NotFound	NotFound	NotFound	27	NotFound	NotFound	NotFound	24	NotFound	NotFound	NotFound	NotFound	NotFound	NotFound	NotFound
2900	10.6307	818560	552968	20	HCD	2868	9	552968	NotFound	7	2	15	4	6	1	NotFound	NotFound	NotFound	NotFound	NotFound	5	9	NotFound	NotFound	NotFound	NotFound	NotFound	NotFound	NotFound	NotFound	NotFound	3	NotFound	NotFound	NotFound	NotFound	NotFound	NotFound	NotFound	NotFound	NotFound	NotFound	NotFound	NotFound	NotFound	NotFound	NotFound	NotFound	NotFound
2901	10.6329	897985	648229	20	HCD	2868	9	648229	NotFound	6	2	13	3	5	1	NotFound	NotFound	NotFound	NotFound	NotFound	7	12	NotFound	NotFound	NotFound	NotFound	NotFound	NotFound	NotFound	NotFound	NotFound	4	NotFound	NotFound	NotFound	NotFound	NotFound	NotFound	NotFound	NotFound	NotFound	NotFound	NotFound	NotFound	NotFound	NotFound	NotFound	NotFound	NotFound
2902	10.6351	645610	271110	20	HCD	2868	9	271110	NotFound	NotFound	NotFound	NotFound	27	13	1	NotFound	NotFound	NotFound	NotFound	NotFound	4	5	NotFound	NotFound	NotFound	NotFound	NotFound	NotFound	NotFound	NotFound	NotFound	3	NotFound	NotFound	NotFound	NotFound	NotFound	NotFound	NotFound	NotFound	NotFound	2	NotFound	NotFound	NotFound	19	NotFound	NotFound	NotFound
2903	10.6373	752850	570232	20	HCD	2868	8	570232	NotFound	2	1	5	3	6	4	NotFound	NotFound	18	NotFound	NotFound	9	NotFound	NotFound	NotFound	NotFound	NotFound	NotFound	NotFound	NotFound	NotFound	NotFound	NotFound	NotFound	NotFound	NotFound	NotFound	NotFound	NotFound	NotFound	NotFound	NotFound	NotFound	NotFound	NotFound	NotFound	NotFound	NotFound	NotFound	NotFound
2904	10.6396	754408	539980	20	HCD	2868	10	539980	NotFound	10	3	14	5	8	1	NotFound	NotFound	NotFound	NotFound	NotFound	4	7	NotFound	NotFound	NotFound	NotFound	NotFound	NotFound	NotFound	NotFound	NotFound	2	NotFound	NotFound	NotFound	NotFound	NotFound	NotFound	NotFound	NotFound	NotFound	6	NotFound	NotFound	NotFound	NotFound	NotFound	NotFound	NotFound
2905	10.6424	795283	573802	20	HCD	2868	10	573802	NotFound	4	1	6	3	5	2	NotFound	NotFound	21	NotFound	NotFound	7	16	NotFound	NotFound	NotFound	NotFound	NotFound	NotFound	NotFound	NotFound	NotFound	12	NotFound	NotFound	NotFound	NotFound	NotFound	NotFound	NotFound	NotFound	NotFound	NotFound	NotFound	NotFound	NotFound	NotFound	NotFound	NotFound	NotFound
2906	10.6447	669266	457728	20	HCD	2868	9	457728	NotFound	13	11	NotFound	6	10	1	NotFound	NotFound	NotFound	NotFound	NotFound	4	5	NotFound	NotFound	NotFound	NotFound	NotFound	NotFound	NotFound	NotFound	NotFound	2	NotFound	NotFound	NotFound	NotFound	NotFound	NotFound	NotFound	NotFound	NotFound	3	NotFound	NotFound	NotFound	NotFound	NotFound	NotFound	NotFound
2907	10.6469	791136	596717	20	HCD	2868	10	596717	NotFound	2	1	5	4	6	3	NotFound	NotFound	21	NotFound	NotFound	7	14	NotFound	NotFound	NotFound	NotFound	NotFound	NotFound	NotFound	NotFound	NotFound	16	NotFound	NotFound	NotFound	NotFound	NotFound	NotFound	NotFound	NotFound	NotFound	NotFound	NotFound	NotFound	NotFound	NotFound	NotFound	NotFound	NotFound
2908	10.6491	859995	633680	20	HCD	2868	12	633680	NotFound	7	3	14	4	6	1	NotFound	NotFound	NotFound	NotFound	NotFound	5	10	NotFound	NotFound	NotFound	NotFound	NotFound	NotFound	NotFound	NotFound	NotFound	2	NotFound	NotFound	NotFound	NotFound	NotFound	18	NotFound	NotFound	17	9	NotFound	NotFound	NotFound	NotFound	NotFound	NotFound	NotFound
2909	10.6513	880310	636579	20	HCD	2868	9	636579	NotFound	4	1	9	3	5	2	NotFound	NotFound	NotFound	NotFound	NotFound	7	11	NotFound	NotFound	NotFound	NotFound	NotFound	NotFound	NotFound	NotFound	NotFound	6	NotFound	NotFound	NotFound	NotFound	NotFound	NotFound	NotFound	NotFound	NotFound	NotFound	NotFound	NotFound	NotFound	NotFound	NotFound	NotFound	NotFound
2910	10.6535	683557	26165	20	HCD	2868	2	26165	NotFound	NotFound	NotFound	NotFound	NotFound	NotFound	10	NotFound	NotFound	NotFound	NotFound	NotFound	NotFound	NotFound	NotFound	NotFound	NotFound	NotFound	NotFound	NotFound	NotFound	NotFound	NotFound	NotFound	NotFound	NotFound	NotFound	NotFound	NotFound	NotFound	NotFound	NotFound	NotFound	20	NotFound	NotFound	NotFound	NotFound	NotFound	NotFound	NotFound
2911	10.6557	618484	392594	20	HCD	2868	10	392594	NotFound	6	2	20	3	7	1	NotFound	NotFound	NotFound	NotFound	NotFound	4	10	NotFound	NotFound	NotFound	NotFound	NotFound	NotFound	NotFound	NotFound	NotFound	5	NotFound	NotFound	NotFound	NotFound	NotFound	24	NotFound	NotFound	NotFound	NotFound	NotFound	NotFound	NotFound	NotFound	NotFound	NotFound	NotFound
2912	10.658	627613	194309	20	HCD	2868	7	194309	NotFound	NotFound	NotFound	NotFound	NotFound	NotFound	7	NotFound	NotFound	NotFound	NotFound	NotFound	5	1	NotFound	NotFound	NotFound	NotFound	NotFound	NotFound	NotFound	NotFound	NotFound	3	NotFound	NotFound	NotFound	NotFound	NotFound	NotFound	NotFound	NotFound	NotFound	2	NotFound	NotFound	NotFound	29	NotFound	NotFound	NotFound
2913	10.6602	484647	309324	20	HCD	2868	7	309324	NotFound	2	1	5	3	7	4	NotFound	NotFound	NotFound	NotFound	NotFound	13	NotFound	NotFound	NotFound	NotFound	NotFound	NotFound	NotFound	NotFound	NotFound	NotFound	NotFound	NotFound	NotFound	NotFound	NotFound	NotFound	NotFound	NotFound	NotFound	NotFound	NotFound	NotFound	NotFound	NotFound	NotFound	NotFound	NotFound	NotFound
2914	10.6624	597718	336776	20	HCD	2868	11	336776	NotFound	10	8	NotFound	5	9	1	NotFound	NotFound	NotFound	25	NotFound	3	4	NotFound	NotFound	NotFound	NotFound	NotFound	NotFound	NotFound	NotFound	NotFound	2	NotFound	NotFound	NotFound	NotFound	NotFound	17	NotFound	NotFound	NotFound	6	NotFound	NotFound	NotFound	NotFound	NotFound	NotFound	NotFound
2915	10.6646	573958	334472	20	HCD	2868	8	334472	NotFound	3	1	9	4	5	2	NotFound	NotFound	NotFound	NotFound	NotFound	7	NotFound	NotFound	NotFound	NotFound	NotFound	NotFound	NotFound	NotFound	NotFound	NotFound	15	NotFound	NotFound	NotFound	NotFound	NotFound	NotFound	NotFound	NotFound	NotFound	NotFound	NotFound	NotFound	NotFound	NotFound	NotFound	NotFound	NotFound
2916	10.6668	561696	276908	20	HCD	2868	8	276908	NotFound	NotFound	19	NotFound	9	NotFound	2	NotFound	NotFound	NotFound	NotFound	NotFound	3	5	NotFound	NotFound	NotFound	NotFound	NotFound	NotFound	NotFound	NotFound	NotFound	1	NotFound	NotFound	NotFound	NotFound	NotFound	15	NotFound	NotFound	NotFound	4	NotFound	NotFound	NotFound	NotFound	NotFound	NotFound	NotFound
2917	10.669	535089	339812	20	HCD	2868	9	339812	NotFound	2	1	8	4	5	3	NotFound	NotFound	17	NotFound	NotFound	9	19	NotFound	NotFound	NotFound	NotFound	NotFound	NotFound	NotFound	NotFound	NotFound	NotFound	NotFound	NotFound	NotFound	NotFound	NotFound	NotFound	NotFound	NotFound	NotFound	NotFound	NotFound	NotFound	NotFound	NotFound	NotFound	NotFound	NotFound
2918	10.6713	578784	352969	20	HCD	2868	11	352969	NotFound	10	4	NotFound	5	9	1	NotFound	NotFound	NotFound	NotFound	NotFound	3	6	NotFound	NotFound	NotFound	NotFound	NotFound	NotFound	NotFound	NotFound	NotFound	2	NotFound	NotFound	NotFound	NotFound	NotFound	16	NotFound	NotFound	NotFound	15	NotFound	30	NotFound	NotFound	NotFound	NotFound	NotFound
2919	10.6735	622320	393338	20	HCD	2868	9	393338	NotFound	4	1	13	3	7	2	NotFound	NotFound	NotFound	NotFound	NotFound	5	15	NotFound	NotFound	NotFound	NotFound	NotFound	NotFound	NotFound	NotFound	NotFound	8	NotFound	NotFound	NotFound	NotFound	NotFound	NotFound	NotFound	NotFound	NotFound	NotFound	NotFound	NotFound	NotFound	NotFound	NotFound	NotFound	NotFound
2920	10.6763	797664	26220.3	20	HCD	2868	3	26220.3	NotFound	NotFound	NotFound	NotFound	NotFound	NotFound	16	NotFound	NotFound	NotFound	NotFound	NotFound	NotFound	15	NotFound	NotFound	NotFound	NotFound	NotFound	NotFound	NotFound	NotFound	NotFound	NotFound	NotFound	NotFound	NotFound	NotFound	NotFound	NotFound	NotFound	NotFound	NotFound	12	NotFound	NotFound	NotFound	NotFound	NotFound	NotFound	NotFound
2921	10.6785	389841	257450	20	HCD	2868	9	257450	NotFound	7	2	NotFound	3	6	1	NotFound	NotFound	NotFound	NotFound	NotFound	5	8	14	NotFound	NotFound	NotFound	NotFound	NotFound	NotFound	NotFound	NotFound	4	NotFound	NotFound	NotFound	NotFound	NotFound	NotFound	NotFound	NotFound	NotFound	NotFound	NotFound	NotFound	NotFound	NotFound	NotFound	NotFound	NotFound
2922	10.6807	450608	111034	20	HCD	2868	5	111034	NotFound	NotFound	NotFound	NotFound	NotFound	NotFound	3	NotFound	NotFound	NotFound	NotFound	NotFound	4	6	NotFound	NotFound	NotFound	NotFound	NotFound	NotFound	NotFound	NotFound	NotFound	1	NotFound	NotFound	NotFound	NotFound	NotFound	NotFound	NotFound	NotFound	NotFound	2	NotFound	NotFound	NotFound	NotFound	NotFound	NotFound	NotFound
2923	10.6829	321166	197580	20	HCD	2868	7	197580	NotFound	2	1	5	3	6	4	NotFound	NotFound	NotFound	NotFound	NotFound	13	NotFound	NotFound	NotFound	NotFound	NotFound	NotFound	NotFound	NotFound	NotFound	NotFound	NotFound	NotFound	NotFound	NotFound	NotFound	NotFound	NotFound	NotFound	NotFound	NotFound	NotFound	NotFound	NotFound	NotFound	NotFound	NotFound	NotFound	NotFound
2924	10.6852	444897	252496	20	HCD	2868	11	252496	NotFound	21	6	NotFound	4	11	2	NotFound	NotFound	NotFound	NotFound	NotFound	3	7	NotFound	NotFound	NotFound	NotFound	NotFound	NotFound	NotFound	NotFound	NotFound	1	NotFound	NotFound	NotFound	NotFound	NotFound	13	NotFound	NotFound	NotFound	5	NotFound	20	NotFound	NotFound	NotFound	NotFound	NotFound
2925	10.6874	419483	257526	20	HCD	2868	7	257526	NotFound	4	1	7	3	5	2	NotFound	NotFound	NotFound	NotFound	NotFound	6	NotFound	NotFound	NotFound	NotFound	NotFound	NotFound	NotFound	NotFound	NotFound	NotFound	NotFound	NotFound	NotFound	NotFound	NotFound	NotFound	NotFound	NotFound	NotFound	NotFound	NotFound	NotFound	NotFound	NotFound	NotFound	NotFound	NotFound	NotFound
2926	10.6896	409927	224257	20	HCD	2868	11	224257	NotFound	28	22	NotFound	8	20	2	NotFound	NotFound	NotFound	NotFound	NotFound	4	5	25	NotFound	NotFound	NotFound	NotFound	NotFound	NotFound	NotFound	NotFound	1	NotFound	NotFound	NotFound	NotFound	NotFound	11	NotFound	NotFound	NotFound	3	NotFound	NotFound	NotFound	NotFound	NotFound	NotFound	NotFound
2927	10.6918	444034	260604	20	HCD	2868	7	260604	NotFound	4	1	5	3	6	2	NotFound	NotFound	NotFound	NotFound	NotFound	14	NotFound	NotFound	NotFound	NotFound	NotFound	NotFound	NotFound	NotFound	NotFound	NotFound	NotFound	NotFound	NotFound	NotFound	NotFound	NotFound	NotFound	NotFound	NotFound	NotFound	NotFound	NotFound	NotFound	NotFound	NotFound	NotFound	NotFound	NotFound
2928	10.694	469186	321137	20	HCD	2868	12	321137	NotFound	7	3	18	4	6	1	NotFound	NotFound	NotFound	NotFound	NotFound	5	8	19	NotFound	NotFound	NotFound	NotFound	NotFound	NotFound	NotFound	NotFound	2	NotFound	NotFound	NotFound	NotFound	NotFound	13	NotFound	NotFound	NotFound	14	NotFound	NotFound	NotFound	NotFound	NotFound	NotFound	NotFound
2929	10.6962	470831	287583	20	HCD	2868	10	287583	NotFound	4	1	8	3	5	2	NotFound	NotFound	NotFound	NotFound	NotFound	7	18	21	NotFound	NotFound	NotFound	NotFound	NotFound	NotFound	NotFound	NotFound	6	NotFound	NotFound	NotFound	NotFound	NotFound	NotFound	NotFound	NotFound	NotFound	NotFound	NotFound	NotFound	NotFound	NotFound	NotFound	NotFound	NotFound
2930	10.6985	497514	4699.97	20	HCD	2868	1	4699.97	NotFound	NotFound	NotFound	NotFound	NotFound	NotFound	NotFound	NotFound	NotFound	NotFound	NotFound	NotFound	NotFound	15	NotFound	NotFound	NotFound	NotFound	NotFound	NotFound	NotFound	NotFound	NotFound	NotFound	NotFound	NotFound	NotFound	NotFound	NotFound	NotFound	NotFound	NotFound	NotFound	NotFound	NotFound	NotFound	NotFound	NotFound	NotFound	NotFound	NotFound
2931	10.7007	273411	162097	20	HCD	2868	9	162097	NotFound	6	2	9	3	7	1	NotFound	NotFound	NotFound	NotFound	NotFound	5	8	NotFound	NotFound	NotFound	NotFound	NotFound	NotFound	NotFound	NotFound	NotFound	4	NotFound	NotFound	NotFound	NotFound	NotFound	NotFound	NotFound	NotFound	NotFound	NotFound	NotFound	NotFound	NotFound	NotFound	NotFound	NotFound	NotFound
2932	10.7029	260473	87600.6	20	HCD	2868	5	87600.6	NotFound	NotFound	NotFound	NotFound	NotFound	NotFound	4	NotFound	NotFound	NotFound	NotFound	NotFound	5	3	NotFound	NotFound	NotFound	NotFound	NotFound	NotFound	NotFound	NotFound	NotFound	1	NotFound	NotFound	NotFound	NotFound	NotFound	NotFound	NotFound	NotFound	NotFound	2	NotFound	NotFound	NotFound	NotFound	NotFound	NotFound	NotFound
2933	10.7051	240036	151880	20	HCD	2868	7	151880	NotFound	2	1	5	3	6	4	NotFound	NotFound	NotFound	NotFound	NotFound	7	NotFound	NotFound	NotFound	NotFound	NotFound	NotFound	NotFound	NotFound	NotFound	NotFound	NotFound	NotFound	NotFound	NotFound	NotFound	NotFound	NotFound	NotFound	NotFound	NotFound	NotFound	NotFound	NotFound	NotFound	NotFound	NotFound	NotFound	NotFound
2934	10.7073	255761	155753	20	HCD	2868	9	155753	NotFound	NotFound	6	NotFound	5	8	2	NotFound	NotFound	NotFound	NotFound	NotFound	3	7	NotFound	NotFound	NotFound	NotFound	NotFound	NotFound	NotFound	NotFound	NotFound	1	NotFound	NotFound	NotFound	NotFound	NotFound	10	NotFound	NotFound	NotFound	4	NotFound	NotFound	NotFound	NotFound	NotFound	NotFound	NotFound
2935	10.7095	225476	156154	20	HCD	2868	7	156154	NotFound	3	1	8	4	5	2	NotFound	NotFound	NotFound	NotFound	NotFound	6	NotFound	NotFound	NotFound	NotFound	NotFound	NotFound	NotFound	NotFound	NotFound	NotFound	NotFound	NotFound	NotFound	NotFound	NotFound	NotFound	NotFound	NotFound	NotFound	NotFound	NotFound	NotFound	NotFound	NotFound	NotFound	NotFound	NotFound	NotFound
2936	10.7124	249676	147959	20	HCD	2868	7	147959	NotFound	NotFound	NotFound	NotFound	7	NotFound	2	NotFound	NotFound	NotFound	NotFound	NotFound	3	5	NotFound	NotFound	NotFound	NotFound	NotFound	NotFound	NotFound	NotFound	NotFound	1	NotFound	NotFound	NotFound	NotFound	NotFound	12	NotFound	NotFound	NotFound	4	NotFound	NotFound	NotFound	NotFound	NotFound	NotFound	NotFound
2937	10.7146	245798	150921	20	HCD	2868	7	150921	NotFound	2	1	8	4	5	3	NotFound	NotFound	NotFound	NotFound	NotFound	7	NotFound	NotFound	NotFound	NotFound	NotFound	NotFound	NotFound	NotFound	NotFound	NotFound	NotFound	NotFound	NotFound	NotFound	NotFound	NotFound	NotFound	NotFound	NotFound	NotFound	NotFound	NotFound	NotFound	NotFound	NotFound	NotFound	NotFound	NotFound
2938	10.7168	265510	186269	20	HCD	2868	10	186269	NotFound	8	4	NotFound	3	6	1	NotFound	NotFound	NotFound	NotFound	NotFound	5	7	NotFound	NotFound	NotFound	NotFound	NotFound	NotFound	NotFound	NotFound	NotFound	2	NotFound	NotFound	NotFound	NotFound	NotFound	12	NotFound	NotFound	NotFound	10	NotFound	NotFound	NotFound	NotFound	NotFound	NotFound	NotFound
2939	10.719	271817	164994	20	HCD	2868	7	164994	NotFound	4	1	NotFound	3	6	2	NotFound	NotFound	NotFound	NotFound	NotFound	5	NotFound	NotFound	NotFound	NotFound	NotFound	NotFound	NotFound	NotFound	NotFound	NotFound	7	NotFound	NotFound	NotFound	NotFound	NotFound	NotFound	NotFound	NotFound	NotFound	NotFound	NotFound	NotFound	NotFound	NotFound	NotFound	NotFound	NotFound
2940	10.7212	345658	6969.48	20	HCD	2868	1	6969.48	NotFound	NotFound	NotFound	NotFound	NotFound	NotFound	NotFound	NotFound	NotFound	NotFound	NotFound	NotFound	NotFound	7	NotFound	NotFound	NotFound	NotFound	NotFound	NotFound	NotFound	NotFound	NotFound	NotFound	NotFound	NotFound	NotFound	NotFound	NotFound	NotFound	NotFound	NotFound	NotFound	NotFound	NotFound	NotFound	NotFound	NotFound	NotFound	NotFound	NotFound
2941	10.7235	748892	519955	20	HCD	2868	10	519955	NotFound	7	2	15	3	6	1	NotFound	NotFound	NotFound	NotFound	NotFound	5	8	NotFound	NotFound	NotFound	NotFound	NotFound	NotFound	NotFound	NotFound	NotFound	4	NotFound	NotFound	NotFound	NotFound	NotFound	17	NotFound	NotFound	NotFound	NotFound	NotFound	NotFound	NotFound	NotFound	NotFound	NotFound	NotFound
2942	10.7257	823601	144569	20	HCD	2868	7	144569	NotFound	NotFound	NotFound	NotFound	NotFound	NotFound	6	NotFound	NotFound	NotFound	NotFound	NotFound	17	18	NotFound	NotFound	NotFound	NotFound	NotFound	NotFound	NotFound	NotFound	NotFound	9	NotFound	NotFound	NotFound	NotFound	NotFound	NotFound	NotFound	NotFound	NotFound	4	NotFound	NotFound	NotFound	12	NotFound	NotFound	NotFound
2943	10.7279	582029	375924	20	HCD	2868	7	375924	NotFound	2	1	5	3	6	4	NotFound	NotFound	NotFound	NotFound	NotFound	10	NotFound	NotFound	NotFound	NotFound	NotFound	NotFound	NotFound	NotFound	NotFound	NotFound	NotFound	NotFound	NotFound	NotFound	NotFound	NotFound	NotFound	NotFound	NotFound	NotFound	NotFound	NotFound	NotFound	NotFound	NotFound	NotFound	NotFound	NotFound
2944	10.7301	632911	422871	20	HCD	2868	11	422871	NotFound	17	6	NotFound	5	7	2	NotFound	NotFound	NotFound	NotFound	NotFound	4	9	NotFound	NotFound	NotFound	NotFound	NotFound	NotFound	NotFound	NotFound	NotFound	1	NotFound	NotFound	NotFound	NotFound	NotFound	11	NotFound	NotFound	NotFound	3	NotFound	23	NotFound	NotFound	NotFound	NotFound	NotFound
2945	10.7323	677803	473736	20	HCD	2868	10	473736	NotFound	4	1	7	3	5	2	NotFound	NotFound	23	NotFound	NotFound	6	14	NotFound	NotFound	NotFound	NotFound	NotFound	NotFound	NotFound	NotFound	NotFound	9	NotFound	NotFound	NotFound	NotFound	NotFound	NotFound	NotFound	NotFound	NotFound	NotFound	NotFound	NotFound	NotFound	NotFound	NotFound	NotFound	NotFound
2946	10.7345	687731	312263	20	HCD	2868	12	312263	NotFound	35	17	NotFound	16	21	3	NotFound	NotFound	NotFound	NotFound	NotFound	13	11	NotFound	NotFound	NotFound	NotFound	NotFound	NotFound	NotFound	NotFound	NotFound	2	NotFound	NotFound	NotFound	NotFound	NotFound	29	NotFound	NotFound	NotFound	1	NotFound	NotFound	NotFound	19	NotFound	NotFound	NotFound
2947	10.7368	625693	429819	20	HCD	2868	8	429819	NotFound	2	1	6	3	5	4	NotFound	NotFound	NotFound	NotFound	NotFound	8	NotFound	NotFound	NotFound	NotFound	NotFound	NotFound	NotFound	NotFound	NotFound	NotFound	21	NotFound	NotFound	NotFound	NotFound	NotFound	NotFound	NotFound	NotFound	NotFound	NotFound	NotFound	NotFound	NotFound	NotFound	NotFound	NotFound	NotFound
2948	10.739	711297	506155	20	HCD	2868	11	506155	NotFound	10	3	21	4	5	1	NotFound	NotFound	NotFound	NotFound	NotFound	6	8	NotFound	NotFound	NotFound	NotFound	NotFound	NotFound	NotFound	NotFound	NotFound	2	NotFound	NotFound	NotFound	NotFound	NotFound	12	NotFound	NotFound	NotFound	9	NotFound	NotFound	NotFound	NotFound	NotFound	NotFound	NotFound
2949	10.7412	631819	456597	20	HCD	2868	9	456597	NotFound	4	1	9	3	6	2	NotFound	NotFound	NotFound	NotFound	NotFound	7	14	NotFound	NotFound	NotFound	NotFound	NotFound	NotFound	NotFound	NotFound	NotFound	5	NotFound	NotFound	NotFound	NotFound	NotFound	NotFound	NotFound	NotFound	NotFound	NotFound	NotFound	NotFound	NotFound	NotFound	NotFound	NotFound	NotFound
2950	10.7434	808117	8785.38	20	HCD	2868	1	8785.38	NotFound	NotFound	NotFound	NotFound	NotFound	NotFound	9	NotFound	NotFound	NotFound	NotFound	NotFound	NotFound	NotFound	NotFound	NotFound	NotFound	NotFound	NotFound	NotFound	NotFound	NotFound	NotFound	NotFound	NotFound	NotFound	NotFound	NotFound	NotFound	NotFound	NotFound	NotFound	NotFound	NotFound	NotFound	NotFound	NotFound	NotFound	NotFound	NotFound	NotFound
2951	10.7462	925204	679023	20	HCD	2868	10	679023	NotFound	7	2	13	4	5	1	NotFound	NotFound	NotFound	NotFound	NotFound	6	10	NotFound	NotFound	NotFound	NotFound	NotFound	NotFound	NotFound	NotFound	NotFound	3	NotFound	NotFound	NotFound	NotFound	NotFound	19	NotFound	NotFound	NotFound	NotFound	NotFound	NotFound	NotFound	NotFound	NotFound	NotFound	NotFound
2952	10.7485	893199	134462	20	HCD	2868	6	134462	NotFound	NotFound	NotFound	NotFound	NotFound	NotFound	6	NotFound	NotFound	NotFound	NotFound	NotFound	NotFound	28	NotFound	NotFound	NotFound	NotFound	NotFound	NotFound	NotFound	NotFound	NotFound	7	NotFound	NotFound	NotFound	NotFound	NotFound	NotFound	NotFound	NotFound	NotFound	4	NotFound	NotFound	NotFound	16	NotFound	NotFound	NotFound
2953	10.7507	825921	575265	20	HCD	2868	7	575265	NotFound	2	1	6	3	7	4	NotFound	NotFound	NotFound	NotFound	NotFound	10	NotFound	NotFound	NotFound	NotFound	NotFound	NotFound	NotFound	NotFound	NotFound	NotFound	NotFound	NotFound	NotFound	NotFound	NotFound	NotFound	NotFound	NotFound	NotFound	NotFound	NotFound	NotFound	NotFound	NotFound	NotFound	NotFound	NotFound	NotFound
2954	10.7529	976583	560359	20	HCD	2868	12	560359	NotFound	16	7	28	4	13	2	NotFound	NotFound	NotFound	NotFound	NotFound	8	11	NotFound	NotFound	NotFound	NotFound	NotFound	NotFound	NotFound	NotFound	NotFound	1	NotFound	NotFound	NotFound	NotFound	NotFound	14	NotFound	NotFound	NotFound	3	NotFound	24	NotFound	NotFound	NotFound	NotFound	NotFound
2955	10.7551	963538	716712	20	HCD	2868	11	716712	NotFound	4	1	9	3	5	2	NotFound	NotFound	31	NotFound	NotFound	6	25	24	NotFound	NotFound	NotFound	NotFound	NotFound	NotFound	NotFound	NotFound	8	NotFound	NotFound	NotFound	NotFound	NotFound	NotFound	NotFound	NotFound	NotFound	NotFound	NotFound	NotFound	NotFound	NotFound	NotFound	NotFound	NotFound
2956	10.7573	866584	371463	20	HCD	2868	11	371463	NotFound	NotFound	18	NotFound	24	17	3	NotFound	NotFound	NotFound	NotFound	NotFound	10	8	NotFound	NotFound	NotFound	NotFound	NotFound	NotFound	NotFound	NotFound	NotFound	1	NotFound	NotFound	NotFound	NotFound	NotFound	12	NotFound	NotFound	NotFound	2	NotFound	NotFound	NotFound	26	NotFound	NotFound	NotFound
2957	10.7595	832319	600547	20	HCD	2868	9	600547	NotFound	2	1	6	4	5	3	NotFound	NotFound	25	NotFound	NotFound	8	NotFound	NotFound	NotFound	NotFound	NotFound	NotFound	NotFound	NotFound	NotFound	NotFound	19	NotFound	NotFound	NotFound	NotFound	NotFound	NotFound	NotFound	NotFound	NotFound	NotFound	NotFound	NotFound	NotFound	NotFound	NotFound	NotFound	NotFound
2958	10.7617	983595	684650	20	HCD	2868	13	684650	NotFound	9	3	34	4	6	1	NotFound	NotFound	NotFound	NotFound	NotFound	5	11	NotFound	NotFound	NotFound	NotFound	NotFound	NotFound	NotFound	NotFound	NotFound	2	NotFound	NotFound	NotFound	NotFound	NotFound	13	NotFound	NotFound	NotFound	8	NotFound	25	27	NotFound	NotFound	NotFound	NotFound
2959	10.764	1.01804e+06	754758	20	HCD	2868	10	754758	NotFound	4	1	8	3	6	2	NotFound	NotFound	NotFound	NotFound	NotFound	7	12	21	NotFound	NotFound	NotFound	NotFound	NotFound	NotFound	NotFound	NotFound	5	NotFound	NotFound	NotFound	NotFound	NotFound	NotFound	NotFound	NotFound	NotFound	NotFound	NotFound	NotFound	NotFound	NotFound	NotFound	NotFound	NotFound
2960	10.7662	974843	6709.21	20	HCD	2868	1	6709.21	NotFound	NotFound	NotFound	NotFound	NotFound	NotFound	10	NotFound	NotFound	NotFound	NotFound	NotFound	NotFound	NotFound	NotFound	NotFound	NotFound	NotFound	NotFound	NotFound	NotFound	NotFound	NotFound	NotFound	NotFound	NotFound	NotFound	NotFound	NotFound	NotFound	NotFound	NotFound	NotFound	NotFound	NotFound	NotFound	NotFound	NotFound	NotFound	NotFound	NotFound
2961	10.7684	858484	639665	20	HCD	2868	11	639665	NotFound	7	2	11	4	6	1	NotFound	NotFound	NotFound	NotFound	NotFound	5	9	NotFound	NotFound	NotFound	NotFound	NotFound	NotFound	NotFound	NotFound	NotFound	3	NotFound	NotFound	NotFound	NotFound	NotFound	18	NotFound	NotFound	NotFound	19	NotFound	NotFound	NotFound	NotFound	NotFound	NotFound	NotFound
2962	10.7706	575221	236400	20	HCD	2868	7	236400	NotFound	NotFound	NotFound	NotFound	NotFound	NotFound	1	NotFound	NotFound	NotFound	NotFound	NotFound	5	4	NotFound	NotFound	NotFound	NotFound	NotFound	NotFound	NotFound	NotFound	NotFound	3	NotFound	NotFound	NotFound	NotFound	NotFound	NotFound	NotFound	NotFound	NotFound	2	NotFound	NotFound	NotFound	16	NotFound	NotFound	NotFound
2963	10.7728	790521	564744	20	HCD	2868	8	564744	NotFound	2	1	5	3	8	4	NotFound	NotFound	NotFound	NotFound	NotFound	12	22	NotFound	NotFound	NotFound	NotFound	NotFound	NotFound	NotFound	NotFound	NotFound	NotFound	NotFound	NotFound	NotFound	NotFound	NotFound	NotFound	NotFound	NotFound	NotFound	NotFound	NotFound	NotFound	NotFound	NotFound	NotFound	NotFound	NotFound
2964	10.7751	842734	593657	20	HCD	2868	12	593657	NotFound	12	6	NotFound	5	10	1	NotFound	NotFound	NotFound	NotFound	NotFound	3	7	NotFound	NotFound	NotFound	NotFound	NotFound	NotFound	NotFound	NotFound	NotFound	2	NotFound	25	NotFound	NotFound	NotFound	14	NotFound	NotFound	NotFound	4	NotFound	NotFound	20	NotFound	NotFound	NotFound	NotFound
2965	10.7773	868881	614518	20	HCD	2868	9	614518	NotFound	4	1	7	3	5	2	NotFound	NotFound	NotFound	NotFound	NotFound	6	14	NotFound	NotFound	NotFound	NotFound	NotFound	NotFound	NotFound	NotFound	NotFound	11	NotFound	NotFound	NotFound	NotFound	NotFound	NotFound	NotFound	NotFound	NotFound	NotFound	NotFound	NotFound	NotFound	NotFound	NotFound	NotFound	NotFound
2966	10.7801	672616	443874	20	HCD	2868	12	443874	NotFound	13	10	NotFound	7	9	1	NotFound	NotFound	NotFound	NotFound	NotFound	4	5	NotFound	NotFound	NotFound	NotFound	NotFound	NotFound	NotFound	NotFound	NotFound	2	NotFound	NotFound	NotFound	NotFound	NotFound	12	NotFound	NotFound	NotFound	3	NotFound	NotFound	NotFound	15	NotFound	NotFound	NotFound
2967	10.7824	748248	543812	20	HCD	2868	10	543812	NotFound	2	1	8	3	5	4	NotFound	NotFound	14	NotFound	NotFound	6	17	NotFound	NotFound	NotFound	NotFound	NotFound	NotFound	NotFound	NotFound	NotFound	20	NotFound	NotFound	NotFound	NotFound	NotFound	NotFound	NotFound	NotFound	NotFound	NotFound	NotFound	NotFound	NotFound	NotFound	NotFound	NotFound	NotFound
2968	10.7846	824339	628674	20	HCD	2868	11	628674	NotFound	9	4	20	3	6	1	NotFound	NotFound	NotFound	NotFound	NotFound	5	8	NotFound	NotFound	NotFound	NotFound	NotFound	NotFound	NotFound	NotFound	NotFound	2	NotFound	NotFound	NotFound	NotFound	NotFound	16	NotFound	NotFound	NotFound	10	NotFound	NotFound	NotFound	NotFound	NotFound	NotFound	NotFound
2969	10.7868	940694	668891	20	HCD	2868	9	668891	NotFound	4	1	8	3	5	2	NotFound	NotFound	NotFound	NotFound	NotFound	7	10	NotFound	NotFound	NotFound	NotFound	NotFound	NotFound	NotFound	NotFound	NotFound	6	NotFound	NotFound	NotFound	NotFound	NotFound	NotFound	NotFound	NotFound	NotFound	NotFound	NotFound	NotFound	NotFound	NotFound	NotFound	NotFound	NotFound
2970	10.789	648850	30965.3	20	HCD	2868	3	30965.3	NotFound	NotFound	NotFound	NotFound	NotFound	NotFound	10	NotFound	NotFound	NotFound	NotFound	NotFound	NotFound	NotFound	NotFound	NotFound	NotFound	NotFound	NotFound	NotFound	NotFound	NotFound	NotFound	16	NotFound	NotFound	NotFound	NotFound	NotFound	NotFound	NotFound	NotFound	NotFound	22	NotFound	NotFound	NotFound	NotFound	NotFound	NotFound	NotFound
2971	10.7912	700990	526872	20	HCD	2868	9	526872	NotFound	5	2	12	3	6	1	NotFound	NotFound	NotFound	NotFound	NotFound	7	9	NotFound	NotFound	NotFound	NotFound	NotFound	NotFound	NotFound	NotFound	NotFound	4	NotFound	NotFound	NotFound	NotFound	NotFound	NotFound	NotFound	NotFound	NotFound	NotFound	NotFound	NotFound	NotFound	NotFound	NotFound	NotFound	NotFound
2972	10.7934	584874	121800	20	HCD	2868	6	121800	NotFound	NotFound	NotFound	NotFound	NotFound	NotFound	5	NotFound	NotFound	NotFound	NotFound	NotFound	NotFound	20	NotFound	NotFound	NotFound	NotFound	NotFound	NotFound	NotFound	NotFound	NotFound	7	NotFound	NotFound	NotFound	NotFound	NotFound	NotFound	NotFound	NotFound	NotFound	3	NotFound	NotFound	NotFound	12	NotFound	NotFound	NotFound
2973	10.7957	585646	408287	20	HCD	2868	8	408287	NotFound	2	1	5	3	6	4	NotFound	NotFound	15	NotFound	NotFound	11	NotFound	NotFound	NotFound	NotFound	NotFound	NotFound	NotFound	NotFound	NotFound	NotFound	NotFound	NotFound	NotFound	NotFound	NotFound	NotFound	NotFound	NotFound	NotFound	NotFound	NotFound	NotFound	NotFound	NotFound	NotFound	NotFound	NotFound	NotFound
2974	10.7979	700458	423917	20	HCD	2868	13	423917	NotFound	16	5	33	4	10	2	NotFound	NotFound	NotFound	NotFound	NotFound	6	12	NotFound	NotFound	NotFound	NotFound	NotFound	NotFound	NotFound	NotFound	NotFound	1	NotFound	NotFound	NotFound	NotFound	NotFound	13	NotFound	NotFound	NotFound	3	NotFound	NotFound	NotFound	27	NotFound	NotFound	NotFound
2975	10.8001	639745	500222	20	HCD	2868	10	500222	NotFound	4	1	7	3	5	2	NotFound	NotFound	17	NotFound	NotFound	6	12	NotFound	NotFound	NotFound	NotFound	NotFound	NotFound	NotFound	NotFound	NotFound	10	NotFound	NotFound	NotFound	NotFound	NotFound	NotFound	NotFound	NotFound	NotFound	NotFound	NotFound	NotFound	NotFound	NotFound	NotFound	NotFound	NotFound
2976	10.8023	733958	285050	20	HCD	2868	11	285050	NotFound	NotFound	24	NotFound	14	27	3	NotFound	NotFound	NotFound	NotFound	NotFound	15	12	NotFound	NotFound	NotFound	NotFound	NotFound	NotFound	NotFound	NotFound	NotFound	1	NotFound	NotFound	NotFound	NotFound	NotFound	25	NotFound	NotFound	NotFound	2	NotFound	NotFound	NotFound	22	NotFound	NotFound	NotFound
2977	10.8045	640422	425379	20	HCD	2868	8	425379	NotFound	2	1	8	4	5	3	NotFound	NotFound	NotFound	NotFound	NotFound	10	NotFound	NotFound	NotFound	NotFound	NotFound	NotFound	NotFound	NotFound	NotFound	NotFound	20	NotFound	NotFound	NotFound	NotFound	NotFound	NotFound	NotFound	NotFound	NotFound	NotFound	NotFound	NotFound	NotFound	NotFound	NotFound	NotFound	NotFound
2978	10.8067	745598	517813	20	HCD	2868	11	517813	NotFound	10	3	22	4	6	1	NotFound	NotFound	NotFound	NotFound	NotFound	5	8	NotFound	NotFound	NotFound	NotFound	NotFound	NotFound	NotFound	NotFound	NotFound	2	NotFound	NotFound	NotFound	NotFound	NotFound	13	NotFound	NotFound	NotFound	7	NotFound	NotFound	NotFound	NotFound	NotFound	NotFound	NotFound
2979	10.809	711042	517939	20	HCD	2868	9	517939	NotFound	4	1	10	3	6	2	NotFound	NotFound	NotFound	NotFound	NotFound	7	12	NotFound	NotFound	NotFound	NotFound	NotFound	NotFound	NotFound	NotFound	NotFound	5	NotFound	NotFound	NotFound	NotFound	NotFound	NotFound	NotFound	NotFound	NotFound	NotFound	NotFound	NotFound	NotFound	NotFound	NotFound	NotFound	NotFound
2980	10.8112	683627	9492.15	20	HCD	2868	2	9492.15	NotFound	NotFound	NotFound	NotFound	NotFound	NotFound	24	NotFound	NotFound	NotFound	NotFound	NotFound	NotFound	NotFound	NotFound	NotFound	NotFound	NotFound	NotFound	NotFound	NotFound	NotFound	NotFound	19	NotFound	NotFound	NotFound	NotFound	NotFound	NotFound	NotFound	NotFound	NotFound	NotFound	NotFound	NotFound	NotFound	NotFound	NotFound	NotFound	NotFound
2981	10.814	700521	499436	20	HCD	2868	9	499436	NotFound	6	2	13	3	5	1	NotFound	NotFound	NotFound	NotFound	NotFound	7	9	NotFound	NotFound	NotFound	NotFound	NotFound	NotFound	NotFound	NotFound	NotFound	4	NotFound	NotFound	NotFound	NotFound	NotFound	NotFound	NotFound	NotFound	NotFound	NotFound	NotFound	NotFound	NotFound	NotFound	NotFound	NotFound	NotFound
2982	10.8162	486341	162902	20	HCD	2868	5	162902	NotFound	NotFound	NotFound	NotFound	NotFound	NotFound	1	NotFound	NotFound	NotFound	NotFound	NotFound	6	4	NotFound	NotFound	NotFound	NotFound	NotFound	NotFound	NotFound	NotFound	NotFound	3	NotFound	NotFound	NotFound	NotFound	NotFound	NotFound	NotFound	NotFound	NotFound	2	NotFound	NotFound	NotFound	NotFound	NotFound	NotFound	NotFound
2983	10.8184	598180	422385	20	HCD	2868	7	422385	NotFound	2	1	5	3	6	4	NotFound	NotFound	NotFound	NotFound	NotFound	10	NotFound	NotFound	NotFound	NotFound	NotFound	NotFound	NotFound	NotFound	NotFound	NotFound	NotFound	NotFound	NotFound	NotFound	NotFound	NotFound	NotFound	NotFound	NotFound	NotFound	NotFound	NotFound	NotFound	NotFound	NotFound	NotFound	NotFound	NotFound
2984	10.8206	687723	457835	20	HCD	2868	10	457835	NotFound	10	6	NotFound	5	9	1	NotFound	NotFound	NotFound	NotFound	NotFound	3	8	NotFound	NotFound	NotFound	NotFound	NotFound	NotFound	NotFound	NotFound	NotFound	2	NotFound	NotFound	NotFound	NotFound	NotFound	13	NotFound	NotFound	NotFound	4	NotFound	NotFound	NotFound	NotFound	NotFound	NotFound	NotFound
2985	10.8229	690884	508560	20	HCD	2868	10	508560	NotFound	3	1	9	4	5	2	NotFound	NotFound	21	NotFound	NotFound	6	16	NotFound	NotFound	NotFound	NotFound	NotFound	NotFound	NotFound	NotFound	NotFound	11	NotFound	NotFound	NotFound	NotFound	NotFound	NotFound	NotFound	NotFound	NotFound	NotFound	NotFound	NotFound	NotFound	NotFound	NotFound	NotFound	NotFound
2986	10.8251	563238	357318	20	HCD	2868	12	357318	NotFound	14	8	NotFound	7	11	1	NotFound	NotFound	NotFound	NotFound	NotFound	4	5	NotFound	NotFound	NotFound	NotFound	NotFound	NotFound	NotFound	NotFound	NotFound	2	NotFound	NotFound	NotFound	NotFound	NotFound	16	NotFound	NotFound	NotFound	3	NotFound	NotFound	NotFound	19	NotFound	NotFound	NotFound
2987	10.8273	627923	449696	20	HCD	2868	8	449696	NotFound	2	1	6	3	5	4	NotFound	NotFound	20	NotFound	NotFound	10	NotFound	NotFound	NotFound	NotFound	NotFound	NotFound	NotFound	NotFound	NotFound	NotFound	NotFound	NotFound	NotFound	NotFound	NotFound	NotFound	NotFound	NotFound	NotFound	NotFound	NotFound	NotFound	NotFound	NotFound	NotFound	NotFound	NotFound	NotFound
2988	10.8295	680740	512502	20	HCD	2868	11	512502	NotFound	8	3	14	4	7	1	NotFound	NotFound	NotFound	NotFound	NotFound	5	9	NotFound	NotFound	NotFound	NotFound	NotFound	NotFound	NotFound	NotFound	NotFound	2	NotFound	NotFound	NotFound	NotFound	NotFound	16	NotFound	NotFound	NotFound	11	NotFound	NotFound	NotFound	NotFound	NotFound	NotFound	NotFound
[truncated: 4,171 more rows]
[truncated: 17 more columns]

## Sheet: OxoSignal
ScanNumber	RetentionTime	ScanTIC	TotalOxoSignal	ScanInjTime	DissociationType	ParentScan	NumOxonium	TotalOxoSignal	84.0444, HexNAc - C2H8O4	126.055, HexNAc - C2H6O3	138.055, HexNAc - CH6O3	144.0655, HexNAc - C2H4O2	168.0655, HexNAc - 2H2O	186.0761, HexNAc - H20	204.0867, HexNAc	85.0284, Hex - C2H6O3	97.0284, Hex - CH6O3	127.0390, Hex - 2H2O	145.0495, Hex - H2O	163.0601, Hex	274.0921, NeuAc-H2O	292.1028, NeuAc	316.103, NeuAc[Ac] - H2O	334.113, NeuAc[Ac]	290.0870, NeuGc - H2O	308.0976, NeuGc	332.098, NeuGc[Ac] - H2O	350.108, NeuGc[Ac]	243.0264, Man-P	405.0798, Man2-P	325.1129, Hex2	366.1395, HexNAc-Hex	407.1660, HexNAc2	454.1555, Hex-NeuAc	470.1503, Hex-NeuGc	495.1821, HexNAc-NeuAc	511.1769, HexNAc-NeuGc	528.1923, HexNAc-Hex2	537.1927, HexNAc-NeuAc[Ac]	553.1875, HexNAc-NeuGc[Ac]	569.2188, HexNAc2-Hex	657.2349, HexNAc-Hex-NeuAc	673.2297, HexNAc-Hex-NeuGc	690.2451, HexNAc-Hex3	731.2717, HexNAc2-Hex2 (diLacNAc)	819.2877, HexNAc-Hex2-NeuAc	835.2825, HexNAc-Hex2-NeuGc	860.3143, HexNAc2-Hex-NeuAc	876.3091, HexNAc2-Hex-NeuGc
[truncated: 5,236 more rows]
[truncated: 17 more columns]

[truncated: 1 more sheets: Summary]
