# Supplementary material for: Extracting Informative Glycan-Specific Ions From Glycopeptide MS/MS Spectra With GlyCounter
Source: Mol Cell Proteomics. 2025 Oct 15;24(12):101085. doi: 10.1016/j.mcpro.2025.101085 (PMC12701960; doi:10.1016/j.mcpro.2025.101085)
Supplement: Supplymentry File S4 [file mmc4.xlsx]

## Sheet: Riley and Bertozzi, Mol. Omics
with sialidase							without sialidase
	Sample	Ion	mean_value	sd_value				Sample	Ion	mean_value	sd_value
	MUC16	NeuAc	0.287588	0.157156				MUC16	NeuAc	14.0889	0.173475
	MUC16	NeuAc-H2O	0.630832	0.229849				MUC16	NeuAc-H2O	28.0057	0.214167
	MUC16	NeuGc	0.0385461	0.0289169				MUC16	NeuGc	0.102021	0.00601492
	MUC16	NeuGc-H2O	0.021597	0.00465095				MUC16	NeuGc-H2O	0.432054	0.0667828
	PSGL1	NeuAc	0.0595457	0.00438017				PSGL1	NeuAc	27.4918	1.84177
	PSGL1	NeuAc-H2O	0.217013	0.0334268				PSGL1	NeuAc-H2O	44.1659	2.24759
	PSGL1	NeuGc	0.0042091	0.00175097				PSGL1	NeuGc	0.146591	0.0143202
	PSGL1	NeuGc-H2O	0.0339201	0.00595439				PSGL1	NeuGc-H2O	1.01145	0.196282
	CD43	NeuAc	0.0482248	0.0254682				CD43	NeuAc	36.4285	5.47868
	CD43	NeuAc-H2O	0.163918	0.0224281				CD43	NeuAc-H2O	51.4287	2.70454
	CD43	NeuGc	0.0153728	0.00389879				CD43	NeuGc	10.7344	1.09214
	CD43	NeuGc-H2O	0.0308117	0.00343078				CD43	NeuGc-H2O	30.0508	3.96756
	GP1ba	NeuAc	0.190605	0.0866103				GP1ba	NeuAc	14.9908	2.88306
	GP1ba	NeuAc-H2O	0.247821	0.102479				GP1ba	NeuAc-H2O	32.3823	2.27223
	GP1ba	NeuGc	0.0334673	0.0107407				GP1ba	NeuGc	7.40639	0.634867
	GP1ba	NeuGc-H2O	0.045237	0.0599093				GP1ba	NeuGc-H2O	23.9406	1.58305

## Sheet: Cui et al. Anal Chem 2021
Sialyl	274.0921, NeuAc-H2O	292.1028, NeuAc		M6P	243.0264, Man-P	405.0798, Man2-P
S_MP1	0.304016	0.922354		S_MP1	0.00483076	0.0357476
S_MP2	10.3859	4.86926		S_MP2	0.223621	0.110131
S_MP3	8.25407	3.98571		S_MP3	0.131742	0.103511
W_MP1	0.263531	0.841235		W_MP1	0.00766273	0.0483085
W_MP2	10.4438	5.1937		W_MP2	0.271552	0.11283
W_MP3	1.06458	2.84005		W_MP3	0.101381	0.0757322
Fucose	350.1446, HexNAc-dHex	512.1974, HexNAc-Hex-dHex (LeX/A)
S_MP1	1.74519	1.10721
S_MP2	1.09011	2.11675
S_MP3	0.763614	1.67535
W_MP1	1.99398	1.11076
W_MP2	1.48667	2.76025
W_MP3	4.51499	1.91029

## Sheet: Liu et al., Nat Comms 2017
Heatmap
	Variable	Condition	Value
	274.0921, NeuAc-H2O	Brain	82.4144
	274.0921, NeuAc-H2O	Heart	53.0526
	274.0921, NeuAc-H2O	Kidney	85.5452
	274.0921, NeuAc-H2O	Liver	46.7424
	274.0921, NeuAc-H2O	Lung	87.8662
	292.1028, NeuAc	Brain	73.7205
	292.1028, NeuAc	Heart	32.0253
	292.1028, NeuAc	Kidney	69.9737
	292.1028, NeuAc	Liver	7.69865
	292.1028, NeuAc	Lung	70.6338
	454.1555, Hex-NeuAc	Brain	49.3808
	454.1555, Hex-NeuAc	Heart	3.12403
	454.1555, Hex-NeuAc	Kidney	8.58198
	454.1555, Hex-NeuAc	Liver	0.340535
	454.1555, Hex-NeuAc	Lung	24.3632
	495.1821, HexNAc-NeuAc	Brain	42.0849
	495.1821, HexNAc-NeuAc	Heart	0.611298
	495.1821, HexNAc-NeuAc	Kidney	0.580724
	495.1821, HexNAc-NeuAc	Liver	0.0904271
	495.1821, HexNAc-NeuAc	Lung	0.5689
	657.2349, HexNAc-Hex-NeuAc	Brain	64.8395
	657.2349, HexNAc-Hex-NeuAc	Heart	25.4317
	657.2349, HexNAc-Hex-NeuAc	Kidney	62.2974
	657.2349, HexNAc-Hex-NeuAc	Liver	9.59718
	657.2349, HexNAc-Hex-NeuAc	Lung	63.8059
	948.3303, HexNAc-Hex-NeuAc2	Brain	13.5077
	948.3303, HexNAc-Hex-NeuAc2	Heart	0.0515174
	948.3303, HexNAc-Hex-NeuAc2	Kidney	0.120624
	948.3303, HexNAc-Hex-NeuAc2	Liver	0.0582262
	948.3303, HexNAc-Hex-NeuAc2	Lung	0.0166825
	290.0870, NeuGc - H2O	Brain	3.76547
	290.0870, NeuGc - H2O	Heart	55.4886
	290.0870, NeuGc - H2O	Kidney	85.5515
	290.0870, NeuGc - H2O	Liver	89.9026
	290.0870, NeuGc - H2O	Lung	90.6669
	308.0976, NeuGc	Brain	0.36255
	308.0976, NeuGc	Heart	29.2151
	308.0976, NeuGc	Kidney	60.0051
	308.0976, NeuGc	Liver	69.7083
	308.0976, NeuGc	Lung	70.8145
	470.1503, Hex-NeuGc	Brain	0.0560732
	470.1503, Hex-NeuGc	Heart	2.18195
	470.1503, Hex-NeuGc	Kidney	2.18145
	470.1503, Hex-NeuGc	Liver	7.08331
	470.1503, Hex-NeuGc	Lung	22.2216
	511.1769, HexNAc-NeuGc	Brain	0.0693425
	511.1769, HexNAc-NeuGc	Heart	1.14469
	511.1769, HexNAc-NeuGc	Kidney	2.594
	511.1769, HexNAc-NeuGc	Liver	5.02598
	511.1769, HexNAc-NeuGc	Lung	2.72065
	673.2297, HexNAc-Hex-NeuGc	Brain	0.907873
	673.2297, HexNAc-Hex-NeuGc	Heart	32.357
	673.2297, HexNAc-Hex-NeuGc	Kidney	64.0387
	673.2297, HexNAc-Hex-NeuGc	Liver	74.826
	673.2297, HexNAc-Hex-NeuGc	Lung	73.2232
	964.3251, HexNAc-Hex-NeuGc2	Brain	0.0278226
	964.3251, HexNAc-Hex-NeuGc2	Heart	0.125966
	964.3251, HexNAc-Hex-NeuGc2	Kidney	0.0695454
	964.3251, HexNAc-Hex-NeuGc2	Liver	0.0419052
	964.3251, HexNAc-Hex-NeuGc2	Lung	0.0356269
	350.1446, HexNAc-dHex	Brain	22.1168
	350.1446, HexNAc-dHex	Heart	0.389836
	350.1446, HexNAc-dHex	Kidney	50.829
	350.1446, HexNAc-dHex	Liver	0.399202
	350.1446, HexNAc-dHex	Lung	1.2902
	512.1974, HexNAc-Hex-dHex (LeX/A)	Brain	68.8627
	512.1974, HexNAc-Hex-dHex (LeX/A)	Heart	1.34039
	512.1974, HexNAc-Hex-dHex (LeX/A)	Kidney	82.5744
	512.1974, HexNAc-Hex-dHex (LeX/A)	Liver	0.286279
	512.1974, HexNAc-Hex-dHex (LeX/A)	Lung	8.77158
	803.2928, HexNAc-Hex-dHex-NeuAc (sLeX/A)	Brain	5.74858
	803.2928, HexNAc-Hex-dHex-NeuAc (sLeX/A)	Heart	0.137903
	803.2928, HexNAc-Hex-dHex-NeuAc (sLeX/A)	Kidney	0.44792
	803.2928, HexNAc-Hex-dHex-NeuAc (sLeX/A)	Liver	0.0392586
	803.2928, HexNAc-Hex-dHex-NeuAc (sLeX/A)	Lung	0.359662
	674.2502, HexNAc-Hex2-dHex	Brain	2.83277
	674.2502, HexNAc-Hex2-dHex	Heart	0.373501
	674.2502, HexNAc-Hex2-dHex	Kidney	11.1312
	674.2502, HexNAc-Hex2-dHex	Liver	0.334801
	674.2502, HexNAc-Hex2-dHex	Lung	1.01678
	877.3296, HexNAc2-Hex2-dHex (diLacNAc-Fuc)	Brain	2.07813
	877.3296, HexNAc2-Hex2-dHex (diLacNAc-Fuc)	Heart	0.0364391
	877.3296, HexNAc2-Hex2-dHex (diLacNAc-Fuc)	Kidney	8.22679
	877.3296, HexNAc2-Hex2-dHex (diLacNAc-Fuc)	Liver	0.137184
	877.3296, HexNAc2-Hex2-dHex (diLacNAc-Fuc)	Lung	0.0712539

## Sheet: Sun et al. Nat Biotech 2016
PNGaseF
Oxonium Ion mass	Oxonium Ion	Oxonium Ion Type	Sample	Replicate	Percent Total MS/MS Scans	combined			Oxonium Ion Mass	Sample	combined	mean	sd
126.055	HexNAc - C2H6O3	HexNAc	deglyco	1	4.79286	HexNAc_deglyco			126.055	tryptic	HexNAc_tryptic	58.233	1.11992
126.055	HexNAc - C2H6O3	HexNAc	deglyco	2	4.14764	HexNAc_deglyco			126.055	deglyco	HexNAc_deglyco	4.4993	0.326511
126.055	HexNAc - C2H6O3	HexNAc	deglyco	3	4.55741	HexNAc_deglyco			138.055	tryptic	HexNAc_tryptic	59.6478	0.26933
126.055	HexNAc - C2H6O3	HexNAc	tryptic	1	57.2975	HexNAc_tryptic			138.055	deglyco	HexNAc_deglyco	3.95756	0.183022
126.055	HexNAc - C2H6O3	HexNAc	tryptic	2	59.4739	HexNAc_tryptic			144.065	tryptic	HexNAc_tryptic	44.9626	1.14561
126.055	HexNAc - C2H6O3	HexNAc	tryptic	3	57.9275	HexNAc_tryptic			144.065	deglyco	HexNAc_deglyco	6.12278	0.195428
138.055	HexNAc - CH6O3	HexNAc	deglyco	1	4.05732	HexNAc_deglyco			168.065	tryptic	HexNAc_tryptic	54.5254	0.506625
138.055	HexNAc - CH6O3	HexNAc	deglyco	2	3.74634	HexNAc_deglyco			168.065	deglyco	HexNAc_deglyco	4.44026	0.214421
138.055	HexNAc - CH6O3	HexNAc	deglyco	3	4.06903	HexNAc_deglyco			186.076	tryptic	HexNAc_tryptic	50.9267	0.569863
138.055	HexNAc - CH6O3	HexNAc	tryptic	1	59.5428	HexNAc_tryptic			186.076	deglyco	HexNAc_deglyco	8.94141	0.544747
138.055	HexNAc - CH6O3	HexNAc	tryptic	2	59.9539	HexNAc_tryptic			204.087	tryptic	HexNAc_tryptic	56.676	0.0138912
138.055	HexNAc - CH6O3	HexNAc	tryptic	3	59.4468	HexNAc_tryptic			204.087	deglyco	HexNAc_deglyco	10.9029	0.244822
144.065	HexNAc - C2H4O2	HexNAc	deglyco	1	6.18327	HexNAc_deglyco			366.139	tryptic	Oligo_tryptic	50.1065	0.441107
144.065	HexNAc - C2H4O2	HexNAc	deglyco	2	5.90426	HexNAc_deglyco			366.139	deglyco	Oligo_deglyco	15.61	0.229362
144.065	HexNAc - C2H4O2	HexNAc	deglyco	3	6.28082	HexNAc_deglyco			274.092	tryptic	Sialic_tryptic	47.8334	0.554095
144.065	HexNAc - C2H4O2	HexNAc	tryptic	1	44.2804	HexNAc_tryptic			274.092	deglyco	Sialic_deglyco	4.05788	0.357767
144.065	HexNAc - C2H4O2	HexNAc	tryptic	2	46.2852	HexNAc_tryptic			292.103	tryptic	Sialic_tryptic	36.1847	0.868328
144.065	HexNAc - C2H4O2	HexNAc	tryptic	3	44.3222	HexNAc_tryptic			292.103	deglyco	Sialic_deglyco	1.87035	0.232295
168.065	HexNAc - 2H2O	HexNAc	deglyco	1	4.6766	HexNAc_deglyco
168.065	HexNAc - 2H2O	HexNAc	deglyco	2	4.25818	HexNAc_deglyco
168.065	HexNAc - 2H2O	HexNAc	deglyco	3	4.38601	HexNAc_deglyco
168.065	HexNAc - 2H2O	HexNAc	tryptic	1	54.1924	HexNAc_tryptic
168.065	HexNAc - 2H2O	HexNAc	tryptic	2	55.1084	HexNAc_tryptic
168.065	HexNAc - 2H2O	HexNAc	tryptic	3	54.2754	HexNAc_tryptic
186.076	HexNAc - H2O	HexNAc	deglyco	1	9.55251	HexNAc_deglyco
186.076	HexNAc - H2O	HexNAc	deglyco	2	8.50675	HexNAc_deglyco
186.076	HexNAc - H2O	HexNAc	deglyco	3	8.76497	HexNAc_deglyco
186.076	HexNAc - H2O	HexNAc	tryptic	1	50.6423	HexNAc_tryptic
186.076	HexNAc - H2O	HexNAc	tryptic	2	51.5828	HexNAc_tryptic
186.076	HexNAc - H2O	HexNAc	tryptic	3	50.5551	HexNAc_tryptic
204.087	HexNAc	HexNAc	deglyco	1	11.1517	HexNAc_deglyco
204.087	HexNAc	HexNAc	deglyco	2	10.6623	HexNAc_deglyco
204.087	HexNAc	HexNAc	deglyco	3	10.8946	HexNAc_deglyco
204.087	HexNAc	HexNAc	tryptic	1	56.6603	HexNAc_tryptic
204.087	HexNAc	HexNAc	tryptic	2	56.6867	HexNAc_tryptic
204.087	HexNAc	HexNAc	tryptic	3	56.681	HexNAc_tryptic
366.139	HexNAc-Hex	Oligo	deglyco	1	15.3656	Oligo_deglyco
366.139	HexNAc-Hex	Oligo	deglyco	2	15.6438	Oligo_deglyco
366.139	HexNAc-Hex	Oligo	deglyco	3	15.8206	Oligo_deglyco
366.139	HexNAc-Hex	Oligo	tryptic	1	49.8129	Oligo_tryptic
366.139	HexNAc-Hex	Oligo	tryptic	2	50.6138	Oligo_tryptic
366.139	HexNAc-Hex	Oligo	tryptic	3	49.8929	Oligo_tryptic
274.092	NeuAc-H2O	Sialic	deglyco	1	3.7204	Sialic_deglyco
274.092	NeuAc-H2O	Sialic	deglyco	2	4.02028	Sialic_deglyco
274.092	NeuAc-H2O	Sialic	deglyco	3	4.43297	Sialic_deglyco
274.092	NeuAc-H2O	Sialic	tryptic	1	47.79	Sialic_tryptic
274.092	NeuAc-H2O	Sialic	tryptic	2	48.4079	Sialic_tryptic
274.092	NeuAc-H2O	Sialic	tryptic	3	47.3023	Sialic_tryptic
292.103	NeuAc	Sialic	deglyco	1	1.6253	Sialic_deglyco
292.103	NeuAc	Sialic	deglyco	2	1.8984	Sialic_deglyco
292.103	NeuAc	Sialic	deglyco	3	2.08734	Sialic_deglyco
292.103	NeuAc	Sialic	tryptic	1	35.7439	Sialic_tryptic
292.103	NeuAc	Sialic	tryptic	2	37.185	Sialic_tryptic
292.103	NeuAc	Sialic	tryptic	3	35.6252	Sialic_tryptic

## Sheet: Maliepaard et al. Anal. Chem.
Isomer A						Isomer B						Heatmaps
		Collision.Energy.Activation.Time	Ion	RelativeAbundance				Collision.Energy.Activation.Time	Ion	RelativeAbundance				CollisionEnergy	rel_204	rel_366	PercentA
	1	5	rel_204	0.219563			1	5	rel_204	0.789009			1	30	0.369116	0.0772516	100
	2	5	rel_366	0.68154			2	5	rel_366	0.158163			2	10	0.390703	0.609297	100
	3	10	rel_204	0.34006			3	10	rel_204	0.641904			3	50	0.156133	0	100
	4	10	rel_366	0.582117			4	10	rel_366	0.328378			4	20	0.339745	0.439986	100
	5	15	rel_204	0.373536			5	15	rel_204	0.584913			5	40	0.208902	0	100
	6	15	rel_366	0.484296			6	15	rel_366	0.33247			6	15	0.33651	0.514183	100
	7	20	rel_204	0.383919			7	20	rel_204	0.488494			7	45	0.0969946	0	100
	8	20	rel_366	0.322926			8	20	rel_366	0.271415			8	25	0.406832	0.215587	100
	9	25	rel_204	0.37971			9	25	rel_204	0.455735			9	35	0.239296	0.0697728	100
	10	25	rel_366	0.176177			10	25	rel_366	0.163146			10	5	0	1	100
	11	30	rel_204	0.327149			11	30	rel_204	0.36308			11	30	0.377631	0.0720022	100
	12	30	rel_366	0.077868			12	30	rel_366	0.0779331			12	10	0.253177	0.587262	100
	13	35	rel_204	0.242103			13	35	rel_204	0.252328			13	50	0.0760432	0	100
	14	35	rel_366	0.0222784			14	35	rel_366	0.0218655			14	20	0.423955	0.408584	100
	15	40	rel_204	0.161449			15	40	rel_204	0.176363			15	40	0.205887	0	100
	16	40	rel_366	0.00365966			16	40	rel_366	0.00215305			16	15	0.33311	0.66689	100
	17	45	rel_204	0.0955241			17	45	rel_204	0.0921247			17	45	0.136014	0	100
	18	45	rel_366	0.000130922			18	45	rel_366	0.000103111			18	25	0.34575	0.189142	100
	19	50	rel_204	0.0449056			19	50	rel_204	0.041802			19	35	0.307128	0	100
	20	50	rel_366	0			20	50	rel_366	0			20	5	0	0.74026	100
													21	30	0.312993	0.112757	100
													22	10	0.254321	0.637836	100
													23	50	0.0585215	0	100
													24	20	0.35938	0.349142	100
													25	40	0.196055	0	100
													26	15	0.310325	0.424973	100
													27	45	0.108047	0	100
													28	25	0.378314	0.21469	100
													29	35	0.299744	0.0431818	100
													30	5	0.17847	0.561446	100
													31	30	0.357118	0.129192	100
													32	10	0.297288	0.577753	100
													33	50	0.0936981	0	100
													34	20	0.338949	0.279985	100
													35	40	0.176861	0	100
													36	15	0.311504	0.519836	100
													37	45	0.150193	0	100
													38	25	0.366378	0.201091	100
													39	35	0.327911	0.0401205	100
													40	5	0.249124	0.750876	100
													41	30	0.370506	0.135968	100
													42	10	0.264964	0.551705	100
													43	50	0.0914521	0	100
													44	20	0.305825	0.328532	100
													45	40	0.207039	0	100
													46	15	0.337713	0.52808	100
													47	45	0.139839	0	100
													48	25	0.357962	0.208606	100
													49	35	0.312799	0.0469851	100
													50	5	0.185473	0.635764	100
													51	30	0.361218	0.103807	100
													52	10	0.259535	0.639722	100
													53	50	0.0929292	0	100
													54	20	0.300986	0.354543	100
													55	40	0.194286	0.0307769	100
													56	15	0.262726	0.4583	100
													57	45	0.14031	0	100
													58	25	0.323269	0.208151	100
													59	35	0.249304	0.0574944	100
													60	5	0.17506	0.657794	100
													61	30	0.356397	0.109762	100
													62	10	0.278089	0.577516	100
													63	50	0.0927618	0	100
													64	20	0.305958	0.279827	100
													65	40	0.215524	0.0194059	100
													66	15	0.319244	0.482575	100
													67	45	0.159908	0	100
													68	25	0.350465	0.187327	100
													69	35	0.333763	0.0446848	100
													70	5	0.110398	0.727319	100
													71	30	0.342132	0.0965866	100
													72	10	0.305942	0.565563	100
													73	50	0.0666087	0	100
													74	20	0.299417	0.310417	100
													75	40	0.22825	0	100
													76	15	0.274516	0.453216	100
													77	45	0.13714	0	100
													78	25	0.338821	0.194931	100
													79	35	0.296125	0.0433347	100
													80	5	0.135034	0.628793	100
													81	30	0.261341	0.108631	100
													82	10	0	1	100
													83	50	0	0	100
													84	20	0.250842	0.399688	100
													85	40	0	0	100
													86	15	0.273449	0.726551	100
													87	45	0	0	100
													88	25	0.154467	0.205627	100
													89	35	0.214501	0	100
													90	30	0.687475	0.161629	100
													91	50	0.118887	0	100
													92	20	0.25936	0.136389	100
													93	40	0.403597	0	100
													94	15	0	0	100
													95	45	0.23808	0	100
													96	25	0.436562	0.132131	100
													97	35	0.474101	0	100
													98	30	0.346263	0.0816968	100
													99	10	0.266641	0.586239	100
													100	50	0.0818017	0	100
													101	20	0.299331	0.288728	100
													102	40	0.210618	0.0130451	100
													103	15	0.300321	0.432016	100
													104	45	0.145625	0	100
													105	25	0.345763	0.182644	100
													106	35	0.31732	0.0350678	100
													107	5	0.152583	0.599073	100
													108	30	0.234468	0	100
													109	10	0	1	100
													110	50	0	0	100
													111	20	0.262441	0.252302	100
													112	40	0.168534	0	100
													113	15	0.289517	0.710483	100
													114	45	0	0	100
													115	25	0.344962	0.231483	100
													116	35	0.147223	0	100
													117	30	0.296991	0.0745648	100
													118	10	0.335622	0.664378	100
													119	50	0	0	100
													120	20	0.428025	0.303545	100
													121	40	0.217337	0	100
													122	15	0.420929	0.579071	100
													123	45	0.153785	0	100
													124	25	0.302934	0.195648	100
													125	35	0.275456	0	100
													126	5	0	1	100
													127	30	0.342381	0.0924578	100
													128	10	0.272708	0.617947	100
													129	50	0.065967	0	100
													130	20	0.304716	0.288401	100
													131	40	0.198689	0.0169447	100
													132	15	0.283764	0.479905	100
													133	45	0.130217	0	100
													134	25	0.358201	0.199559	100
													135	35	0.273794	0.0409441	100
													136	5	0.13777	0.658638	100
													137	30	0.18906	0	100
													138	10	0	1	100
													139	50	0	0	100
													140	20	0.449927	0.372361	100
													141	40	0	0	100
													142	15	0.341424	0.520277	100
													143	45	0	0	100
													144	25	0.306427	0.216015	100
													145	35	0.201339	0	100
													146	30	0.320662	0.0737801	100
													147	10	0.367127	0.459058	100
													148	50	0	0	100
													149	20	0.419359	0.36796	100
													150	40	0.209753	0	100
													151	15	0.444082	0.555918	100
													152	45	0.0828671	0	100
													153	25	0.354911	0.264079	100
													154	35	0.289577	0	100
													155	5	0	1	100
													156	30	0.331902	0.110098	100
													157	10	0.301775	0.638215	100
													158	50	0.0810693	0	100
													159	20	0.294301	0.288151	100
													160	40	0.178805	0.0124322	100
													161	15	0.292815	0.485657	100
													162	45	0.120771	0	100
													163	25	0.329714	0.196792	100
													164	35	0.272505	0.0417303	100
													165	5	0.158292	0.593227	100
													166	30	0.268254	0	100
													167	10	0.410974	0.589026	100
													168	50	0	0	100
													169	20	0.375762	0.294841	100
													170	40	0	0	100
													171	15	0.41867	0.58133	100
													172	45	0.167817	0	100
													173	25	0.253645	0.169969	100
													174	35	0.145081	0	100
													175	30	0.392361	0.0730108	100
													176	10	0.342494	0.657506	100
													177	50	0.110895	0	100
													178	20	0.42454	0.260577	100
													179	40	0.204573	0	100
													180	15	0.399218	0.492701	100
													181	45	0.109012	0	100
													182	25	0.346063	0.195165	100
													183	35	0.309974	0	100
													184	5	0.467096	0.532904	100
													185	30	0.349974	0.106189	100
													186	10	0.300758	0.576542	100
													187	50	0.0760556	0	100
													188	20	0.288394	0.314561	100
													189	40	0.210111	0.0162899	100
													190	15	0.313984	0.472041	100
													191	45	0.127692	0	100
													192	25	0.341862	0.19884	100
													193	35	0.293074	0.0568838	100
													194	5	0.109166	0.616981	100
													195	30	0.367256	0.143787	100
													196	10	0.678708	0.321292	100
													197	50	0.113947	0	100
													198	20	0.599805	0.400195	100
													199	40	0.233956	0	100
													200	15	0.559879	0.440121	100
													201	45	0.183547	0	100
													202	25	0.475565	0.233243	100
													203	35	0.308475	0.0601363	100
													204	5	0	1	100
													205	30	0.308775	0.0756523	100
													206	10	0.292642	0.626386	100
													207	50	0.0668769	0	100
													208	20	0.334171	0.282715	100
													209	40	0.179176	0.0096757	100
													210	15	0.350077	0.433516	100
													211	45	0.114171	0.0035761	100
													212	25	0.356204	0.15781	100
													213	35	0.255197	0.0336215	100
													214	5	0.237888	0.625623	100
													215	30	0.30628	0.0610476	100
													216	10	0.416941	0.449754	100
													217	50	0.0588432	0	100
													218	20	0.344768	0.223404	100
													219	40	0.157069	0.00722896	100
													220	15	0.373471	0.336232	100
													221	45	0.102925	0	100
													222	25	0.337398	0.131707	100
													223	35	0.219219	0.0281351	100
													224	5	0.466996	0.505549	100
													225	30	0.279099	0.0789753	100
													226	10	0.388224	0.560166	100
													227	50	0.0523871	0	100
													228	20	0.339141	0.320471	100
													229	40	0.162217	0	100
													230	15	0.371996	0.470843	100
													231	45	0.0772132	0	100
													232	25	0.335109	0.169662	100
													233	35	0.208648	0.0337821	100
													234	5	0.415353	0.584647	100
													235	30	0.297181	0.111052	100
													236	10	0.353062	0.646938	100
													237	50	0.0681246	0	100
													238	20	0.30579	0.399921	100
													239	40	0.15276	0.0174782	100
													240	15	0.25859	0.515059	100
													241	45	0.0970072	0	100
													242	25	0.293546	0.211633	100
													243	35	0.207781	0.0485889	100
													244	5	0	1	100
													245	30	0.316726	0	100
													246	10	0.490637	0.509363	100
													247	50	0	0	100
													248	20	0.358967	0.191193	100
													249	40	0.176139	0	100
													250	15	0.465312	0.283384	100
													251	45	0.118169	0	100
													252	25	0.396306	0.122708	100
													253	35	0.197136	0	100
													254	5	0.504103	0.495897	100
													255	30	0.282871	0.0822219	100
													256	10	0.367031	0.544678	100
													257	50	0.0550449	0	100
													258	20	0.342896	0.308181	100
													259	40	0.170971	0.0134093	100
													260	15	0.396765	0.412844	100
													261	45	0.0988189	0	100
													262	25	0.342772	0.168413	100
													263	35	0.204229	0.0164838	100
													264	5	0.329832	0.670168	100
													265	30	0.245147	0.102115	100
													266	10	0.33558	0.66442	100
													267	50	0.0669654	0	100
													268	20	0.314556	0.325744	100
													269	40	0.156368	0	100
													270	15	0.346414	0.564439	100
													271	45	0.0916542	0	100
													272	25	0.278994	0.197697	100
													273	35	0.192964	0.0245483	100
													274	5	0	1	100
													275	30	0.289823	0.110176	100
													276	10	0.339141	0.660859	100
													277	50	0.0662438	0	100
													278	20	0.281869	0.342119	100
													279	40	0.149246	0	100
													280	15	0.290659	0.593541	100
													281	45	0.10887	0	100
													282	25	0.313515	0.211227	100
													283	35	0.195895	0.0439461	100
													284	30	0.269612	0.11776	100
													285	10	0.327949	0.672051	100
													286	50	0.0429303	0	100
													287	20	0.305028	0.390246	100
													288	40	0.15779	0	100
													289	15	0.33819	0.512599	100
													290	45	0.0971204	0	100
													291	25	0.257998	0.197261	100
													292	35	0.177146	0.0567653	100
													293	30	0.267345	0.113671	100
													294	10	0.367122	0.572713	100
													295	50	0.0431196	0	100
													296	20	0.279129	0.388458	100
													297	40	0.116611	0	100
													298	15	0.342798	0.496897	100
													299	45	0.0942364	0	100
													300	25	0.293633	0.211386	100
													301	35	0.189776	0.046544	100
													302	5	0.419769	0.580231	100
													303	30	0.262866	0.106782	100
													304	10	0.4202	0.5798	100
													305	50	0.0643267	0	100
													306	20	0.293287	0.327306	100
													307	40	0.148094	0	100
													308	15	0.34159	0.499189	100
													309	45	0.0680286	0	100
													310	25	0.310291	0.212214	100
													311	35	0.203303	0.0468483	100
													312	5	0.332584	0.667416	100
													313	30	0.230661	0.092016	100
													314	10	0.443181	0.556819	100
													315	50	0.0609989	0	100
													316	20	0.292995	0.334898	100
													317	40	0.153855	0	100
													318	15	0.289911	0.510764	100
													319	45	0.0768458	0	100
													320	25	0.255537	0.224479	100
													321	35	0.197418	0.0368083	100
													322	5	0.423032	0.576968	100
													323	30	0.256859	0.124119	100
													324	10	0.400179	0.599821	100
													325	50	0.0570197	0	100
													326	20	0.377829	0.358027	100
													327	40	0.14117	0	100
													328	15	0.374776	0.443979	100
													329	45	0.0888019	0	100
													330	25	0.332817	0.191035	100
													331	35	0.192347	0.0422373	100
													332	5	0	1	100
													333	30	0.272485	0.11965	100
													334	10	0.481221	0.518779	100
													335	50	0.0423602	0	100
													336	20	0.345488	0.330958	100
													337	40	0.152708	0.0189346	100
													338	15	0.341634	0.514891	100
													339	45	0.103315	0	100
													340	25	0.308452	0.178603	100
													341	35	0.206807	0.0661263	100
													342	5	0.292771	0.707229	100
													343	30	0.317941	0.0554421	100
													344	10	0.525321	0.474679	100
													345	50	0.0466055	0	100
													346	20	0.416558	0.207771	100
													347	40	0.156527	0.01353	100
													348	15	0.417918	0.32759	100
													349	45	0.103315	0	100
													350	25	0.37392	0.104566	100
													351	35	0.22962	0.0180676	100
													352	5	0.45023	0.54977	100
													353	30	0.284737	0.0730252	100
													354	10	0.377724	0.552149	100
													355	50	0.0591394	0	100
													356	20	0.384814	0.261822	100
													357	40	0.16125	0	100
													358	15	0.399995	0.358477	100
													359	45	0.0905153	0	100
													360	25	0.378446	0.128554	100
													361	35	0.210183	0.0216371	100
													362	5	0.400554	0.599446	100
													363	30	0.257301	0.0817098	100
													364	10	0.451564	0.548436	100
													365	50	0.0725441	0	100
													366	20	0.324491	0.306097	100
													367	40	0.15847	0.0191178	100
													368	15	0.369071	0.515421	100
													369	45	0.0975467	0	100
													370	25	0.324703	0.19656	100
													371	35	0.235616	0.0352387	100
													372	5	0.377221	0.622779	100
													373	30	0.306673	0.0897955	100
													374	10	0.37401	0.53945	100
													375	50	0.0617115	0	100
													376	20	0.299986	0.290644	100
													377	40	0.177205	0.0154049	100
													378	15	0.328676	0.42373	100
													379	45	0.108646	0	100
													380	25	0.33813	0.163582	100
													381	35	0.230138	0.0346075	100
													382	5	0.335166	0.587678	100
													383	30	0.296346	0.0577183	100
													384	10	0.43191	0.515563	100
													385	50	0.051891	0	100
													386	20	0.399606	0.209393	100
													387	40	0.130243	0	100
													388	15	0.363782	0.432987	100
													389	45	0.095707	0	100
													390	25	0.37994	0.126158	100
													391	35	0.218065	0.0266028	100
													392	5	0.300477	0.699523	100
													393	30	0.326382	0.0825838	100
													394	10	0.338467	0.522496	100
													395	50	0.0696541	0	100
													396	20	0.339236	0.27184	100
													397	40	0.163863	0.0120466	100
													398	15	0.308198	0.411508	100
													399	45	0.120449	0.0041831	100
													400	25	0.352557	0.172217	100
													401	35	0.250696	0.0336808	100
													402	5	0.308942	0.600227	100
													403	30	0.295643	0.0980095	100
													404	10	0.303469	0.696531	100
													405	50	0.0625848	0	100
													406	20	0.347174	0.347819	100
													407	40	0.173776	0	100
													408	15	0.303283	0.51406	100
													409	45	0.0785615	0	100
													410	25	0.297843	0.214644	100
													411	35	0.198628	0.0409783	100
													412	5	0.322095	0.677905	100
													413	30	0.270747	0.140511	100
													414	10	0.35975	0.64025	100
													415	50	0.0646384	0	100
													416	20	0.282737	0.389326	100
													417	40	0.146025	0.0120276	100
													418	15	0.313129	0.535221	100
													419	45	0.111357	0	100
													420	25	0.291229	0.238186	100
													421	35	0.210164	0.0546235	100
													422	5	0.302051	0.697949	100
													423	30	0.301563	0.0991155	100
													424	10	0.422681	0.50521	100
													425	50	0.0439672	0	100
													426	20	0.350727	0.314941	100
													427	40	0.157038	0.0112707	100
													428	15	0.334151	0.443636	100
													429	45	0.0974798	0	100
													430	25	0.345553	0.171087	100
													431	35	0.235977	0.0295496	100
													432	5	0.384902	0.615098	100
													433	30	0.311647	0.10997	100
													434	10	0.301009	0.600769	100
													435	50	0.0519547	0	100
													436	20	0.327128	0.270488	100
													437	40	0.202366	0.0135084	100
													438	15	0.254549	0.460363	100
													439	45	0.123316	0	100
													440	25	0.360408	0.184766	100
													441	35	0.252797	0.0446068	100
													442	5	0.177718	0.642631	100
													443	30	0.266783	0.150924	100
													444	10	0.268778	0.600636	100
													445	50	0.0723957	0	100
													446	20	0.23909	0.434495	100
													447	40	0.172157	0.0254362	100
													448	15	0.267118	0.509671	100
													449	45	0.0983122	0	100
													450	25	0.303677	0.285827	100
													451	35	0.238247	0.063541	100
													452	5	0.255366	0.744634	100
													453	30	0.272056	0.117058	100
													454	10	0.319049	0.633241	100
													455	50	0.0612079	0	100
													456	20	0.290011	0.358152	100
													457	40	0.156266	0	100
													458	15	0.315368	0.481735	100
													459	45	0.0758823	0	100
													460	25	0.274659	0.238961	100
													461	35	0.218541	0.0605102	100
													462	5	0	1	100
													463	30	0.250307	0.100376	100
													464	10	0.310836	0.59371	100
													465	50	0.0721562	0	100
													466	20	0.27687	0.411	100
													467	40	0.136985	0.0226725	100
													468	15	0.304626	0.54467	100
													469	45	0.102414	0	100
													470	25	0.286544	0.21107	100
													471	35	0.207064	0.0405025	100
													472	5	0.402156	0.597844	100
													473	30	0.296624	0.0962806	100
													474	10	0.372457	0.513344	100
													475	50	0.0584457	0	100
													476	20	0.324729	0.355465	100
													477	40	0.142343	0	100
													478	15	0.310323	0.515341	100
													479	45	0.112973	0	100
													480	25	0.312461	0.206934	100
													481	35	0.21559	0.053717	100
													482	5	0.493113	0.506887	100
													483	30	0.272504	0.0814274	100
													484	10	0.355928	0.577448	100
													485	50	0.0516774	0	100
													486	20	0.336066	0.286568	100
													487	40	0.150051	0.0104324	100
													488	15	0.37611	0.402242	100
													489	45	0.0768559	0	100
													490	25	0.330196	0.182606	100
													491	35	0.227209	0.0236964	100
													492	5	0.388182	0.611818	100
													493	30	0.250412	0.114889	100
													494	10	0.365264	0.581321	100
													495	50	0.068199	0	100
													496	20	0.327934	0.366316	100
													497	40	0.154664	0	100
													498	15	0.336152	0.525988	100
													499	45	0.10674	0	100
													500	25	0.301219	0.237597	100
													501	35	0.223096	0.0572666	100
													502	5	0	1	100
													503	30	0.334019	0.0871493	100
													504	10	0.292634	0.540303	100
													505	50	0.0660735	0	100
													506	20	0.322803	0.272443	100
													507	40	0.177026	0.0082803	100
													508	15	0.288002	0.408549	100
													509	45	0.113749	0.00300187	100
													510	25	0.370643	0.168029	100
													511	35	0.258253	0.0359439	100
													512	5	0.297172	0.59611	100
													513	30	0.198322	0.0564869	100
													514	10	0.129423	0.357416	100
													515	50	0.0368898	0	100
													516	20	0.322866	0.247703	100
													517	40	0.10296	0	100
													518	15	0.279385	0.432742	100
													519	45	0.0693344	0	100
													520	25	0.238929	0.128596	100
													521	35	0.16319	0.0267332	100
													522	5	0.0186749	0.114258	100
													523	30	0.244436	0.0732029	100
													524	10	0.461038	0.538962	100
													525	50	0.045132	0	100
													526	20	0.341617	0.244668	100
													527	40	0.109953	0	100
													528	15	0.375073	0.380679	100
													529	45	0.0862858	0	100
													530	25	0.335996	0.127951	100
													531	35	0.168394	0.0295592	100
													532	5	0.477099	0.522901	100
													533	30	0.264409	0.0498024	100
													534	10	0.354989	0.523344	100
													535	50	0.0378038	0	100
													536	20	0.36097	0.210217	100
													537	40	0.125989	0	100
													538	15	0.347858	0.407114	100
													539	45	0.0856691	0	100
													540	25	0.265866	0.135719	100
													541	35	0.216435	0.0187043	100
													542	5	0.354994	0.645006	100
													543	30	0.310901	0.0753544	100
													544	10	0.378475	0.557123	100
													545	50	0.053997	0	100
													546	20	0.329265	0.275477	100
													547	40	0.154905	0	100
													548	15	0.376777	0.406568	100
													549	45	0.115656	0	100
													550	25	0.34233	0.155953	100
													551	35	0.258126	0.0394428	100
													552	5	0.379246	0.620754	100
													553	30	0.310639	0.107434	100
													554	10	0.315391	0.565014	100
													555	50	0.0619001	0	100
													556	20	0.319454	0.288571	100
													557	40	0.1794	0.0122856	100
													558	15	0.305817	0.428089	100
													559	45	0.105632	0	100
													560	25	0.344171	0.168526	100
													561	35	0.247158	0.0305228	100
													562	5	0.27594	0.644061	100
													563	30	0.25547	0.113146	100
													564	10	0.377861	0.622139	100
													565	50	0.048116	0	100
													566	20	0.297382	0.328466	100
													567	40	0.154535	0	100
													568	15	0.336646	0.514159	100
													569	45	0.0858429	0	100
													570	25	0.229318	0.223174	100
													571	35	0.204928	0.0389158	100
													572	5	0	1	100
													573	30	0.328277	0.0631293	100
													574	10	0.409467	0.515745	100
													575	50	0.0630811	0	100
													576	20	0.386441	0.271903	100
													577	40	0.180624	0	100
													578	15	0.338218	0.378644	100
													579	45	0.0983314	0	100
													580	25	0.357025	0.174752	100
													581	35	0.253674	0.0307916	100
													582	5	0.375657	0.624343	100
													583	30	0.291627	0.0499742	100
													584	10	0.525462	0.424527	100
													585	50	0.0590465	0	100
													586	20	0.431558	0.196684	100
													587	40	0.166274	0	100
													588	15	0.406619	0.437311	100
													589	45	0.0910895	0	100
													590	25	0.358994	0.125602	100
													591	35	0.224647	0.0261981	100
													592	5	0.44227	0.55773	100
													593	30	0.279836	0.0819308	100
													594	10	0.36398	0.586723	100
													595	50	0.0621715	0	100
													596	20	0.340501	0.271605	100
													597	40	0.153131	0	100
													598	15	0.319653	0.412055	100
													599	45	0.0984243	0	100
													600	25	0.309642	0.152608	100
													601	35	0.227567	0.0186555	100
													602	5	0.411559	0.588441	100
													603	30	0.322372	0.0766311	100
													604	10	0.332861	0.548495	100
													605	50	0.0646609	0	100
													606	20	0.332888	0.289223	100
													607	40	0.166969	0.011915	100
													608	15	0.340512	0.398965	100
													609	45	0.0930752	0	100
													610	25	0.320121	0.184744	100
													611	35	0.252523	0.031862	100
													612	5	0.398008	0.601992	100
													613	30	0.23504	0.0500621	100
													614	10	0.264321	0.590837	100
													615	50	0.0292432	0	100
													616	20	0.329015	0.229582	100
													617	40	0.104855	0	100
													618	15	0.355581	0.432516	100
													619	45	0.0452776	0	100
													620	25	0.296134	0.0927247	100
													621	35	0.19369	0.0173087	100
													622	5	0.189756	0.515234	100
													623	30	0.227841	0.0649192	100
													624	10	0.427907	0.572093	100
													625	50	0.0469298	0	100
													626	20	0.366286	0.246509	100
													627	40	0.112157	0	100
													628	15	0.361769	0.405727	100
													629	45	0.0796177	0	100
													630	25	0.310303	0.123791	100
													631	35	0.192672	0.0283192	100
													632	5	0.39322	0.60678	100
													633	30	0.301161	0.0842756	100
													634	10	0.320752	0.591335	100
													635	50	0.0631022	0	100
													636	20	0.312755	0.312362	100
													637	40	0.159744	0.00960687	100
													638	15	0.313478	0.440241	100
													639	45	0.112661	0	100
													640	25	0.36446	0.181997	100
													641	35	0.245756	0.0429919	100
													642	5	0.2319	0.66058	100
													643	30	0.323351	0.0971587	100
													644	10	0.369727	0.562033	100
													645	50	0.0539592	0	100
													646	20	0.341877	0.306068	100
													647	40	0.153	0.0135048	100
													648	15	0.344993	0.499554	100
													649	45	0.105536	0	100
													650	25	0.320251	0.186869	100
													651	35	0.261449	0.0369528	100
													652	5	0.294872	0.705128	100
													653	30	0.299043	0.0706681	100
													654	10	0.345552	0.593333	100
													655	50	0.0560239	0	100
													656	20	0.352894	0.301787	100
													657	40	0.170134	0.0199963	100
													658	15	0.399208	0.409035	100
													659	45	0.0951206	0	100
													660	25	0.327528	0.180633	100
													661	35	0.199668	0.0370995	100
													662	5	0.348883	0.651117	100
													663	30	0.279878	0.0889533	100
													664	10	0.323213	0.603404	100
													665	50	0.0425439	0	100
													666	20	0.305855	0.332517	100
													667	40	0.166281	0.0140639	100
													668	15	0.330294	0.455238	100
													669	45	0.104184	0	100
													670	25	0.331871	0.215712	100
													671	35	0.248273	0.0336143	100
													672	5	0.288637	0.620427	100
													673	30	0.238152	0.0634285	100
													674	10	0.296018	0.58441	100
													675	50	0.0484193	0	100
													676	20	0.329443	0.246209	100
													677	40	0.115626	0.011261	100
													678	15	0.304941	0.457892	100
													679	45	0.0843376	0	100
													680	25	0.267922	0.151667	100
													681	35	0.155893	0.0197769	100
													682	5	0.200164	0.66785	100
													683	30	0.30123	0.0885302	100
													684	10	0.367285	0.549731	100
													685	50	0.0496252	0	100
													686	20	0.344879	0.303315	100
													687	40	0.149325	0.00923757	100
													688	15	0.381949	0.470647	100
													689	45	0.105563	0	100
													690	25	0.346564	0.170221	100
													691	35	0.22811	0.0279882	100
													692	5	0.360328	0.566721	100
													693	30	0.27922	0.0928653	100
													694	10	0.332274	0.602366	100
													695	50	0.046039	0	100
													696	20	0.366179	0.267909	100
													697	40	0.137596	0	100
													698	15	0.408161	0.446241	100
													699	45	0.0920228	0	100
													700	25	0.289279	0.13562	100
													701	35	0.212228	0.0298378	100
													702	5	0.210174	0.789826	100
													703	30	0.277698	0.0966734	100
													704	10	0.375968	0.540401	100
													705	50	0.0521382	0	100
													706	20	0.340725	0.273112	100
													707	40	0.145682	0	100
													708	15	0.359485	0.405068	100
													709	45	0.0968394	0	100
													710	25	0.331371	0.151334	100
													711	35	0.245848	0.0380696	100
													712	5	0.386656	0.504271	100
													713	30	0.304345	0.072222	100
													714	10	0.410047	0.501204	100
													715	50	0.0625726	0	100
													716	20	0.31862	0.252739	100
													717	40	0.11246	0	100
													718	15	0.41068	0.412455	100
													719	45	0.0849806	0	100
													720	25	0.355853	0.131314	100
													721	35	0.212069	0.0257247	100
													722	5	0.398134	0.601866	100
													723	30	0.265355	0.109386	100
													724	10	0.309511	0.690489	100
													725	50	0.0387605	0	100
													726	20	0.349419	0.353224	100
													727	40	0.134755	0	100
													728	15	0.30809	0.616666	100
													729	45	0.0764189	0	100
													730	25	0.286032	0.235916	100
													731	35	0.238421	0.0293249	100
													732	5	0	1	100
													733	30	0.305785	0.0604947	100
													734	10	0.371028	0.570471	100
													735	50	0.0570881	0	100
													736	20	0.345794	0.251991	100
													737	40	0.161011	0.0133642	100
													738	15	0.393213	0.368064	100
													739	45	0.0879844	0	100
													740	25	0.371334	0.154524	100
													741	35	0.267231	0.0224982	100
													742	5	0.364741	0.548499	100
													743	30	0.256245	0.119217	100
													744	10	0.398097	0.601903	100
													745	50	0.0650705	0	100
													746	20	0.295102	0.383677	100
													747	40	0.144453	0	100
													748	15	0.335255	0.559012	100
													749	45	0.118407	0	100
													750	25	0.274287	0.2195	100
													751	35	0.197103	0.0410389	100
													752	5	0.356286	0.643714	100
													753	30	0.276046	0.0753029	100
													754	10	0.399413	0.600587	100
													755	50	0.0547242	0	100
													756	20	0.345917	0.233922	100
													757	40	0.136533	0	100
													758	15	0.404523	0.417633	100
													759	45	0.0864694	0	100
													760	25	0.333818	0.124432	100
													761	35	0.226755	0	100
													762	5	0.370757	0.629243	100
													763	30	0.284494	0.0814419	100
													764	10	0.435935	0.506881	100
													765	50	0.0522899	0	100
													766	20	0.361918	0.24124	100
													767	40	0.160897	0	100
													768	15	0.344301	0.439513	100
													769	45	0.0860611	0	100
													770	25	0.340941	0.158473	100
													771	35	0.244869	0.0164809	100
													772	5	0.369716	0.630284	100
													773	30	0.25317	0.0776351	100
													774	10	0.412738	0.536289	100
													775	50	0.0367557	0	100
													776	20	0.370474	0.263077	100
													777	40	0.169622	0	100
													778	15	0.369182	0.384205	100
													779	45	0.0664877	0	100
													780	25	0.335522	0.120511	100
													781	35	0.228735	0.0227069	100
													782	5	0.295164	0.704836	100
													783	30	0.324719	0.099269	100
													784	10	0.301708	0.571766	100
													785	50	0.0764844	0	100
													786	20	0.309031	0.277607	100
													787	40	0.21209	0.0113801	100
													788	15	0.291441	0.441339	100
													789	45	0.139781	0	100
													790	25	0.302525	0.201986	100
													791	35	0.274035	0.0408942	100
													792	5	0.119213	0.610465	100
													793	30	0.328937	0	100
													794	10	0.414733	0.585267	100
													795	50	0	0	100
													796	20	0.426325	0.153454	100
													797	40	0.147082	0	100
													798	15	0.405264	0.403432	100
													799	45	0.0936869	0	100
													800	25	0.536512	0	100
													801	35	0.238323	0	100
													802	5	0	1	100
													803	30	0.319682	0.0694757	100
													804	10	0.284677	0.635294	100
													805	50	0.0729044	0	100
													806	20	0.339153	0.289732	100
													807	40	0.171388	0.0197103	100
													808	15	0.322897	0.475116	100
													809	45	0.111454	0	100
													810	25	0.349569	0.169132	100
													811	35	0.215821	0.0359482	100
													812	5	0.256759	0.743241	100
													813	30	0.325425	0.0965311	100
													814	10	0.312768	0.597618	100
													815	50	0.0645324	0	100
													816	20	0.326303	0.321024	100
													817	40	0.168063	0.018676	100
													818	15	0.287217	0.465601	100
													819	45	0.1193	0	100
													820	25	0.357268	0.183152	100
													821	35	0.251186	0.0404358	100
													822	5	0.252591	0.660949	100
													823	30	0.283084	0.0856004	100
													824	10	0.378269	0.547293	100
													825	50	0.0860496	0	100
													826	20	0.338788	0.24619	100
													827	40	0.140538	0	100
													828	15	0.349594	0.452898	100
													829	45	0.107577	0	100
													830	25	0.340252	0.154999	100
													831	35	0.218149	0	100
													832	5	0.336179	0.663821	100
													833	30	0.284128	0.0608417	100
													834	10	0.385617	0.519063	100
													835	50	0.0531954	0	100
													836	20	0.378393	0.247984	100
													837	40	0.172723	0	100
													838	15	0.448405	0.342034	100
													839	45	0.100106	0	100
													840	25	0.368862	0.136204	100
													841	35	0.20018	0.0306968	100
													842	5	0.262503	0.737497	100
													843	30	0.290818	0.116414	100
													844	10	0.315595	0.600678	100
													845	50	0.0825929	0	100
													846	20	0.315416	0.313612	100
													847	40	0.199189	0.0177202	100
													848	15	0.307631	0.492356	100
													849	45	0.130626	0	100
													850	25	0.301176	0.233344	100
													851	35	0.265258	0.0512806	100
													852	5	0.312494	0.687506	100
													853	30	0.299375	0.0989219	100
													854	10	0.430115	0.481372	100
													855	50	0.0687904	0	100
													856	20	0.332868	0.275767	100
													857	40	0.193972	0.0146434	100
													858	15	0.376584	0.392132	100
													859	45	0.0965879	0	100
													860	25	0.307417	0.177552	100
													861	35	0.244295	0.047953	100
													862	5	0.353744	0.646256	100
													863	30	0.338038	0.0823502	100
													864	10	0.330338	0.570962	100
													865	50	0.0701952	0	100
													866	20	0.325916	0.295409	100
													867	40	0.167885	0.0108911	100
													868	15	0.331639	0.418389	100
													869	45	0.114566	0	100
													870	25	0.369973	0.187419	100
													871	35	0.243908	0.0368927	100
													872	5	0.241723	0.631977	100
													873	30	0.302506	0.1061	100
													874	10	0.307592	0.595417	100
													875	50	0.0621027	0	100
													876	20	0.325167	0.315302	100
													877	40	0.184239	0.0127488	100
													878	15	0.336695	0.469139	100
													879	45	0.10997	0	100
													880	25	0.334485	0.185915	100
													881	35	0.248418	0.0383008	100
													882	5	0.301963	0.648329	100
													883	30	0.309825	0.0554825	100
													884	10	0.452265	0.505106	100
													885	50	0.0505184	0	100
													886	20	0.390018	0.237156	100
													887	40	0.176719	0	100
													888	15	0.381445	0.341766	100
													889	45	0.122859	0	100
													890	25	0.392217	0.121798	100
													891	35	0.241318	0.0241259	100
													892	5	0.299727	0.700273	100
													893	30	0.157905	0	100
													894	10	0.627824	0.372176	100
													895	50	0	0	100
													896	20	0.51646	0	100
													897	40	0	0	100
													898	15	1	0	100
													899	45	0	0	100
													900	25	0	0	100
													901	35	0.170391	0	100
													902	5	1	0	100
													903	30	0.252326	0.096195	100
													904	10	0.342813	0.657187	100
													905	50	0	0	100
													906	20	0.372822	0.328684	100
													907	40	0.146704	0	100
													908	15	0.45273	0.431657	100
													909	45	0.0987647	0	100
													910	25	0.309261	0.154816	100
													911	35	0.268893	0	100
													912	5	0.248322	0.751678	100
													913	30	0.337968	0.069714	100
													914	10	0.345279	0.605263	100
													915	50	0.0332145	0	100
													916	20	0.382391	0.271755	100
													917	40	0.156463	0	100
													918	15	0.403202	0.421235	100
													919	45	0.0871752	0	100
													920	25	0.330691	0.140945	100
													921	35	0.239065	0.0201834	100
													922	5	0.309221	0.690779	100
													923	30	0.292675	0.0531347	100
													924	10	0.435611	0.564389	100
													925	50	0.0419801	0	100
													926	20	0.390955	0.214919	100
													927	40	0.13368	0	100
													928	15	0.399764	0.400645	100
													929	45	0.0973683	0	100
													930	25	0.296035	0.154016	100
													931	35	0.217807	0	100
													932	5	0.431904	0.568096	100
													933	30	0.343821	0.0764614	100
													934	10	0.342061	0.533135	100
													935	50	0.0623366	0	100
													936	20	0.326907	0.315662	100
													937	40	0.199367	0.0158255	100
													938	15	0.305961	0.442922	100
													939	45	0.125294	0	100
													940	25	0.350497	0.188788	100
													941	35	0.269172	0.0364752	100
													942	5	0.270402	0.645261	100
													943	30	0.258006	0.0825882	100
													944	10	0.416195	0.529618	100
													945	50	0.0599977	0	100
													946	20	0.342486	0.304658	100
													947	40	0.120681	0.0174128	100
													948	15	0.34475	0.435298	100
													949	45	0.0843855	0	100
													950	25	0.293802	0.181973	100
													951	35	0.193835	0.0426318	100
													952	5	0.352074	0.647926	100
													953	30	0.230772	0.095965	100
													954	10	0	1	100
													955	50	0.0762322	0	100
													956	20	0.284096	0.324202	100
													957	40	0.158508	0	100
													958	15	0.328786	0.552294	100
													959	45	0	0	100
													960	25	0.235584	0.230765	100
													961	35	0.196376	0	100
													962	30	0.326658	0.0697645	100
													963	10	0.376162	0.623838	100
													964	50	0.0828089	0	100
													965	20	0.322075	0.256491	100
													966	40	0.164554	0	100
													967	15	0.341367	0.439329	100
													968	45	0.101758	0	100
													969	25	0.381981	0.151907	100
													970	35	0.235049	0.0373718	100
													971	5	0.321296	0.678704	100
													972	30	0.273706	0.0963038	100
													973	10	0.4093	0.510712	100
													974	50	0.0527835	0	100
													975	20	0.360044	0.251902	100
													976	40	0.151507	0.0143542	100
													977	15	0.406442	0.389862	100
													978	45	0.105085	0	100
													979	25	0.317786	0.147957	100
													980	35	0.215327	0.0363705	100
													981	5	0.490029	0.456279	100
													982	30	0.255763	0.10672	100
													983	10	0.349945	0.555164	100
													984	50	0.0597735	0	100
													985	20	0.319936	0.31598	100
													986	40	0.141709	0.0206087	100
													987	15	0.312989	0.463622	100
													988	45	0.100593	0.0066649	100
													989	25	0.266201	0.224315	100
													990	35	0.204826	0.0513889	100
													991	5	0.399062	0.600938	100
													992	30	0.310389	0.127597	100
													993	10	0.320442	0.679558	100
													994	50	0.0825189	0	100
													995	20	0.340086	0.432765	100
													996	40	0.172501	0	100
													997	15	0.35719	0.525291	100
													998	45	0.156825	0	100
													999	25	0.25449	0.253903	100
													1000	35	0.246586	0.0779005	100
													1001	30	0.312006	0.0891771	100
													1002	10	0.28207	0.639295	100
													1003	50	0.0701511	0	100
													1004	20	0.355513	0.269004	100
													1005	40	0.146523	0	100
													1006	15	0.329221	0.452398	100
													1007	45	0.112634	0	100
													1008	25	0.353804	0.149515	100
													1009	35	0.241703	0.0188554	100
													1010	5	0.233679	0.766321	100
													1011	30	0.285837	0.116615	100
													1012	10	0.345283	0.654717	100
													1013	50	0.0674992	0	100
													1014	20	0.300997	0.332649	100
													1015	40	0.155609	0	100
													1016	15	0.304613	0.56694	100
													1017	45	0.0631055	0	100
													1018	25	0.287412	0.246544	100
													1019	35	0.202474	0.0468943	100
													1020	5	0	1	100
													1021	30	0.291458	0.0863124	100
													1022	10	0.396558	0.540003	100
													1023	50	0.0553277	0	100
													1024	20	0.354387	0.294151	100
													1025	40	0.135933	0	100
													1026	15	0.350184	0.498892	100
													1027	45	0.102928	0	100
													1028	25	0.332787	0.171588	100
													1029	35	0.22364	0.0254221	100
													1030	5	0.367933	0.632067	100
													1031	30	0.245069	0.12393	100
													1032	10	0.32647	0.67353	100
													1033	50	0.0643071	0	100
													1034	20	0.311459	0.379971	100
													1035	40	0.13325	0	100
													1036	15	0.358737	0.549838	100
													1037	45	0.107319	0	100
													1038	25	0.247402	0.185935	100
													1039	35	0.213986	0.0583967	100
													1040	30	0.307365	0.0770527	100
													1041	10	0.37912	0.561422	100
													1042	50	0.0734764	0	100
													1043	20	0.324097	0.29479	100
													1044	40	0.161935	0	100
													1045	15	0.319391	0.399189	100
													1046	45	0.097633	0	100
													1047	25	0.355127	0.153334	100
													1048	35	0.245708	0.0393209	100
													1049	5	0.189027	0.607489	100
													1050	30	0.308344	0.109303	100
													1051	10	0.399609	0.525891	100
													1052	50	0.0441376	0	100
													1053	20	0.321184	0.286301	100
													1054	40	0.19058	0.0145971	100
													1055	15	0.334182	0.417538	100
													1056	45	0.115548	0	100
													1057	25	0.350551	0.188902	100
													1058	35	0.235421	0.043868	100
													1059	5	0.280755	0.719245	100
													1060	30	0.372958	0.12916	100
													1061	10	0.453206	0.546794	100
													1062	50	0	0	100
													1063	20	0.368665	0.431842	100
													1064	40	0.13511	0	100
													1065	15	0.344388	0.491292	100
													1066	45	0.121032	0	100
													1067	25	0.314823	0.276802	100
													1068	35	0.23506	0	100
													1069	30	0.341022	0.08184	100
													1070	10	0.321195	0.582999	100
													1071	50	0.0639593	0	100
													1072	20	0.345185	0.269	100
													1073	40	0.170827	0	100
													1074	15	0.318157	0.488682	100
													1075	45	0.087663	0	100
													1076	25	0.343495	0.201029	100
													1077	35	0.2494	0.0381906	100
													1078	5	0.330497	0.669503	100
													1079	30	0.299696	0.0784849	100
													1080	10	0.399193	0.600807	100
													1081	50	0.0670161	0	100
													1082	20	0.388948	0.251052	100
													1083	40	0.149353	0	100
													1084	15	0.527882	0.408074	100
													1085	45	0.0882685	0	100
													1086	25	0.355642	0.169945	100
													1087	35	0.281894	0	100
													1088	5	0.440999	0.559001	100
													1089	30	0.467805	0	100
													1090	10	0.668129	0.331871	100
													1091	50	0	0	100
													1092	20	0.555581	0.245407	100
													1093	40	0	0	100
													1094	15	0.627238	0.372762	100
													1095	45	0.179162	0	100
													1096	25	0.333969	0.149081	100
													1097	35	0.343651	0	100
													1098	30	0.307914	0.100576	100
													1099	10	0.361866	0.54676	100
													1100	50	0.0476685	0	100
													1101	20	0.289272	0.297601	100
													1102	40	0.152149	0.0148149	100
													1103	15	0.27441	0.463821	100
													1104	45	0.118871	0	100
													1105	25	0.355651	0.176591	100
													1106	35	0.242628	0.0512502	100
													1107	5	0.243656	0.756344	100
													1108	30	0.31617	0.103548	100
													1109	10	0.299475	0.603959	100
													1110	50	0.0713805	0	100
													1111	20	0.305639	0.329091	100
													1112	40	0.163879	0.0160688	100
													1113	15	0.336958	0.473169	100
													1114	45	0.106106	0	100
													1115	25	0.332905	0.181508	100
													1116	35	0.261498	0.0453833	100
													1117	5	0.269774	0.655191	100
													1118	30	0.283446	0.106653	100
													1119	10	0.34065	0.65935	100
													1120	50	0	0	100
													1121	20	0.431164	0.375549	100
													1122	40	0.182344	0	100
													1123	15	0.440565	0.442455	100
													1124	45	0.108019	0	100
													1125	25	0.283098	0.200654	100
													1126	35	0.170353	0	100
													1127	30	0.313729	0.104007	100
													1128	10	0.315348	0.609184	100
													1129	50	0.0763941	0	100
													1130	20	0.321028	0.312688	100
													1131	40	0.162995	0.0173875	100
													1132	15	0.336944	0.467419	100
													1133	45	0.100937	0	100
													1134	25	0.361927	0.186077	100
													1135	35	0.242601	0.041078	100
													1136	5	0.35317	0.64683	100
													1137	30	0.296066	0.063657	100
													1138	10	0.438326	0.561674	100
													1139	50	0.0433334	0	100
													1140	20	0.425633	0.261126	100
													1141	40	0.136906	0	100
													1142	15	0.331052	0.421966	100
													1143	45	0.0957097	0	100
													1144	25	0.365934	0.116997	100
													1145	35	0.220516	0.0332876	100
													1146	5	0.344444	0.655556	100
													1147	30	0.322377	0.0892002	100
													1148	10	0.31039	0.561099	100
													1149	50	0.0907356	0	100
													1150	20	0.285874	0.33024	100
													1151	40	0.214677	0.0171717	100
													1152	15	0.313111	0.428422	100
													1153	45	0.131392	0	100
													1154	25	0.350778	0.182199	100
													1155	35	0.266577	0.0504269	100
													1156	5	0.149559	0.635201	100
													1157	30	0.297282	0.0913565	100
													1158	10	0.297225	0.591867	100
													1159	50	0.0759994	0	100
													1160	20	0.348549	0.252562	100
													1161	40	0.195639	0	100
													1162	15	0.357042	0.511957	100
													1163	45	0.123909	0	100
													1164	25	0.337561	0.165561	100
													1165	35	0.254919	0.0542358	100
													1166	5	0.246018	0.581225	100
													1167	30	0.310075	0.114818	100
													1168	10	0.375145	0.53685	100
													1169	50	0.0599357	0	100
													1170	20	0.291699	0.319104	100
													1171	40	0.146583	0	100
													1172	15	0.316418	0.508489	100
													1173	45	0.0973925	0	100
													1174	25	0.357987	0.207587	100
													1175	35	0.25617	0.0389051	100
													1176	5	0.228155	0.771845	100
													1177	30	0.342094	0.0807615	100
													1178	10	0.285374	0.628225	100
													1179	50	0.0565257	0	100
													1180	20	0.32772	0.300655	100
													1181	40	0.158476	0.0147276	100
													1182	15	0.333873	0.408504	100
													1183	45	0.094552	0	100
													1184	25	0.328445	0.194669	100
													1185	35	0.257581	0.0316733	100
													1186	5	0.377551	0.622449	100
													1187	30	0.325041	0.102532	100
													1188	10	0.332276	0.56149	100
													1189	50	0.0624841	0	100
													1190	20	0.327254	0.256058	100
													1191	40	0.184223	0.0150638	100
													1192	15	0.28583	0.446531	100
													1193	45	0.114911	0.00592137	100
													1194	25	0.332348	0.189303	100
													1195	35	0.253436	0.0473309	100
													1196	5	0.340323	0.552795	100
													1197	30	0.307797	0.0971769	100
													1198	10	0.328703	0.594888	100
													1199	50	0.0816018	0	100
													1200	20	0.298686	0.30576	100
													1201	40	0.196851	0	100
													1202	15	0.325451	0.430538	100
													1203	45	0.103297	0.0132193	100
													1204	25	0.349706	0.207934	100
													1205	35	0.251516	0.0415471	100
													1206	5	0.203511	0.796489	100
													1207	30	0.326448	0.0577852	100
													1208	10	0.529223	0.470777	100
													1209	50	0.0526668	0	100
													1210	20	0.382594	0.229607	100
													1211	40	0.170919	0	100
													1212	15	0.42732	0.349265	100
													1213	45	0.10983	0	100
													1214	25	0.358805	0.125933	100
													1215	35	0.248251	0.0307575	100
													1216	5	0.388784	0.611216	100
													1217	30	0	0	100
													1218	10	1	0	100
													1219	50	0	0	100
													1220	20	0.469273	0	100
													1221	40	0	0	100
													1222	15	0.620412	0.379588	100
													1223	45	0	0	100
													1224	25	0.595737	0	100
													1225	35	0.380881	0	100
													1226	5	1	0	100
													1227	30	0.293869	0.08951	100
													1228	10	0.402557	0.520763	100
													1229	50	0.0644287	0	100
													1230	20	0.378003	0.301589	100
													1231	40	0.15915	0.0205944	100
													1232	15	0.341446	0.507133	100
													1233	45	0.117326	0	100
													1234	25	0.318409	0.163197	100
													1235	35	0.254784	0.0335295	100
													1236	5	0.503322	0.496678	100
													1237	30	0.483924	0	100
													1238	10	1	0	100
													1239	50	0	0	100
													1240	20	0.578497	0	100
													1241	40	0	0	100
													1242	15	0.568661	0.431339	100
													1243	45	0	0	100
													1244	25	0.485657	0	100
													1245	35	0	0	100
													1246	5	1	0	100
													1247	30	0.343143	0.0981296	100
													1248	10	0.277058	0.593235	100
													1249	50	0.0890345	0	100
													1250	20	0.316616	0.2721	100
													1251	40	0.190805	0.0159668	100
													1252	15	0.306372	0.464258	100
													1253	45	0.124516	0	100
													1254	25	0.361508	0.20138	100
													1255	35	0.287066	0.0491207	100
													1256	5	0.1351	0.658365	100
													1257	30	0.315983	0.0981857	100
													1258	10	0.347205	0.570725	100
													1259	50	0.0618983	0	100
													1260	20	0.34376	0.359968	100
													1261	40	0.157388	0	100
													1262	15	0.316992	0.544355	100
													1263	45	0.088605	0	100
													1264	25	0.332813	0.215038	100
													1265	35	0.244874	0.0409108	100
													1266	5	0.361156	0.638844	100
													1267	30	0.278664	0.0892854	100
													1268	10	0.368706	0.631294	100
													1269	50	0.0728148	0	100
													1270	20	0.374694	0.31254	100
													1271	40	0.173926	0	100
													1272	15	0.482425	0.404136	100
													1273	45	0.131128	0	100
													1274	25	0.344221	0.160675	100
													1275	35	0.29475	0	100
													1276	5	0	1	100
													1277	30	0.325331	0.083605	100
													1278	10	0.3984	0.525457	100
													1279	50	0.0701494	0	100
													1280	20	0.345887	0.267124	100
													1281	40	0.18882	0	100
													1282	15	0.355366	0.450485	100
													1283	45	0.104376	0	100
													1284	25	0.328018	0.142699	100
													1285	35	0.225238	0.0298835	100
													1286	5	0.264826	0.735174	100
													1287	30	0.343399	0.108185	100
													1288	10	0.29039	0.568813	100
													1289	50	0.0747076	0	100
													1290	20	0.327896	0.283836	100
													1291	40	0.193819	0.0119526	100
													1292	15	0.284711	0.42815	100
													1293	45	0.114377	0	100
													1294	25	0.326786	0.195586	100
													1295	35	0.258496	0.0446097	100
													1296	5	0.246362	0.643889	100
													1297	30	0.306095	0.0825688	100
													1298	10	0.273502	0.726498	100
													1299	50	0	0	100
													1300	20	0.357379	0.332855	100
													1301	40	0.189233	0	100
													1302	15	0.416292	0.513348	100
													1303	45	0.104467	0	100
													1304	25	0.315354	0.191545	100
													1305	35	0.21105	0	100
													1306	5	0	1	100
													1307	30	0.301638	0.0719083	100
													1308	10	0	0.379238	100
													1309	50	0	0	100
													1310	20	0.292253	0.357211	100
													1311	40	0.158627	0	100
													1312	15	0.238284	0.462329	100
													1313	45	0.0744785	0	100
													1314	25	0.408898	0.279005	100
													1315	35	0.245098	0	100
													1316	5	0	0.141656	100
													1317	30	0.31376	0.0871888	100
													1318	10	0.365498	0.552215	100
													1319	50	0.0445006	0	100
													1320	20	0.306087	0.340816	100
													1321	40	0.161482	0.0167041	100
													1322	15	0.36023	0.435189	100
													1323	45	0.0955538	0	100
													1324	25	0.299375	0.209465	100
													1325	35	0.235857	0.0289699	100
													1326	5	0.2694	0.7306	100
													1327	30	0.314122	0.0717356	100
													1328	10	0.463586	0.447769	100
													1329	50	0.059953	0	100
													1330	20	0.339673	0.256567	100
													1331	40	0.202977	0	100
													1332	15	0.425641	0.397355	100
													1333	45	0.108495	0	100
													1334	25	0.351251	0.158756	100
													1335	35	0.283303	0.0314872	100
													1336	5	0.474643	0.525357	100
													1337	30	0.29281	0.0638785	100
													1338	10	0.351141	0.584359	100
													1339	50	0.0561397	0	100
													1340	20	0.366135	0.256908	100
													1341	40	0.145239	0	100
													1342	15	0.373016	0.449906	100
													1343	45	0.0989847	0	100
													1344	25	0.312454	0.176315	100
													1345	35	0.236337	0	100
													1346	5	0.205861	0.794139	100
													1347	30	0.339085	0.094961	100
													1348	10	0.306383	0.613466	100
													1349	50	0.0695755	0	100
													1350	20	0.331968	0.30267	100
													1351	40	0.198296	0.0120065	100
													1352	15	0.346689	0.448548	100
													1353	45	0.111165	0	100
													1354	25	0.346936	0.178867	100
													1355	35	0.243412	0.0307039	100
													1356	5	0.299631	0.598419	100
													1357	30	0.281023	0.084299	100
													1358	10	0.386841	0.613159	100
													1359	50	0.0748437	0	100
													1360	20	0.327606	0.335949	100
													1361	40	0.154524	0	100
													1362	15	0.397688	0.489049	100
													1363	45	0.109992	0	100
													1364	25	0.308874	0.191268	100
													1365	35	0.232109	0.0472526	100
													1366	5	0.269289	0.730711	100
													1367	30	0.339695	0.0858396	100
													1368	10	0.309459	0.584302	100
													1369	50	0.0649392	0	100
													1370	20	0.349412	0.299011	100
													1371	40	0.189088	0.0101018	100
													1372	15	0.348951	0.437935	100
													1373	45	0.11907	0.00310275	100
													1374	25	0.377018	0.153757	100
													1375	35	0.273219	0.0323875	100
													1376	5	0.311705	0.607171	100
													1377	30	0.377484	0	100
													1378	50	0	0	100
													1379	20	0.630489	0	100
													1380	40	0	0	100
													1381	15	0	1	100
													1382	45	0	0	100
													1383	25	0.537858	0	100
													1384	35	0	0	100
													1385	30	0.353248	0.0899725	100
													1386	10	0.324393	0.564752	100
													1387	50	0.0672	0	100
													1388	20	0.354593	0.278325	100
													1389	40	0.186296	0.0167659	100
													1390	15	0.378623	0.424449	100
													1391	45	0.111112	0	100
													1392	25	0.339574	0.186827	100
													1393	35	0.260699	0.0432728	100
													1394	5	0.265543	0.609091	100
													1395	30	0.271545	0.0613152	100
													1396	10	0.349872	0.573869	100
													1397	50	0.0572945	0	100
													1398	20	0.286327	0.300553	100
													1399	40	0.179147	0	100
													1400	15	0.316198	0.519432	100
													1401	45	0.0902241	0	100
													1402	25	0.333604	0.165359	100
													1403	35	0.226506	0.0380336	100
													1404	5	0	1	100
													1405	30	0.337516	0.0984059	100
													1406	10	0.350762	0.550554	100
													1407	50	0.0599408	0	100
													1408	20	0.300492	0.325582	100
													1409	40	0.151708	0.0155777	100
													1410	15	0.322763	0.455319	100
													1411	45	0.120935	0	100
													1412	25	0.338701	0.19765	100
													1413	35	0.250307	0.0436199	100
													1414	5	0.248836	0.751164	100
													1415	30	0.317212	0.0949316	100
													1416	10	0.360877	0.539003	100
													1417	50	0.0598193	0	100
													1418	20	0.339171	0.285954	100
													1419	40	0.181949	0.0160582	100
													1420	15	0.339478	0.425848	100
													1421	45	0.1316	0	100
													1422	25	0.352446	0.195282	100
													1423	35	0.262168	0.0355014	100
													1424	5	0.294083	0.705917	100
													1425	30	0.293818	0.0642689	100
													1426	10	0.429896	0.570104	100
													1427	50	0	0	100
													1428	20	0.349232	0.302647	100
													1429	40	0.210153	0	100
													1430	15	0.437991	0.562009	100
													1431	45	0.0885638	0	100
													1432	25	0.393767	0.109219	100
													1433	35	0.229999	0	100
													1434	30	0.433507	0	100
													1435	10	0.150888	0.167195	100
													1436	50	0	0	100
													1437	20	0.459753	0.30192	100
													1438	40	0.203135	0	100
													1439	15	0.631136	0	100
													1440	45	0	0	100
													1441	25	1	0	100
													1442	35	0.205924	0	100
													1443	5	0	0	100
													1444	30	0.317095	0.0919426	100
													1445	10	0.35279	0.583508	100
													1446	50	0.0707944	0	100
													1447	20	0.380545	0.276937	100
													1448	40	0.165637	0.0177956	100
													1449	15	0.380207	0.398044	100
													1450	45	0.0856637	0	100
													1451	25	0.385546	0.14595	100
													1452	35	0.272329	0.0239966	100
													1453	5	0.214556	0.667742	100
													1454	30	0.324399	0.0964565	100
													1455	10	0.28685	0.639638	100
													1456	50	0.0569148	0	100
													1457	20	0.378732	0.254668	100
													1458	40	0.186405	0	100
													1459	15	0.298056	0.471917	100
													1460	45	0.122247	0	100
													1461	25	0.337589	0.180231	100
													1462	35	0.302766	0.0477608	100
													1463	5	0.178548	0.695504	100
													1464	30	0.347294	0.12408	100
													1465	10	0.287727	0.583473	100
													1466	50	0.0676821	0	100
													1467	20	0.313935	0.275162	100
													1468	40	0.207774	0.0195825	100
													1469	15	0.305628	0.455428	100
													1470	45	0.119494	0	100
													1471	25	0.337935	0.184558	100
													1472	35	0.288587	0.0406942	100
													1473	5	0.215783	0.547709	100
													1474	30	0.301665	0.0858279	100
													1475	10	0.413934	0.526559	100
													1476	50	0.0675753	0	100
													1477	20	0.377756	0.26123	100
													1478	40	0.195924	0	100
													1479	15	0.379402	0.367782	100
													1480	45	0.11338	0	100
													1481	25	0.398489	0.1406	100
													1482	35	0.273089	0.0300139	100
													1483	5	0.401733	0.598267	100
													1484	30	0.342775	0	100
													1485	10	0.474398	0.525602	100
													1486	50	0	0	100
													1487	20	0.367589	0.298077	100
													1488	40	0.183988	0	100
													1489	15	0.450718	0.413083	100
													1490	45	0	0	100
													1491	25	0.357648	0.143328	100
													1492	35	0.198838	0	100
													1493	5	0	1	100
													1494	30	0.36596	0	100
													1495	10	1	0	100
													1496	50	0	0	100
													1497	20	0.636074	0	100
													1498	40	0	0	100
													1499	15	1	0	100
													1500	45	0	0	100
													1501	25	0.597222	0	100
													1502	35	0	0	100
													1503	5	1	0	100
													1504	30	0.320696	0.0954454	100
													1505	10	0.414	0.532728	100
													1506	50	0.0683276	0	100
													1507	20	0.322614	0.293779	100
													1508	40	0.172867	0	100
													1509	15	0.342246	0.471946	100
													1510	45	0.121939	0	100
													1511	25	0.368726	0.157882	100
													1512	35	0.265144	0.033353	100
													1513	5	0.162482	0.406366	100
													1514	30	0.475215	0	100
													1515	10	0.541113	0.458887	100
													1516	50	0	0	100
													1517	20	1	0	100
													1518	40	0	0	100
													1519	15	1	0	100
													1520	45	0	0	100
													1521	25	0.464849	0	100
													1522	35	0	0	100
													1523	5	1	0	100
													1524	30	0.291223	0.0734968	100
													1525	10	0.383633	0.509525	100
													1526	50	0	0	100
													1527	20	0.336247	0.379254	100
													1528	40	0.149775	0	100
													1529	15	0.361884	0.476748	100
													1530	45	0.0734062	0	100
													1531	25	0.324959	0.156553	100
													1532	35	0.228291	0	100
													1533	5	0.314466	0.685534	100
													1534	30	0.180994	0	100
													1535	10	0.373697	0	100
													1536	50	0	0	100
													1537	20	0.519444	0	100
													1538	40	0	0	100
													1539	15	0.695267	0	100
													1540	45	0	0	100
													1541	25	0.269504	0	100
													1542	35	0.200323	0	100
													1543	5	1	0	100
													1544	30	0	0	100
													1545	50	0	0	100
													1546	20	0.683575	0	100
													1547	40	0	0	100
													1548	45	0	0	100
													1549	25	0.464885	0	100
													1550	35	0.360963	0	100
													1551	30	0.317591	0.118507	100
													1552	10	0.301795	0.609836	100
													1553	50	0.0605907	0	100
													1554	20	0.301581	0.312116	100
													1555	40	0.175037	0.0186589	100
													1556	15	0.340546	0.430424	100
													1557	45	0.110249	0	100
													1558	25	0.330617	0.215086	100
													1559	35	0.261913	0.0339705	100
													1560	5	0.217577	0.677862	100
													1561	30	0.333713	0.0751104	100
													1562	10	0.488669	0.511331	100
													1563	50	0.0675409	0	100
													1564	20	0.406114	0.280341	100
													1565	40	0.188312	0	100
													1566	15	0.400646	0.485582	100
													1567	45	0.125804	0	100
													1568	25	0.420752	0.156571	100
													1569	35	0.256687	0.0435145	100
													1570	5	0.221007	0.402098	100
													1571	30	0.321395	0.114235	100
													1572	10	0.356728	0.563926	100
													1573	50	0.0390757	0	100
													1574	20	0.303952	0.316193	100
													1575	40	0.156937	0	100
													1576	15	0.337094	0.447597	100
													1577	45	0.11311	0	100
													1578	25	0.327487	0.178417	100
													1579	35	0.255811	0.0417193	100
													1580	5	0.269346	0.730654	100
													1581	30	0.329201	0.107426	100
													1582	10	0.267414	0.624358	100
													1583	50	0.0630939	0	100
													1584	20	0.342039	0.337762	100
													1585	40	0.198911	0	100
													1586	15	0.382022	0.496248	100
													1587	45	0.115349	0	100
													1588	25	0.368774	0.176363	100
													1589	35	0.202032	0.0571894	100
													1590	5	0.265763	0.734237	100
													1591	30	0.353776	0.0819715	100
													1592	10	0.372656	0.627344	100
													1593	50	0.0892064	0	100
													1594	20	0.367885	0.30597	100
													1595	40	0.24468	0	100
													1596	15	0.328844	0.565302	100
													1597	45	0.1081	0	100
													1598	25	0.406215	0.14366	100
													1599	35	0.243686	0.0624	100
													1600	5	0.432506	0.567494	100
													1601	30	0.319931	0.0604916	100
													1602	10	0.386625	0.613375	100
													1603	50	0.0723378	0	100
													1604	20	0.362184	0.241166	100
													1605	40	0.150783	0	100
													1606	15	0.383534	0.616466	100
													1607	45	0.06388	0	100
													1608	25	0.308249	0.208223	100
													1609	35	0.247885	0	100
													1610	5	0.21473	0.460642	100
													1611	30	0.347813	0.0963046	100
													1612	10	0.30962	0.69038	100
													1613	50	0	0	100
													1614	20	0.35803	0.259223	100
													1615	40	0.157713	0	100
													1616	15	0.423202	0.485716	100
													1617	45	0.120432	0	100
													1618	25	0.411495	0.184121	100
													1619	35	0.285772	0	100
													1620	5	1	0	100
													1621	30	0.429046	0	100
													1622	10	1	0	100
													1623	50	0	0	100
													1624	20	1	0	100
													1625	40	0	0	100
													1626	15	0.524318	0.475682	100
													1627	45	0	0	100
													1628	25	1	0	100
													1629	35	0.299879	0	100
													1630	30	0	0	100
													1631	10	1	0	100
													1632	50	0	0	100
													1633	40	0	0	100
													1634	15	1	0	100
													1635	45	0	0	100
													1636	25	0.543575	0	100
													1637	30	0.316941	0.0827507	100
													1638	10	0.337118	0.544751	100
													1639	50	0.0800697	0	100
													1640	20	0.321971	0.272016	100
													1641	40	0.191447	0.0226521	100
													1642	15	0.31233	0.472437	100
													1643	45	0.114868	0	100
													1644	25	0.312829	0.164296	100
													1645	35	0.279682	0.039686	100
													1646	5	0.301047	0.511232	100
													1647	30	0.531577	0	100
													1648	10	0.514563	0.485437	100
													1649	50	0	0	100
													1650	20	0.572236	0.427764	100
													1651	40	0.222085	0	100
													1652	15	1	0	100
													1653	45	0	0	100
													1654	25	0.585066	0.414934	100
													1655	35	0.294348	0	100
													1656	5	0	0	100
													1657	30	0.0618619	0.0488535	100
													1658	10	0.0297129	0.907837	100
													1659	50	0	0	100
													1660	20	0.0851803	0.37718	100
													1661	40	0	0	100
													1662	15	0.0662552	0.710864	100
													1663	45	0	0	100
													1664	25	0.0765786	0.150697	100
													1665	35	0.044461	0	100
													1666	5	0	1	100
													1667	30	0.362101	0.080664	100
													1668	10	0.357754	0.642246	100
													1669	50	0.0650197	0	100
													1670	20	0.376441	0.270659	100
													1671	40	0.139607	0	100
													1672	15	0.338434	0.550034	100
													1673	45	0.132697	0	100
													1674	25	0.368914	0.182938	100
													1675	35	0.27483	0	100
													1676	5	0.337602	0.662398	100
													1677	30	0.334502	0.0755644	100
													1678	10	0.389108	0.610892	100
													1679	50	0.04782	0	100
													1680	20	0.341167	0.373696	100
													1681	40	0.133451	0	100
													1682	15	0.338156	0.544486	100
													1683	45	0.0916882	0	100
													1684	25	0.342186	0.227941	100
													1685	35	0.278774	0	100
													1686	5	0	1	100
													1687	30	0.316513	0.0936551	100
													1688	10	0.331646	0.611262	100
													1689	50	0.0733299	0	100
													1690	20	0.316655	0.344785	100
													1691	40	0.173721	0	100
													1692	15	0.367075	0.515498	100
													1693	45	0.105583	0	100
													1694	25	0.358087	0.203133	100
													1695	35	0.258926	0.0440775	100
													1696	5	0.172944	0.827056	100
													1697	30	0.303325	0.0973459	100
													1698	10	0.421757	0.578243	100
													1699	50	0.0900165	0	100
													1700	20	0.346006	0.372767	100
													1701	40	0.164817	0	100
													1702	15	0.46128	0.53872	100
													1703	45	0.137816	0	100
													1704	25	0.400126	0.18319	100
													1705	35	0.283216	0	100
													1706	5	0	1	100
													1707	30	0.328006	0.085039	100
													1708	10	0.399953	0.393049	100
													1709	50	0	0	100
													1710	20	0.384846	0.346171	100
													1711	40	0.164456	0	100
													1712	15	0.5961	0.4039	100
													1713	45	0.133526	0	100
													1714	25	0.43898	0.213109	100
													1715	35	0.212912	0	100
													1716	5	0.448088	0.551912	100
													1717	30	0.333373	0.076394	100
													1718	10	0.338329	0.539006	100
													1719	50	0.0968671	0	100
													1720	20	0.440778	0.250311	100
													1721	40	0.183827	0	100
													1722	15	0.392835	0.536332	100
													1723	45	0.122014	0	100
													1724	25	0.431993	0.142282	100
													1725	35	0.266729	0.0250238	100
													1726	5	0	1	100
													1727	30	0.350592	0.100087	100
													1728	10	0.263082	0.552754	100
													1729	50	0.060032	0	100
													1730	20	0.288738	0.297393	100
													1731	40	0.214193	0	100
													1732	15	0.296161	0.461146	100
													1733	45	0.120048	0	100
													1734	25	0.333221	0.201071	100
													1735	35	0.280863	0.0346406	100
													1736	5	0.120913	0.610918	100
													1737	30	0.0788659	0.0428316	100
													1738	10	0	0.961912	100
													1739	50	0	0	100
													1740	20	0.0866668	0.386806	100
													1741	40	0	0	100
													1742	15	0.0444168	0.737948	100
													1743	45	0	0	100
													1744	25	0.118904	0.185753	100
													1745	35	0.0355916	0	100
													1746	5	0	1	100
													1747	30	0.516091	0	100
													1748	10	0	0	100
													1749	50	0	0	100
													1750	20	0.538297	0.288519	100
													1751	40	0.267862	0	100
													1752	15	0.444428	0.271909	100
													1753	45	0	0	100
													1754	25	0.624077	0.183101	100
													1755	35	0.206909	0	100
													1756	5	0	0	100
													1757	30	0.537151	0	100
													1758	10	0.319099	0.680901	100
													1759	50	0	0	100
													1760	20	0.711469	0.288531	100
													1761	40	0.175554	0	100
													1762	15	0.475797	0.524203	100
													1763	45	0.168177	0	100
													1764	25	0.473171	0	100
													1765	35	0.303394	0	100
													1766	5	0	1	100
													1767	30	0.294907	0.100978	100
													1768	10	0.379276	0.620724	100
													1769	50	0	0	100
													1770	20	0.365502	0.30617	100
													1771	40	0.190882	0	100
													1772	15	0.41647	0.58353	100
													1773	45	0.117096	0	100
													1774	25	0.331358	0.233006	100
													1775	35	0.249627	0.0460268	100
													1776	5	0	1	100
													1777	30	0.383806	0.185602	100
													1778	10	0	1	100
													1779	50	0	0	100
													1780	20	0.409709	0.407524	100
													1781	40	0.219764	0	100
													1782	15	0.408745	0.591255	100
													1783	45	0.194197	0	100
													1784	25	0.355671	0.15957	100
													1785	35	0.339171	0	100
													1786	30	0.327501	0.0750696	100
													1787	10	0.362885	0.637115	100
													1788	50	0.0744522	0	100
													1789	20	0.408554	0.362391	100
													1790	40	0.192454	0	100
													1791	15	0.528131	0.471869	100
													1792	45	0.149983	0	100
													1793	25	0.348492	0.171827	100
													1794	35	0.248595	0	100
													1795	30	0.484848	0	100
													1796	10	0	0.390226	100
													1797	50	0	0	100
													1798	20	0.416409	0.583591	100
													1799	40	0.147844	0	100
													1800	15	0.213068	0.504196	100
													1801	45	0	0	100
													1802	25	0.693643	0	100
													1803	35	0.19728	0	100
													1804	5	0	0.138876	100
													1805	30	0.321942	0.10057	100
													1806	10	0.344593	0.655407	100
													1807	50	0.0656796	0	100
													1808	20	0.418536	0.386142	100
													1809	40	0.146691	0	100
													1810	15	0.314095	0.546948	100
													1811	45	0.128392	0	100
													1812	25	0.339903	0.173399	100
													1813	35	0.226237	0	100
													1814	5	0	1	100
													1815	30	0.345145	0.0864807	100
													1816	10	0.365601	0.46785	100
													1817	50	0.0720237	0	100
													1818	20	0.338321	0.254426	100
													1819	40	0.189317	0	100
													1820	15	0.3309	0.317171	100
													1821	45	0.127662	0	100
													1822	25	0.378125	0.179767	100
													1823	35	0.289614	0.0460667	100
													1824	5	0.376839	0.429181	100
													1825	30	0.306544	0.10547	100
													1826	10	0.425935	0.48719	100
													1827	50	0.0651967	0	100
													1828	20	0.414576	0.401386	100
													1829	40	0.248807	0	100
													1830	15	0.350305	0.477403	100
													1831	45	0.0737231	0	100
													1832	25	0.459667	0.131944	100
													1833	35	0.241151	0	100
													1834	5	0.399813	0.600187	100
													1835	30	0.290279	0.110081	100
													1836	10	0.243459	0.642221	100
													1837	50	0.086979	0	100
													1838	20	0.291508	0.354141	100
													1839	40	0.203415	0.0178535	100
													1840	15	0.351226	0.48596	100
													1841	45	0.1049	0	100
													1842	25	0.358915	0.213266	100
													1843	35	0.260942	0.057568	100
													1844	5	0.26934	0.73066	100
													1845	30	0.322804	0.0979003	100
													1846	10	0.33043	0.56742	100
													1847	50	0.0735653	0	100
													1848	20	0.354383	0.419457	100
													1849	40	0.178283	0	100
													1850	15	0.309868	0.536351	100
													1851	45	0.0809064	0	100
													1852	25	0.375392	0.237595	100
													1853	35	0.267796	0.0491152	100
													1854	5	0.336666	0.663334	100
													1855	30	0.303275	0.104274	100
													1856	10	0.317059	0.682941	100
													1857	50	0.088462	0	100
													1858	20	0.417737	0.358891	100
													1859	40	0.183747	0	100
													1860	15	0.407551	0.49989	100
													1861	45	0.0791192	0	100
													1862	25	0.346708	0.174411	100
													1863	35	0.299026	0	100
													1864	5	0	1	100
													1865	30	0.342183	0.105437	100
													1866	10	0.274668	0.589014	100
													1867	50	0.0872329	0	100
													1868	20	0.287478	0.304438	100
													1869	40	0.185978	0	100
													1870	15	0.270539	0.531472	100
													1871	45	0.124321	0	100
													1872	25	0.355416	0.207072	100
													1873	35	0.261428	0.0304655	100
													1874	5	0.156835	0.666702	100
													1875	30	0.340724	0.0942222	100
													1876	10	0.356506	0.479868	100
													1877	50	0.0441014	0	100
													1878	20	0.308801	0.287739	100
													1879	40	0.1982	0	100
													1880	15	0.277848	0.388003	100
													1881	45	0.107698	0	100
													1882	25	0.322627	0.180726	100
													1883	35	0.245371	0.0398395	100
													1884	5	0.247139	0.408008	100
													1885	30	0.292629	0	100
													1886	10	0.379455	0.620545	100
													1887	50	0	0	100
													1888	20	0.416716	0.353282	100
													1889	40	0.123839	0	100
													1890	15	0.402315	0.597685	100
													1891	45	0.107764	0	100
													1892	25	0.405625	0.118255	100
													1893	35	0.24839	0	100
													1894	5	0	1	100
													1895	30	0.357995	0.0658129	100
													1896	10	0.382014	0.617986	100
													1897	50	0.0410525	0	100
													1898	20	0.390997	0.228662	100
													1899	40	0.218834	0	100
													1900	15	0.399759	0.523148	100
													1901	45	0.117468	0	100
													1902	25	0.375476	0.185849	100
													1903	35	0.218903	0.0283257	100
													1904	5	0.270517	0.729483	100
													1905	30	0.38276	0	100
													1906	50	0	0	100
													1907	20	0	1	100
													1908	40	0	0	100
													1909	15	0	1	100
													1910	25	0.637974	0.362026	100
													1911	35	0	0	100
													1912	30	0.60298	0	100
													1913	10	0	0	100
													1914	50	0	0	100
													1915	20	1	0	100
													1916	40	0	0	100
													1917	15	0.540914	0	100
													1918	45	0	0	100
													1919	25	0.643889	0	100
													1920	35	0	0	100
													1921	5	0	0	100
													1922	30	0.354746	0.110757	100
													1923	10	0.321615	0.608406	100
													1924	50	0.0647347	0	100
													1925	20	0.33639	0.324988	100
													1926	40	0.192372	0.014135	100
													1927	15	0.293905	0.477821	100
													1928	45	0.105872	0	100
													1929	25	0.329127	0.224214	100
													1930	35	0.255724	0.0452897	100
													1931	5	0.219655	0.650012	100
													1932	30	0.28364	0.0879347	100
													1933	10	0.0794248	0.132358	100
													1934	50	0	0	100
													1935	20	0.316028	0.315768	100
													1936	40	0.158713	0	100
													1937	15	0.198898	0.349357	100
													1938	45	0	0	100
													1939	25	0.314062	0.196407	100
													1940	35	0.164023	0	100
													1941	5	0	0.0684644	100
													1942	30	0.263897	0.0826843	100
													1943	10	0.176679	0.823321	100
													1944	50	0	0	100
													1945	20	0.409347	0.371809	100
													1946	40	0.119623	0	100
													1947	15	0.312728	0.687272	100
													1948	45	0.131958	0	100
													1949	25	0.41971	0.252574	100
													1950	35	0.131873	0	100
													1951	30	0.342104	0.105052	100
													1952	10	0.271656	0.611683	100
													1953	50	0.0796815	0	100
													1954	20	0.31695	0.289414	100
													1955	40	0.22398	0	100
													1956	15	0.30808	0.456855	100
													1957	45	0.123432	0	100
													1958	25	0.344499	0.17581	100
													1959	35	0.290993	0.0393832	100
													1960	5	0.142387	0.636718	100
													1961	30	0	0	100
													1962	10	0	0	100
													1963	50	0	0	100
													1964	40	0	0	100
													1965	15	0.328517	0.306559	100
													1966	45	0	0	100
													1967	25	0.486062	0.271129	100
													1968	35	0	0	100
													1969	5	0	0	100
													1970	30	0.298209	0.085411	100
													1971	10	0.445915	0.554085	100
													1972	50	0	0	100
													1973	20	0.432565	0.29792	100
													1974	40	0.216626	0	100
													1975	15	0.489764	0.390626	100
													1976	45	0.143407	0	100
													1977	25	0.403971	0.135995	100
													1978	35	0.314634	0	100
													1979	5	1	0	100
													1980	30	0.28088	0.128237	100
													1981	10	0.258248	0.741752	100
													1982	50	0	0	100
													1983	20	0.345878	0.445951	100
													1984	40	0.124239	0	100
													1985	15	0.298272	0.606706	100
													1986	45	0.0769793	0	100
													1987	25	0.353577	0.302486	100
													1988	35	0.301311	0.0538336	100
													1989	5	0	1	100
													1990	30	0.207378	0.174891	100
													1991	10	0	1	100
													1992	50	0	0	100
													1993	20	0.393206	0.330538	100
													1994	40	0	0	100
													1995	15	0.357289	0.642711	100
													1996	45	0	0	100
													1997	25	0.265316	0.222559	100
													1998	35	0.28532	0	100
[truncated: 26,423 more rows]

## Sheet: Caval et al. Mol Cel Prot 2019
	variable	source	non_zero_count
1	243.0264, Man-P	WT	13640
2	243.0264, Man-P	KO	42894
3	405.0798, Man2-P	WT	3514
4	405.0798, Man2-P	KO	20521
5	274.0921, NeuAc-H2O	WT	86
6	274.0921, NeuAc-H2O	KO	171
7	292.1027, NeuAc	WT	86
8	292.1027, NeuAc	KO	123

## Sheet: Baath et al. JPR 2014
	Replicate	TrueCount	TotalCount	Type
1	1	1186	23170	SCX
2	2	540	7564	SCX
3	3	360	4749	SCX
4	4	3223	29413	SCX
5	5	3724	25436	SCX
6	6	2013	19637	SCX
7	7	3082	18771	SCX
8	8	4242	28381	SCX
9	9	673	22565	SCX
10	10	298	24250	SCX
11	11	4	8968	SCX
12	12	8862	25626	SCX
13	13	598	6885	SCX
14	14	363	4171	SCX
15	1	1237	12326	HpH
16	2	1275	12475	HpH
17	3	1410	10787	HpH
18	4	1204	10635	HpH
19	5	1234	15034	HpH
20	6	1949	14042	HpH
21	7	2906	17979	HpH
22	8	1791	17521	HpH
23	9	3060	20134	HpH
24	10	3083	18644	HpH
25	11	1927	14399	HpH
26	12	2400	19499	HpH
27	13	1402	14018	HpH
28	14	2666	19104	HpH
29	1	176	3573	HpH Opt
30	2	858	17960	HpH Opt
31	3	1869	17540	HpH Opt
32	4	1550	17378	HpH Opt
33	5	1380	18351	HpH Opt
34	6	1877	16698	HpH Opt
35	7	2489	16510	HpH Opt
36	8	1784	15709	HpH Opt
37	9	1672	18701	HpH Opt
38	10	2098	17691	HpH Opt
39	11	4630	19435	HpH Opt
40	12	3910	19262	HpH Opt
41	13	4464	18035	HpH Opt
42	14	3799	18182	HpH Opt
43	1	123	9999	HpH Opt Double TiO2
44	2	150	8192	HpH Opt Double TiO2
45	3	54	10816	HpH Opt Double TiO2
46	4	61	13927	HpH Opt Double TiO2
47	5	280	10809	HpH Opt Double TiO2
48	6	277	10327	HpH Opt Double TiO2
49	7	338	10990	HpH Opt Double TiO2
50	8	367	10067	HpH Opt Double TiO2
51	9	193	10623	HpH Opt Double TiO2
52	10	317	11232	HpH Opt Double TiO2
53	11	391	13144	HpH Opt Double TiO2
54	12	103	16964	HpH Opt Double TiO2
55	13	275	13274	HpH Opt Double TiO2
56	14	50	11509	HpH Opt Double TiO2

## Sheet: Woo et al. MCP 2018
source	nrows	row_count	percent
Unlabeled	10282	2	0.0194515
Isotype Control	14973	1404	9.37688
Anti-CD3/CD28	15081	2021	13.401
PMA/I	14651	1805	12.32

## Sheet: Riley et al. JPR 2020
All Ions					Sialyl					657					528
		Category	Value				Category	Value				Category	Value				Category	Value
	1	ETD	0.0436445			1	ETD	0			1	ETD	0			1	ETD	0
	2	EThcD15	0.0515799			2	EThcD15	0.0287893			2	EThcD15	0.00402288			2	EThcD15	0
	3	EThcD25	0.12266			3	EThcD25	0.0253594			3	EThcD25	0.00353561			3	EThcD25	0.000858762
	4	EThcD35	0.310203			4	EThcD35	0.0379395			4	EThcD35	0.00122162			4	EThcD35	0.000855973
	5	HCD10	0.0759844			5	HCD10	0.0425404			5	HCD10	0.00667334			5	HCD10	0
	6	HCD12	0.00430451			6	HCD12	0.00271763			6	HCD12	0			6	HCD12	0
	7	HCD20	0.174248			7	HCD20	0.0388437			7	HCD20	0.00249437			7	HCD20	0.00122061
	8	HCD25	0.185664			8	HCD25	0.0249956			8	HCD25	0.00171806			8	HCD25	0.00141298
	9	HCD30	0.329572			9	HCD30	0.010039			9	HCD30	0			9	HCD30	0
	10	HCD35	0.290243			10	HCD35	0			10	HCD35	0			10	HCD35	0
	11	HCD40	0.412089			11	HCD40	0.0302089			11	HCD40	0			11	HCD40	0
	12	HCD48	0.472654			12	HCD48	0.0156871			12	HCD48	0			12	HCD48	0
	13	HCD50	0.571902			13	HCD50	0.020596			13	HCD50	0			13	HCD50	0
	14	sceHCD25step15	0.147166			14	sceHCD25step15	0.0169885			14	sceHCD25step15	0.000831228			14	sceHCD25step15	0.000565199
	15	sceHCD30step10	0.217189			15	sceHCD30step10	0.0271284			15	sceHCD30step10	0.00149594			15	sceHCD30step10	0.000791653
	16	sceHCD30step18	0.224304			16	sceHCD30step18	0.0500128			16	sceHCD30step18	0.00377665			16	sceHCD30step18	0
	17	sceHCD35step15	0.233712			17	sceHCD35step15	0.0248208			17	sceHCD35step15	0.00192325			17	sceHCD35step15	0
	18	ETD	0.0042775			18	ETD	0			18	ETD	0			18	ETD	0
	19	EThcD15	0.0024035			19	EThcD15	0.0024035			19	EThcD15	0			19	EThcD15	0
	20	EThcD25	0.0810342			20	EThcD25	0.00504424			20	EThcD25	0			20	EThcD25	0
	21	EThcD35	0.28658			21	EThcD35	0.0105506			21	EThcD35	0			21	EThcD35	0.00133673
	22	HCD10	0.0509775			22	HCD10	0.0235253			22	HCD10	0.0039728			22	HCD10	0
	23	HCD12	0.0807098			23	HCD12	0.0384175			23	HCD12	0.00545095			23	HCD12	0
	24	HCD20	0.132697			24	HCD20	0.00746187			24	HCD20	0			24	HCD20	0.00147444
	25	HCD25	0.468794			25	HCD25	0.0341092			25	HCD25	0			25	HCD25	0
	26	HCD30	0.468715			26	HCD30	0.0650036			26	HCD30	0			26	HCD30	0
	27	HCD35	0.445551			27	HCD35	0.0469809			27	HCD35	0			27	HCD35	0
	28	HCD40	0.486149			28	HCD40	0			28	HCD40	0			28	HCD40	0
	29	HCD48	0.488094			29	HCD48	0.0138548			29	HCD48	0			29	HCD48	0
	30	HCD50	0.493277			30	HCD50	0.00284928			30	HCD50	0			30	HCD50	0
	31	sceHCD25step15	0.213332			31	sceHCD25step15	0.0396838			31	sceHCD25step15	0.00345827			31	sceHCD25step15	0.00137752
	32	sceHCD30step10	0.312221			32	sceHCD30step10	0.0541569			32	sceHCD30step10	0.00278967			32	sceHCD30step10	0.00181419
	33	sceHCD30step18	0.177927			33	sceHCD30step18	0.0150853			33	sceHCD30step18	0.00050832			33	sceHCD30step18	0.000837253
	34	sceHCD35step15	0.229418			34	sceHCD35step15	0.0178293			34	sceHCD35step15	0			34	sceHCD35step15	0
	35	ETD	0.00150767			35	ETD	0			35	ETD	0			35	ETD	0
	36	EThcD15	0.0572481			36	EThcD15	0.0307964			36	EThcD15	0.00436487			36	EThcD15	0
	37	EThcD25	0.0497144			37	EThcD25	0.0107091			37	EThcD25	0			37	EThcD25	0
	38	EThcD35	0.192414			38	EThcD35	0.0179519			38	EThcD35	0.00287199			38	EThcD35	0.00166538
	39	HCD10	0.0305912			39	HCD10	0.0157804			39	HCD10	0.00297207			39	HCD10	0
	40	HCD12	0.0954872			40	HCD12	0.00452658			40	HCD12	0			40	HCD12	0
	41	HCD20	0.196036			41	HCD20	0.0414658			41	HCD20	0.00354481			41	HCD20	0.0024646
	42	HCD25	0.288905			42	HCD25	0.032782			42	HCD25	0			42	HCD25	0.00178684
	43	HCD30	0.307476			43	HCD30	0.0610263			43	HCD30	0			43	HCD30	0.0024709
	44	HCD35	0.344646			44	HCD35	0.0542684			44	HCD35	0.000667188			44	HCD35	0.00166272
	45	HCD40	0.326031			45	HCD40	0.0202102			45	HCD40	0			45	HCD40	0.000317371
	46	HCD48	0.431571			46	HCD48	0.00426337			46	HCD48	0			46	HCD48	0
	47	HCD50	0.389563			47	HCD50	0			47	HCD50	0			47	HCD50	0
	48	sceHCD25step15	0.210094			48	sceHCD25step15	0.0500606			48	sceHCD25step15	0.00365882			48	sceHCD25step15	0.000692332
	49	sceHCD30step10	0.364406			49	sceHCD30step10	0.0219416			49	sceHCD30step10	0			49	sceHCD30step10	0
	50	sceHCD30step18	0.196417			50	sceHCD30step18	0.0193175			50	sceHCD30step18	0.00150303			50	sceHCD30step18	0.000988391
	51	sceHCD35step15	0.297182			51	sceHCD35step15	0.0532105			51	sceHCD35step15	0.00390144			51	sceHCD35step15	0.00112085
	52	ETD	0.00387291			52	ETD	0			52	ETD	0			52	ETD	0
	53	EThcD15	0.0640396			53	EThcD15	0.0362609			53	EThcD15	0.00716			53	EThcD15	0
	54	EThcD25	0.117123			54	EThcD25	0.0423441			54	EThcD25	0.0069953			54	EThcD25	0.000765136
	55	EThcD35	0.430474			55	EThcD35	0.0351272			55	EThcD35	0.00903079			55	EThcD35	0.00564859
	56	HCD10	0.0343253			56	HCD10	0.0198237			56	HCD10	0.00628062			56	HCD10	0
	57	HCD12	0.0770643			57	HCD12	0.0470863			57	HCD12	0.00600932			57	HCD12	0
	58	HCD20	0.303737			58	HCD20	0.0686303			58	HCD20	0.00831974			58	HCD20	0.00304422
	59	HCD25	0.222182			59	HCD25	0.0588522			59	HCD25	0.00276537			59	HCD25	0.00151479
	60	HCD30	0.676308			60	HCD30	0.0430465			60	HCD30	0.00312563			60	HCD30	0
	61	HCD35	0.40787			61	HCD35	0.0612512			61	HCD35	0			61	HCD35	0.00221203
	62	HCD40	0.423018			62	HCD40	0.0374785			62	HCD40	0			62	HCD40	0
	63	HCD48	0.478485			63	HCD48	0.0300332			63	HCD48	0			63	HCD48	0
	64	HCD50	0.445914			64	HCD50	0.0174216			64	HCD50	0			64	HCD50	0
	65	sceHCD25step15	0.238221			65	sceHCD25step15	0.0517885			65	sceHCD25step15	0.00436156			65	sceHCD25step15	0
	66	sceHCD30step10	0.274408			66	sceHCD30step10	0.0336363			66	sceHCD30step10	0.0022536			66	sceHCD30step10	0.00131567
	67	sceHCD30step18	0.222799			67	sceHCD30step18	0.01437			67	sceHCD30step18	0			67	sceHCD30step18	0
	68	sceHCD35step15	0.37848			68	sceHCD35step15	0.0440678			68	sceHCD35step15	0			68	sceHCD35step15	0
	69	ETD	0.00443151			69	ETD	0			69	ETD	0			69	ETD	0
	70	EThcD15	0.015903			70	EThcD15	0.0124375			70	EThcD15	0			70	EThcD15	0
	71	EThcD25	0.0758066			71	EThcD25	0.0285648			71	EThcD25	0.00660742			71	EThcD25	0.000531427
	72	EThcD35	0.312274			72	EThcD35	0.0498247			72	EThcD35	0.0173132			72	EThcD35	0
	73	HCD10	0.0839101			73	HCD10	0.00853678			73	HCD10	0.00224539			73	HCD10	0
	74	HCD12	0.0075122			74	HCD12	0.0020795			74	HCD12	0.000481515			74	HCD12	0
	75	HCD20	0.138288			75	HCD20	0.0157694			75	HCD20	0.000988501			75	HCD20	0.000985895
	76	HCD25	0.317401			76	HCD25	0.0685752			76	HCD25	0.00230261			76	HCD25	0.00241426
	77	HCD30	0.441224			77	HCD30	0.0563387			77	HCD30	0			77	HCD30	0
	78	HCD35	0.293509			78	HCD35	0.0506229			78	HCD35	0.000378788			78	HCD35	0.0010246
	79	HCD40	0.482626			79	HCD40	0.037806			79	HCD40	0			79	HCD40	0
	80	HCD48	0.457708			80	HCD48	0.0072415			80	HCD48	0			80	HCD48	0
	81	HCD50	0.467769			81	HCD50	0.011238			81	HCD50	0			81	HCD50	0
	82	sceHCD25step15	0.143747			82	sceHCD25step15	0.0272633			82	sceHCD25step15	0.00137941			82	sceHCD25step15	0.000664029
	83	sceHCD30step10	0.342538			83	sceHCD30step10	0.0305052			83	sceHCD30step10	0			83	sceHCD30step10	0
	84	sceHCD30step18	0.248872			84	sceHCD30step18	0.0428525			84	sceHCD30step18	0			84	sceHCD30step18	0
	85	sceHCD35step15	0.19231			85	sceHCD35step15	0.0356404			85	sceHCD35step15	0.00334434			85	sceHCD35step15	0.000620603
	86	ETD	0.00248599			86	ETD	0			86	ETD	0			86	ETD	0
	87	EThcD15	0.00347048			87	EThcD15	0.00211306			87	EThcD15	0			87	EThcD15	0
	88	EThcD25	0.150101			88	EThcD25	0.0337543			88	EThcD25	0.00664113			88	EThcD25	0
	89	EThcD35	0.239195			89	EThcD35	0.053921			89	EThcD35	0.00709347			89	EThcD35	0.00146524
	90	HCD10	0.0535353			90	HCD10	0.0366591			90	HCD10	0.00557996			90	HCD10	0
	91	HCD12	0.00686966			91	HCD12	0.00367036			91	HCD12	0.00112469			91	HCD12	0
	92	HCD20	0.229485			92	HCD20	0.041492			92	HCD20	0.0169659			92	HCD20	0.00363145
	93	HCD25	0.246344			93	HCD25	0.042726			93	HCD25	0.00214139			93	HCD25	0.00185367
	94	HCD30	0.387824			94	HCD30	0.0154717			94	HCD30	0			94	HCD30	0.00355208
	95	HCD35	0.245153			95	HCD35	0.0362312			95	HCD35	0			95	HCD35	0.000787495
	96	HCD40	0.508149			96	HCD40	0.0257012			96	HCD40	0			96	HCD40	0
	97	HCD48	0.536412			97	HCD48	0.0192262			97	HCD48	0			97	HCD48	0
	98	HCD50	0.599451			98	HCD50	0.0254494			98	HCD50	0			98	HCD50	0
	99	sceHCD25step15	0.21227			99	sceHCD25step15	0.0296007			99	sceHCD25step15	0.00240226			99	sceHCD25step15	0
	100	sceHCD30step10	0.328248			100	sceHCD30step10	0.0568451			100	sceHCD30step10	0.00312943			100	sceHCD30step10	0
	101	sceHCD30step18	0.299726			101	sceHCD30step18	0.0403504			101	sceHCD30step18	0.00437993			101	sceHCD30step18	0
	102	sceHCD35step15	0.193873			102	sceHCD35step15	0.027602			102	sceHCD35step15	0.00142765			102	sceHCD35step15	0.000794321
	103	ETD	0.0020006			103	ETD	0			103	ETD	0			103	ETD	0
	104	EThcD15	0.0262802			104	EThcD15	0.00932911			104	EThcD15	0.00394144			104	EThcD15	0
	105	EThcD25	0.165585			105	EThcD25	0.0260595			105	EThcD25	0			105	EThcD25	0
	106	EThcD35	0.273774			106	EThcD35	0.0340435			106	EThcD35	0.00480633			106	EThcD35	0.00185764
	107	HCD10	0.0212794			107	HCD10	0.0130564			107	HCD10	0.00239634			107	HCD10	0
	108	HCD12	0.0828524			108	HCD12	0.0333371			108	HCD12	0.00455854			108	HCD12	0.000506052
	109	HCD20	0.186129			109	HCD20	0.0528429			109	HCD20	0.00634848			109	HCD20	0
	110	HCD25	0.308539			110	HCD25	0.0658038			110	HCD25	0.00323551			110	HCD25	0
	111	HCD30	0.427536			111	HCD30	0.0420016			111	HCD30	0			111	HCD30	0.00375295
	112	HCD35	0.276409			112	HCD35	0.021673			112	HCD35	0.000189183			112	HCD35	0.00120669
	113	HCD40	0.351484			113	HCD40	0.04919			113	HCD40	0			113	HCD40	0
	114	HCD48	0.497244			114	HCD48	0.0289114			114	HCD48	0			114	HCD48	0
	115	HCD50	0.516496			115	HCD50	0			115	HCD50	0			115	HCD50	0
	116	sceHCD25step15	0.256956			116	sceHCD25step15	0.0448192			116	sceHCD25step15	0.00339223			116	sceHCD25step15	0
	117	sceHCD30step10	0.46916			117	sceHCD30step10	0.0800345			117	sceHCD30step10	0			117	sceHCD30step10	0
	118	sceHCD30step18	0.235964			118	sceHCD30step18	0.0328654			118	sceHCD30step18	0			118	sceHCD30step18	0
	119	sceHCD35step15	0.322349			119	sceHCD35step15	0.00279456			119	sceHCD35step15	0			119	sceHCD35step15	0
	120	ETD	0.0055842			120	ETD	0			120	ETD	0			120	ETD	0
	121	EThcD15	0.0203976			121	EThcD15	0.0112113			121	EThcD15	0.00419498			121	EThcD15	0
	122	EThcD25	0.195455			122	EThcD25	0.074084			122	EThcD25	0.0132355			122	EThcD25	0
	123	EThcD35	0.341479			123	EThcD35	0.0565547			123	EThcD35	0			123	EThcD35	0
	124	HCD10	0.00539952			124	HCD10	0.00195957			124	HCD10	0.000314499			124	HCD10	0
	125	HCD12	0.0698008			125	HCD12	0.0232972			125	HCD12	0.00317632			125	HCD12	0
	126	HCD20	0.187563			126	HCD20	0.0523751			126	HCD20	0			126	HCD20	0
	127	HCD25	0.222496			127	HCD25	0.0563572			127	HCD25	0.00234169			127	HCD25	0.00104114
	128	HCD30	0.439535			128	HCD30	0.0410626			128	HCD30	0			128	HCD30	0
	129	HCD35	0.366553			129	HCD35	0.0569426			129	HCD35	0			129	HCD35	0.00140527
	130	HCD40	0.475308			130	HCD40	0.0433418			130	HCD40	0			130	HCD40	0
	131	HCD48	0.497205			131	HCD48	0.025413			131	HCD48	0			131	HCD48	0
	132	HCD50	0.392438			132	HCD50	0.0260553			132	HCD50	0			132	HCD50	0
	133	sceHCD25step15	0.192277			133	sceHCD25step15	0.0422326			133	sceHCD25step15	0.00291375			133	sceHCD25step15	0
	134	sceHCD30step10	0.250491			134	sceHCD30step10	0.0324577			134	sceHCD30step10	0.00103376			134	sceHCD30step10	0.00104113
	135	sceHCD30step18	0.18675			135	sceHCD30step18	0.0283925			135	sceHCD30step18	0.00183491			135	sceHCD30step18	0
	136	sceHCD35step15	0.287216			136	sceHCD35step15	0.0230726			136	sceHCD35step15	0			136	sceHCD35step15	0
	137	ETD	0.000989999			137	ETD	0			137	ETD	0			137	ETD	0
	138	EThcD15	0.0307085			138	EThcD15	0.0109562			138	EThcD15	0.0034905			138	EThcD15	0
	139	EThcD25	0.0586291			139	EThcD25	0.0174635			139	EThcD25	0.00372241			139	EThcD25	0
	140	EThcD35	0.165626			140	EThcD35	0.0172195			140	EThcD35	0.00369674			140	EThcD35	0.00162903
	141	HCD10	0.0184287			141	HCD10	0.00626527			141	HCD10	0.00200928			141	HCD10	0
	142	HCD12	0.0989739			142	HCD12	0.0573938			142	HCD12	0.0108135			142	HCD12	0
	143	HCD20	0.232874			143	HCD20	0.059218			143	HCD20	0.00523604			143	HCD20	0
	144	HCD25	0.278633			144	HCD25	0.047213			144	HCD25	0.00160331			144	HCD25	0.00222744
	145	HCD30	0.523284			145	HCD30	0.0638866			145	HCD30	0			145	HCD30	0.00517389
	146	HCD35	0.448638			146	HCD35	0.0466346			146	HCD35	0			146	HCD35	0
	147	HCD40	0.4969			147	HCD40	0.026645			147	HCD40	0			147	HCD40	0
	148	HCD48	0.320807			148	HCD48	0.022773			148	HCD48	0			148	HCD48	0
	149	HCD50	0.444866			149	HCD50	0.0285869			149	HCD50	0			149	HCD50	0
	150	sceHCD25step15	0.212795			150	sceHCD25step15	0.045962			150	sceHCD25step15	0.00327287			150	sceHCD25step15	0.00156634
	151	sceHCD30step10	0.373039			151	sceHCD30step10	0.0456867			151	sceHCD30step10	0			151	sceHCD30step10	0
	152	sceHCD30step18	0.212824			152	sceHCD30step18	0.0279043			152	sceHCD30step18	0.0020819			152	sceHCD30step18	0.00107066
	153	sceHCD35step15	0.343752			153	sceHCD35step15	0.0585601			153	sceHCD35step15	0.00306901			153	sceHCD35step15	0
	154	ETD	0.000677541			154	ETD	0			154	ETD	0.000677541			154	ETD	0
	155	EThcD15	0.0319514			155	EThcD15	0.0110482			155	EThcD15	0.00749065			155	EThcD15	0.000702662
	156	EThcD25	0.058377			156	EThcD25	0.00534427			156	EThcD25	0.00152567			156	EThcD25	0.000586596
	157	EThcD35	0.145106			157	EThcD35	0.00994004			157	EThcD35	0.0021261			157	EThcD35	0.00102614
	158	HCD10	0.0379277			158	HCD10	0.0121744			158	HCD10	0.00529954			158	HCD10	0
	159	HCD12	0.0595157			159	HCD12	0.0343147			159	HCD12	0.00491382			159	HCD12	0
	160	HCD20	0.221202			160	HCD20	0.0533437			160	HCD20	0.00387412			160	HCD20	0
	161	HCD25	0.244503			161	HCD25	0.0223405			161	HCD25	0			161	HCD25	0.00223029
	162	HCD30	0.273029			162	HCD30	0.0263065			162	HCD30	0.00135871			162	HCD30	0.0013617
	163	HCD35	0.251802			163	HCD35	0.0348918			163	HCD35	0			163	HCD35	0.000955314
	164	HCD40	0.381203			164	HCD40	0.0474007			164	HCD40	0			164	HCD40	0
	165	HCD48	0.542724			165	HCD48	0.00849338			165	HCD48	0			165	HCD48	0
	166	HCD50	0.480162			166	HCD50	0.00621242			166	HCD50	0			166	HCD50	0
	167	sceHCD25step15	0.142282			167	sceHCD25step15	0.00679475			167	sceHCD25step15	0			167	sceHCD25step15	0
	168	sceHCD30step10	0.205532			168	sceHCD30step10	0.0215867			168	sceHCD30step10	0.00154357			168	sceHCD30step10	0.00118301
	169	sceHCD30step18	0.222611			169	sceHCD30step18	0.0456581			169	sceHCD30step18	0.00185956			169	sceHCD30step18	0
	170	sceHCD35step15	0.381377			170	sceHCD35step15	0.0311024			170	sceHCD35step15	0			170	sceHCD35step15	0
	171	ETD	0.000782602			171	ETD	0			171	ETD	0			171	ETD	0
	172	EThcD15	0.0315546			172	EThcD15	0.011385			172	EThcD15	0.00833051			172	EThcD15	0
	173	EThcD25	0.102577			173	EThcD25	0.0337622			173	EThcD25	0.00897963			173	EThcD25	0
	174	EThcD35	0.596829			174	EThcD35	0.0779392			174	EThcD35	0			174	EThcD35	0
	175	HCD10	0.0502883			175	HCD10	0.00465608			175	HCD10	0.00298318			175	HCD10	0
	176	HCD12	0.00856544			176	HCD12	0.00456351			176	HCD12	0.0022952			176	HCD12	0
	177	HCD20	0.19598			177	HCD20	0.0419518			177	HCD20	0			177	HCD20	0
	178	HCD25	0.170101			178	HCD25	0.0159981			178	HCD25	0.000994482			178	HCD25	0.000923626
	179	HCD30	0.509197			179	HCD30	0.0951354			179	HCD30	0.00990906			179	HCD30	0.00350643
	180	HCD35	0.548178			180	HCD35	0.0794793			180	HCD35	0			180	HCD35	0
	181	HCD40	0.301871			181	HCD40	0.0305943			181	HCD40	0			181	HCD40	0.00016384
	182	HCD48	0.465556			182	HCD48	0.0183015			182	HCD48	0			182	HCD48	0
	183	HCD50	0.435098			183	HCD50	0.0271382			183	HCD50	0			183	HCD50	0
	184	sceHCD25step15	0.189856			184	sceHCD25step15	0.0506181			184	sceHCD25step15	0.00333067			184	sceHCD25step15	0.000848837
	185	sceHCD30step10	0.19989			185	sceHCD30step10	0.0158844			185	sceHCD30step10	0.0007926			185	sceHCD30step10	0.000735976
	186	sceHCD30step18	0.231052			186	sceHCD30step18	0.0500196			186	sceHCD30step18	0.00239937			186	sceHCD30step18	0
	187	sceHCD35step15	0.427728			187	sceHCD35step15	0.0720982			187	sceHCD35step15	0			187	sceHCD35step15	0
	188	ETD	0.00239393			188	ETD	0			188	ETD	0			188	ETD	0
	189	EThcD15	0.00953369			189	EThcD15	0.00762042			189	EThcD15	0			189	EThcD15	0
	190	EThcD25	0.164549			190	EThcD25	0.0403823			190	EThcD25	0.011869			190	EThcD25	0
	191	EThcD35	0.529006			191	EThcD35	0.0720574			191	EThcD35	0.0119137			191	EThcD35	0.0052423
	192	HCD10	0.0695155			192	HCD10	0.0167405			192	HCD10	0.00820989			192	HCD10	0
	193	HCD12	0.080689			193	HCD12	0.029848			193	HCD12	0.00437527			193	HCD12	0
	194	HCD20	0.14963			194	HCD20	0.0639381			194	HCD20	0.0061336			194	HCD20	0.000816095
	195	HCD25	0.292143			195	HCD25	0.0372111			195	HCD25	0.00180633			195	HCD25	0.00210391
	196	HCD30	0.619811			196	HCD30	0.0595927			196	HCD30	0.00508447			196	HCD30	0.00378481
	197	HCD35	0.498441			197	HCD35	0.0697714			197	HCD35	0			197	HCD35	0
	198	HCD40	0.398828			198	HCD40	0.0173829			198	HCD40	0			198	HCD40	0
	199	HCD48	0.509337			199	HCD48	0.0306023			199	HCD48	0			199	HCD48	0
	200	HCD50	0.452024			200	HCD50	0.0381935			200	HCD50	0			200	HCD50	0
	201	sceHCD25step15	0.231186			201	sceHCD25step15	0.0612417			201	sceHCD25step15	0.0043002			201	sceHCD25step15	0
	202	sceHCD30step10	0.227105			202	sceHCD30step10	0.0367489			202	sceHCD30step10	0.00216612			202	sceHCD30step10	0.00112366
	203	sceHCD30step18	0.170332			203	sceHCD30step18	0.00525429			203	sceHCD30step18	0			203	sceHCD30step18	0
	204	sceHCD35step15	0.191245			204	sceHCD35step15	0.0223077			204	sceHCD35step15	0.00195021			204	sceHCD35step15	0.000663762
	205	ETD	0.00894027			205	ETD	0			205	ETD	0			205	ETD	0
	206	EThcD15	0.0464009			206	EThcD15	0.0234765			206	EThcD15	0.0052593			206	EThcD15	0
	207	EThcD25	0.164304			207	EThcD25	0.0377682			207	EThcD25	0.0139512			207	EThcD25	0.00302234
	208	EThcD35	0.322041			208	EThcD35	0.0328911			208	EThcD35	0.00761619			208	EThcD35	0
	209	HCD10	0.0986351			209	HCD10	0.0374725			209	HCD10	0.00772072			209	HCD10	0.00131651
	210	HCD12	0.0719095			210	HCD12	0.0287889			210	HCD12	0.0108393			210	HCD12	0
	211	HCD20	0.099346			211	HCD20	0.0120863			211	HCD20	0.00147159			211	HCD20	0.000602476
	212	HCD25	0.554218			212	HCD25	0.0724532			212	HCD25	0.00662024			212	HCD25	0.00565912
	213	HCD30	0.636878			213	HCD30	0.0635251			213	HCD30	0.00686416			213	HCD30	0.00406447
	214	HCD35	0.411131			214	HCD35	0.0436911			214	HCD35	0			214	HCD35	0
	215	HCD40	0.433816			215	HCD40	0.054615			215	HCD40	0			215	HCD40	0
	216	HCD48	0.492823			216	HCD48	0.0366199			216	HCD48	0			216	HCD48	0
	217	HCD50	0.485298			217	HCD50	0.0209452			217	HCD50	0			217	HCD50	0
	218	sceHCD25step15	0.262016			218	sceHCD25step15	0.0355739			218	sceHCD25step15	0.00321832			218	sceHCD25step15	0.00163505
	219	sceHCD30step10	0.281373			219	sceHCD30step10	0.0356509			219	sceHCD30step10	0.00275889			219	sceHCD30step10	0.00114887
	220	sceHCD30step18	0.277696			220	sceHCD30step18	0.0289836			220	sceHCD30step18	0			220	sceHCD30step18	0
	221	sceHCD35step15	0.31481			221	sceHCD35step15	0.0581199			221	sceHCD35step15	0			221	sceHCD35step15	0
	222	ETD	0.0050217			222	ETD	0			222	ETD	0			222	ETD	0
	223	EThcD15	0.0225245			223	EThcD15	0			223	EThcD15	0			223	EThcD15	0
	224	EThcD25	0.183965			224	EThcD25	0.0569084			224	EThcD25	0.0306688			224	EThcD25	0.00287389
	225	EThcD35	0.232772			225	EThcD35	0.0386828			225	EThcD35	0.00764912			225	EThcD35	0.00126161
	226	HCD10	0.0805996			226	HCD10	0.0381917			226	HCD10	0.00652201			226	HCD10	0
	227	HCD12	0.135758			227	HCD12	0.0571915			227	HCD12	0.00898575			227	HCD12	0
	228	HCD20	0.122416			228	HCD20	0.0172376			228	HCD20	0.00149957			228	HCD20	0.000973893
	229	HCD25	0.433764			229	HCD25	0.0803422			229	HCD25	0.0113275			229	HCD25	0.00520351
	230	HCD30	0.336325			230	HCD30	0.0523769			230	HCD30	0.00632221			230	HCD30	0.00281564
	231	HCD35	0.412842			231	HCD35	0.0466636			231	HCD35	0			231	HCD35	0
	232	HCD40	0.46105			232	HCD40	0.00770932			232	HCD40	0			232	HCD40	0
	233	HCD48	0.541768			233	HCD48	0.0285843			233	HCD48	0			233	HCD48	0
	234	HCD50	0.33586			234	HCD50	0.0150246			234	HCD50	0			234	HCD50	0
	235	sceHCD25step15	0.226722			235	sceHCD25step15	0.0332581			235	sceHCD25step15	0.00209236			235	sceHCD25step15	0.00101375
	236	sceHCD30step10	0.501369			236	sceHCD30step10	0.0668358			236	sceHCD30step10	0.0088975			236	sceHCD30step10	0
	237	sceHCD30step18	0.168424			237	sceHCD30step18	0.0244754			237	sceHCD30step18	0			237	sceHCD30step18	0
	238	sceHCD35step15	0.370129			238	sceHCD35step15	0.0603603			238	sceHCD35step15	0.00599855			238	sceHCD35step15	0
	239	ETD	0.00574559			239	ETD	0			239	ETD	0			239	ETD	0
	240	EThcD15	0.0123628			240	EThcD15	0.00931797			240	EThcD15	0.00163736			240	EThcD15	0
	241	EThcD25	0.151765			241	EThcD25	0.0341417			241	EThcD25	0.0193823			241	EThcD25	0.00254859
	242	EThcD35	0.479788			242	EThcD35	0.0472081			242	EThcD35	0.016362			242	EThcD35	0.00574436
	243	HCD10	0.119029			243	HCD10	0.0586661			243	HCD10	0.0111872			243	HCD10	0.00140583
	244	HCD12	0.0234783			244	HCD12	0.00957903			244	HCD12	0.00271159			244	HCD12	0
	245	HCD20	0.181443			245	HCD20	0.046805			245	HCD20	0.00862307			245	HCD20	0
	246	HCD25	0.245488			246	HCD25	0.027554			246	HCD25	0			246	HCD25	0.00212085
	247	HCD30	0.638202			247	HCD30	0.0673809			247	HCD30	0			247	HCD30	0.00621404
	248	HCD35	0.417309			248	HCD35	0.0539241			248	HCD35	0			248	HCD35	0
	249	HCD40	0.454245			249	HCD40	0.0320845			249	HCD40	0			249	HCD40	0
	250	HCD48	0.477938			250	HCD48	0.0376858			250	HCD48	0			250	HCD48	0
	251	HCD50	0.504732			251	HCD50	0.019321			251	HCD50	0			251	HCD50	0
	252	sceHCD25step15	0.442592			252	sceHCD25step15	0.0821547			252	sceHCD25step15	0.0114459			252	sceHCD25step15	0.00432926
	253	sceHCD30step10	0.538917			253	sceHCD30step10	0.0858284			253	sceHCD30step10	0.0139165			253	sceHCD30step10	0.00303085
	254	sceHCD30step18	0.366915			254	sceHCD30step18	0.0250211			254	sceHCD30step18	0			254	sceHCD30step18	0
	255	sceHCD35step15	0.25838			255	sceHCD35step15	0.0590749			255	sceHCD35step15	0.00391741			255	sceHCD35step15	0.000962026
	256	ETD	0.00396894			256	ETD	0			256	ETD	0			256	ETD	0
	257	EThcD15	0.00828916			257	EThcD15	0.00652757			257	EThcD15	0			257	EThcD15	0
	258	EThcD25	0.282777			258	EThcD25	0.0578521			258	EThcD25	0.0396197			258	EThcD25	0.00429341
	259	EThcD35	0.568404			259	EThcD35	0.05385			259	EThcD35	0.0175232			259	EThcD35	0.00533842
	260	HCD10	0.0395218			260	HCD10	0.0193671			260	HCD10	0.00917732			260	HCD10	0.00026869
	261	HCD12	0.0743051			261	HCD12	0.045279			261	HCD12	0.00528393			261	HCD12	0.000352639
	262	HCD20	0.293195			262	HCD20	0.0306718			262	HCD20	0.0107513			262	HCD20	0.00408432
	263	HCD25	0.272203			263	HCD25	0.0536274			263	HCD25	0.00120374			263	HCD25	0.00171957
	264	HCD30	0.359139			264	HCD30	0.0376275			264	HCD30	0			264	HCD30	0.00211429
	265	HCD35	0.40428			265	HCD35	0.0216095			265	HCD35	0			265	HCD35	0.00179751
	266	HCD40	0.572917			266	HCD40	0.0487095			266	HCD40	0			266	HCD40	0
	267	HCD48	0.481632			267	HCD48	0.0218992			267	HCD48	0			267	HCD48	0
	268	HCD50	0.557964			268	HCD50	0.0367687			268	HCD50	0			268	HCD50	0
	269	sceHCD25step15	0.243966			269	sceHCD25step15	0.0316169			269	sceHCD25step15	0.00290565			269	sceHCD25step15	0.00141398
	270	sceHCD30step10	0.438693			270	sceHCD30step10	0.0721395			270	sceHCD30step10	0.00397622			270	sceHCD30step10	0.00219828
	271	sceHCD30step18	0.221132			271	sceHCD30step18	0.025876			271	sceHCD30step18	0.00320218			271	sceHCD30step18	0.00144418
	272	sceHCD35step15	0.344758			272	sceHCD35step15	0.0565834			272	sceHCD35step15	0			272	sceHCD35step15	0
	273	ETD	0			273	ETD	NA			273	ETD	NA			273	ETD	NA
	274	EThcD15	0.0278791			274	EThcD15	0.0156352			274	EThcD15	0.00645606			274	EThcD15	0
	275	EThcD25	0.143507			275	EThcD25	0.0227682			275	EThcD25	0.0273839			275	EThcD25	0
	276	EThcD35	0.445256			276	EThcD35	0.0522247			276	EThcD35	0.0117503			276	EThcD35	0.00316634
	277	HCD10	0.114752			277	HCD10	0.0436921			277	HCD10	0.0252638			277	HCD10	0.00200275
	278	HCD12	0.0962348			278	HCD12	0.0363428			278	HCD12	0.00520811			278	HCD12	0
	279	HCD20	0.255741			279	HCD20	0.033973			279	HCD20	0.0132599			279	HCD20	0.00376953
	280	HCD25	0.30736			280	HCD25	0.0524988			280	HCD25	0.00172724			280	HCD25	0.00260735
	281	HCD30	0.454904			281	HCD30	0.0884675			281	HCD30	0			281	HCD30	0
	282	HCD35	0.553761			282	HCD35	0.0409537			282	HCD35	0			282	HCD35	0.00237769
	283	HCD40	0.463767			283	HCD40	0.0371691			283	HCD40	0			283	HCD40	0.000658526
	284	HCD48	0.692363			284	HCD48	0.0155154			284	HCD48	0			284	HCD48	0
	285	HCD50	0.547443			285	HCD50	0.0298053			285	HCD50	0			285	HCD50	0
	286	sceHCD25step15	0.172135			286	sceHCD25step15	0.0345884			286	sceHCD25step15	0.00219189			286	sceHCD25step15	0.00146497
	287	sceHCD30step10	0.415256			287	sceHCD30step10	0.0713409			287	sceHCD30step10	0.00522227			287	sceHCD30step10	0.00369852
	288	sceHCD30step18	0.434136			288	sceHCD30step18	0.0597526			288	sceHCD30step18	0.0155318			288	sceHCD30step18	0.00331613
	289	sceHCD35step15	0.213109			289	sceHCD35step15	0.0203139			289	sceHCD35step15	0.00141865			289	sceHCD35step15	0.000840248
	290	ETD	0			290	ETD	NA			290	ETD	NA			290	ETD	NA
	291	EThcD15	0.027102			291	EThcD15	0.0180802			291	EThcD15	0.00385834			291	EThcD15	0
	292	EThcD25	0.162217			292	EThcD25	0.0373327			292	EThcD25	0.0301144			292	EThcD25	0
	293	EThcD35	0.247106			293	EThcD35	0.0259683			293	EThcD35	0.00786118			293	EThcD35	0.00218632
	294	HCD10	0.0788213			294	HCD10	0.0229147			294	HCD10	0.0165442			294	HCD10	0.00200985
	295	HCD12	0.102784			295	HCD12	0.0424714			295	HCD12	0.0118812			295	HCD12	0
	296	HCD20	0.416073			296	HCD20	0.0766134			296	HCD20	0.0223333			296	HCD20	0.00623038
	297	HCD25	0.275144			297	HCD25	0.0220031			297	HCD25	0.0013971			297	HCD25	0.00318642
	298	HCD30	0.333727			298	HCD30	0.0384164			298	HCD30	0			298	HCD30	0.00503645
	299	HCD35	0.633458			299	HCD35	0.0742171			299	HCD35	0.00242686			299	HCD35	0.00379433
	300	HCD40	0.574885			300	HCD40	0.0477001			300	HCD40	0			300	HCD40	0
	301	HCD48	0.639113			301	HCD48	0.0234617			301	HCD48	0			301	HCD48	0
	302	HCD50	0.610892			302	HCD50	0.0219784			302	HCD50	0			302	HCD50	0
	303	sceHCD25step15	0.237988			303	sceHCD25step15	0.028062			303	sceHCD25step15	0.00519052			303	sceHCD25step15	0.00225748
	304	sceHCD30step10	0.376488			304	sceHCD30step10	0.0419016			304	sceHCD30step10	0.00502033			304	sceHCD30step10	0.00251361
	305	sceHCD30step18	0.427647			305	sceHCD30step18	0.0354271			305	sceHCD30step18	0.00886537			305	sceHCD30step18	0.00320476
	306	sceHCD35step15	0.241649			306	sceHCD35step15	0.0545634			306	sceHCD35step15	0.00288939			306	sceHCD35step15	0.000699002
	307	ETD	0			307	ETD	NA			307	ETD	NA			307	ETD	NA
	308	EThcD15	0.0233547			308	EThcD15	0.0154127			308	EThcD15	0.00425531			308	EThcD15	0
	309	EThcD25	0.358674			309	EThcD25	0.065438			309	EThcD25	0.0485429			309	EThcD25	0
	310	EThcD35	0.501952			310	EThcD35	0.0637744			310	EThcD35	0.0196548			310	EThcD35	0.00792506
	311	HCD10	0.0370177			311	HCD10	0.0124509			311	HCD10	0.00750053			311	HCD10	0
	312	HCD12	0.02782			312	HCD12	0.0117894			312	HCD12	0.00264716			312	HCD12	0
	313	HCD20	0.239265			313	HCD20	0.0568123			313	HCD20	0.00314548			313	HCD20	0.0014778
	314	HCD25	0.239176			314	HCD25	0.0459414			314	HCD25	0.00275262			314	HCD25	0
	315	HCD30	0.296907			315	HCD30	0.0534407			315	HCD30	0.00149873			315	HCD30	0.00149559
	316	HCD35	0.661353			316	HCD35	0.0669171			316	HCD35	0.00290147			316	HCD35	0.00366668
	317	HCD40	0.571725			317	HCD40	0.0483912			317	HCD40	0			317	HCD40	0.000897876
	318	HCD48	0.664032			318	HCD48	0.0279286			318	HCD48	0			318	HCD48	0
	319	HCD50	0.60991			319	HCD50	0.028678			319	HCD50	0			319	HCD50	0
	320	sceHCD25step15	0.259337			320	sceHCD25step15	0.0395252			320	sceHCD25step15	0.00855205			320	sceHCD25step15	0.00181753
	321	sceHCD30step10	0.335783			321	sceHCD30step10	0.077867			321	sceHCD30step10	0.0101941			321	sceHCD30step10	0.00183724
	322	sceHCD30step18	0.487175			322	sceHCD30step18	0.0496331			322	sceHCD30step18	0.0130377			322	sceHCD30step18	0
	323	sceHCD35step15	0.432215			323	sceHCD35step15	0.0738031			323	sceHCD35step15	0			323	sceHCD35step15	0
	324	ETD	0			324	ETD	NA			324	ETD	NA			324	ETD	NA
	325	EThcD15	0.00650184			325	EThcD15	0.0038357			325	EThcD15	0.00266614			325	EThcD15	0
	326	EThcD25	0.222097			326	EThcD25	0.0344036			326	EThcD25	0.032588			326	EThcD25	0
	327	EThcD35	0.435067			327	EThcD35	0.0889833			327	EThcD35	0.0449437			327	EThcD35	0.00680582
	328	HCD10	0.0208149			328	HCD10	0.0138173			328	HCD10	0			328	HCD10	0
	329	HCD12	0.0332802			329	HCD12	0.0142038			329	HCD12	0.003381			329	HCD12	0
	330	HCD20	0.278881			330	HCD20	0.0651011			330	HCD20	0.00633807			330	HCD20	0.00258526
	331	HCD25	0.241145			331	HCD25	0.0398977			331	HCD25	0.00254188			331	HCD25	0.00265052
	332	HCD30	0.648034			332	HCD30	0.0807019			332	HCD30	0.00747155			332	HCD30	0.00579569
	333	HCD35	0.67382			333	HCD35	0.068789			333	HCD35	0.00225486			333	HCD35	0.00306144
	334	HCD40	0.60591			334	HCD40	0.0545889			334	HCD40	0			334	HCD40	0.00161765
	335	HCD48	0.447894			335	HCD48	0.0202896			335	HCD48	0			335	HCD48	0
	336	HCD50	0.474646			336	HCD50	0.0330641			336	HCD50	0			336	HCD50	0
	337	sceHCD25step15	0.416418			337	sceHCD25step15	0.0666729			337	sceHCD25step15	0.0176427			337	sceHCD25step15	0.00421489
	338	sceHCD30step10	0.413926			338	sceHCD30step10	0.0640024			338	sceHCD30step10	0.00986617			338	sceHCD30step10	0.00254462
	339	sceHCD30step18	0.314827			339	sceHCD30step18	0.035754			339	sceHCD30step18	0.0128322			339	sceHCD30step18	0.00264153
	340	sceHCD35step15	0.374879			340	sceHCD35step15	0.0410502			340	sceHCD35step15	0.00487533			340	sceHCD35step15	0
	341	ETD	0			341	ETD	NA			341	ETD	NA			341	ETD	NA
	342	EThcD15	0.0070328			342	EThcD15	0.00127339			342	EThcD15	0			342	EThcD15	0
	343	EThcD25	0.12153			343	EThcD25	0.0449677			343	EThcD25	0.0216547			343	EThcD25	0
	344	EThcD35	0.493688			344	EThcD35	0.0588813			344	EThcD35	0.0331349			344	EThcD35	0
	345	HCD10	0.104884			345	HCD10	0.0552205			345	HCD10	0.0110716			345	HCD10	0
	346	HCD12	0.128804			346	HCD12	0.040287			346	HCD12	0.0241892			346	HCD12	0.00240737
	347	HCD20	0.194129			347	HCD20	0.0570261			347	HCD20	0.0155084			347	HCD20	0.0023888
	348	HCD25	0.375526			348	HCD25	0.0418538			348	HCD25	0.00443856			348	HCD25	0.00515159
	349	HCD30	0.52662			349	HCD30	0.0695797			349	HCD30	0.00647463			349	HCD30	0.00464102
	350	HCD35	0.652756			350	HCD35	0.0684567			350	HCD35	0			350	HCD35	0.00346486
	351	HCD40	0.547877			351	HCD40	0.0416437			351	HCD40	0.000571521			351	HCD40	0.0012196
	352	HCD48	0.313607			352	HCD48	0.0196976			352	HCD48	0			352	HCD48	0
	353	HCD50	0.505309			353	HCD50	0.0213672			353	HCD50	0			353	HCD50	0
	354	sceHCD25step15	0.422398			354	sceHCD25step15	0.0552158			354	sceHCD25step15	0.0188002			354	sceHCD25step15	0.00379666
	355	sceHCD30step10	0.490109			355	sceHCD30step10	0.0588299			355	sceHCD30step10	0.0149045			355	sceHCD30step10	0.00450897
	356	sceHCD30step18	0.401904			356	sceHCD30step18	0.0405108			356	sceHCD30step18	0.0128031			356	sceHCD30step18	0.00199001
	357	sceHCD35step15	0.447144			357	sceHCD35step15	0.0860359			357	sceHCD35step15	0.00638432			357	sceHCD35step15	0
	358	ETD	0			358	ETD	NA			358	ETD	NA			358	ETD	NA
	359	EThcD15	0.0246234			359	EThcD15	0.0121862			359	EThcD15	0.00320683			359	EThcD15	0
	360	EThcD25	0.041396			360	EThcD25	0.0113904			360	EThcD25	0			360	EThcD25	0
	361	EThcD35	0.432784			361	EThcD35	0.0632738			361	EThcD35	0.0358273			361	EThcD35	0.0052095
	362	HCD10	0.138732			362	HCD10	0.0546733			362	HCD10	0.0139346			362	HCD10	0
	363	HCD12	0.205203			363	HCD12	0.0866701			363	HCD12	0.0177282			363	HCD12	0
	364	HCD20	0.305114			364	HCD20	0.0707922			364	HCD20	0.0218843			364	HCD20	0.00348127
	365	HCD25	0.603405			365	HCD25	0.100905			365	HCD25	0.0179609			365	HCD25	0.00759176
	366	HCD30	0.596004			366	HCD30	0.0935908			366	HCD30	0.0112237			366	HCD30	0
	367	HCD35	0.653182			367	HCD35	0.0630765			367	HCD35	0			367	HCD35	0.00410406
	368	HCD40	0.620529			368	HCD40	0.0345968			368	HCD40	0			368	HCD40	0
	369	HCD48	0.377993			369	HCD48	0.0134497			369	HCD48	0			369	HCD48	0
	370	HCD50	0.629311			370	HCD50	0.0321885			370	HCD50	0			370	HCD50	0
	371	sceHCD25step15	0.41278			371	sceHCD25step15	0.0481375			371	sceHCD25step15	0.0130551			371	sceHCD25step15	0.0049666
	372	sceHCD30step10	0.472018			372	sceHCD30step10	0.0562088			372	sceHCD30step10	0.0126488			372	sceHCD30step10	0.00374808
	373	sceHCD30step18	0.321954			373	sceHCD30step18	0.0377755			373	sceHCD30step18	0.00471245			373	sceHCD30step18	0
	374	sceHCD35step15	0.3294			374	sceHCD35step15	0.0274544			374	sceHCD35step15	0.00428711			374	sceHCD35step15	0.0010952
	375	ETD	0			375	ETD	NA			375	ETD	NA			375	ETD	NA
	376	EThcD15	0.0223265			376	EThcD15	0.0147803			376	EThcD15	0			376	EThcD15	0
	377	EThcD25	0.167071			377	EThcD25	0.0523838			377	EThcD25	0.0373678			377	EThcD25	0
	378	EThcD35	0.184458			378	EThcD35	0.0258639			378	EThcD35	0.0195528			378	EThcD35	0
	379	HCD10	0.0517715			379	HCD10	0.0189013			379	HCD10	0.00491205			379	HCD10	0
	380	HCD12	0.0420789			380	HCD12	0.0189535			380	HCD12	0.00758868			380	HCD12	0
	381	HCD20	0.339006			381	HCD20	0.0701113			381	HCD20	0.0370235			381	HCD20	0.00645259
	382	HCD25	0.239871			382	HCD25	0.0470554			382	HCD25	0.00128714			382	HCD25	0.00131168
	383	HCD30	0.662437			383	HCD30	0.081186			383	HCD30	0.00802414			383	HCD30	0
	384	HCD35	0.669876			384	HCD35	0.0898471			384	HCD35	0			384	HCD35	0
	385	HCD40	0.67068			385	HCD40	0.0456904			385	HCD40	0			385	HCD40	0.0025136
	386	HCD48	0.544785			386	HCD48	0.0227251			386	HCD48	0			386	HCD48	0
	387	HCD50	0.598011			387	HCD50	0.0296544			387	HCD50	0			387	HCD50	0
	388	sceHCD25step15	0.363086			388	sceHCD25step15	0.0510301			388	sceHCD25step15	0.0152704			388	sceHCD25step15	0.0037205
	389	sceHCD30step10	0.67447			389	sceHCD30step10	0.0887515			389	sceHCD30step10	0.0186155			389	sceHCD30step10	0.00940904
	390	sceHCD30step18	0.326773			390	sceHCD30step18	0.0336588			390	sceHCD30step18	0			390	sceHCD30step18	0
	391	sceHCD35step15	0.612488			391	sceHCD35step15	0.0600266			391	sceHCD35step15	0.00792174			391	sceHCD35step15	0
	392	ETD	0			392	ETD	NA			392	ETD	NA			392	ETD	NA
	393	EThcD15	0.0214826			393	EThcD15	0.0137736			393	EThcD15	0.00770903			393	EThcD15	0
	394	EThcD25	0.314793			394	EThcD25	0.100884			394	EThcD25	0.0497765			394	EThcD25	0
	395	EThcD35	0.251174			395	EThcD35	0.0602658			395	EThcD35	0.010454			395	EThcD35	0.00243626
	396	HCD10	0.0814802			396	HCD10	0.0302283			396	HCD10	0.0074144			396	HCD10	0
	397	HCD12	0.0844097			397	HCD12	0.056549			397	HCD12	0.00730447			397	HCD12	0
	398	HCD20	0.424935			398	HCD20	0.0928497			398	HCD20	0.035604			398	HCD20	0.00554236
	399	HCD25	0.360223			399	HCD25	0.0525469			399	HCD25	0			399	HCD25	0
	400	HCD30	0.290898			400	HCD30	0.0473993			400	HCD30	0			400	HCD30	0
	401	HCD35	0.336853			401	HCD35	0.0491274			401	HCD35	0			401	HCD35	0
	402	HCD40	0.653184			402	HCD40	0.0581581			402	HCD40	0			402	HCD40	0
	403	HCD48	0.588287			403	HCD48	0.0254844			403	HCD48	0			403	HCD48	0
	404	HCD50	0.652318			404	HCD50	0.0406342			404	HCD50	0			404	HCD50	0
	405	sceHCD25step15	0.273757			405	sceHCD25step15	0.052645			405	sceHCD25step15	0.01634			405	sceHCD25step15	0.00228769
	406	sceHCD30step10	0.28102			406	sceHCD30step10	0.075364			406	sceHCD30step10	0			406	sceHCD30step10	0
	407	sceHCD30step18	0.43674			407	sceHCD30step18	0.0971326			407	sceHCD30step18	0.00926506			407	sceHCD30step18	0
	408	sceHCD35step15	0.564111			408	sceHCD35step15	0.083178			408	sceHCD35step15	0.015645			408	sceHCD35step15	0.00402441
	409	ETD	0			409	ETD	NA			409	ETD	NA			409	ETD	NA
	410	EThcD15	0.00726373			410	EThcD15	0.00382785			410	EThcD15	0.00230687			410	EThcD15	0
	411	EThcD25	0.027811			411	EThcD25	0.0106408			411	EThcD25	0			411	EThcD25	0
	412	EThcD35	0.396417			412	EThcD35	0.0651346			412	EThcD35	0.0407037			412	EThcD35	0
	413	HCD10	0.13549			413	HCD10	0.0490242			413	HCD10	0.0242292			413	HCD10	0.00321982
	414	HCD12	0.100153			414	HCD12	0.0424132			414	HCD12	0.0222892			414	HCD12	0
	415	HCD20	0.518931			415	HCD20	0.105615			415	HCD20	0.0391632			415	HCD20	0.00654763
	416	HCD25	0.394654			416	HCD25	0.0752925			416	HCD25	0			416	HCD25	0.00486513
	417	HCD30	0.420205			417	HCD30	0.0856664			417	HCD30	0			417	HCD30	0
	418	HCD35	0.599549			418	HCD35	0.092551			418	HCD35	0			418	HCD35	0
	419	HCD40	0.549129			419	HCD40	0.0356195			419	HCD40	0			419	HCD40	0
	420	HCD48	0.471397			420	HCD48	0.0343534			420	HCD48	0			420	HCD48	0
	421	HCD50	0.630775			421	HCD50	0.04826			421	HCD50	0			421	HCD50	0
	422	sceHCD25step15	0.162416			422	sceHCD25step15	0.0309563			422	sceHCD25step15	0			422	sceHCD25step15	0
	423	sceHCD30step10	0.647829			423	sceHCD30step10	0.0913704			423	sceHCD30step10	0.0148373			423	sceHCD30step10	0.00690944
	424	sceHCD30step18	0.424985			424	sceHCD30step18	0.079521			424	sceHCD30step18	0.0104425			424	sceHCD30step18	0
	425	sceHCD35step15	0.545814			425	sceHCD35step15	0.0935675			425	sceHCD35step15	0.0223474			425	sceHCD35step15	0.00307694
	426	ETD	0			426	ETD	NA			426	ETD	NA			426	ETD	NA
	427	EThcD15	0.0265992			427	EThcD15	0.0265992			427	EThcD15	0			427	EThcD15	0
	428	EThcD25	0.0378662			428	EThcD25	0.0130423			428	EThcD25	0.00664847			428	EThcD25	0
	429	EThcD35	0.292281			429	EThcD35	0.0606149			429	EThcD35	0.0209421			429	EThcD35	0
	430	HCD10	0.118302			430	HCD10	0.04789			430	HCD10	0.0199954			430	HCD10	0.00452687
	431	HCD12	0.157			431	HCD12	0.0845597			431	HCD12	0.0175406			431	HCD12	0
	432	HCD20	0.336994			432	HCD20	0.0710471			432	HCD20	0.0153392			432	HCD20	0.0057067
	433	HCD25	0.341146			433	HCD25	0.0432242			433	HCD25	0			433	HCD25	0
	434	HCD30	0.340226			434	HCD30	0.0801644			434	HCD30	0			434	HCD30	0
	435	HCD35	0.62904			435	HCD35	0.090677			435	HCD35	0.00562215			435	HCD35	0.00404199
	436	HCD40	0.640316			436	HCD40	0.064734			436	HCD40	0			436	HCD40	0
	437	HCD48	0.461429			437	HCD48	0.0385463			437	HCD48	0			437	HCD48	0
	438	HCD50	0.583619			438	HCD50	0.0479483			438	HCD50	0			438	HCD50	0
	439	sceHCD25step15	0.495109			439	sceHCD25step15	0.0884074			439	sceHCD25step15	0.0182322			439	sceHCD25step15	0
	440	sceHCD30step10	0.612997			440	sceHCD30step10	0.0934224			440	sceHCD30step10	0.0163889			440	sceHCD30step10	0.0045353
	441	sceHCD30step18	0.441602			441	sceHCD30step18	0.0953429			441	sceHCD30step18	0.0125194			441	sceHCD30step18	0
	442	sceHCD35step15	0.654684			442	sceHCD35step15	0.0782036			442	sceHCD35step15	0.0177353			442	sceHCD35step15	0.00359918
	443	ETD	0			443	ETD	NA			443	ETD	NA			443	ETD	NA
	444	EThcD15	0.0184538			444	EThcD15	0.0103676			444	EThcD15	0.00310018			444	EThcD15	0
	445	EThcD25	0.168532			445	EThcD25	0.0444248			445	EThcD25	0.0292559			445	EThcD25	0
	446	EThcD35	0.16654			446	EThcD35	0.0255395			446	EThcD35	0.00705359			446	EThcD35	0
	447	HCD10	0.10569			447	HCD10	0.03999			447	HCD10	0.0233208			447	HCD10	0.00205842
	448	HCD12	0.0639878			448	HCD12	0.0331759			448	HCD12	0.0142718			448	HCD12	0
	449	HCD20	0.376255			449	HCD20	0.110998			449	HCD20	0.0164322			449	HCD20	0
	450	HCD25	0.386621			450	HCD25	0.088279			450	HCD25	0.00775881			450	HCD25	0
	451	HCD30	0.30387			451	HCD30	0.0291937			451	HCD30	0			451	HCD30	0
	452	HCD35	0.630685			452	HCD35	0.102224			452	HCD35	0.00478405			452	HCD35	0.00554038
	453	HCD40	0.407384			453	HCD40	0.0416294			453	HCD40	0			453	HCD40	0
	454	HCD48	0.631282			454	HCD48	0.0327126			454	HCD48	0			454	HCD48	0
	455	HCD50	0.623747			455	HCD50	0.0449501			455	HCD50	0			455	HCD50	0
	456	sceHCD25step15	0.33228			456	sceHCD25step15	0.0638694			456	sceHCD25step15	0.0188977			456	sceHCD25step15	0.00329613
	457	sceHCD30step10	0.600441			457	sceHCD30step10	0.0989999			457	sceHCD30step10	0.02086			457	sceHCD30step10	0.00538656
	458	sceHCD30step18	0.423268			458	sceHCD30step18	0.0510645			458	sceHCD30step18	0.0124127			458	sceHCD30step18	0
	459	sceHCD35step15	0.601306			459	sceHCD35step15	0.0752559			459	sceHCD35step15	0.0180111			459	sceHCD35step15	0
	460	ETD	0			460	ETD	NA			460	ETD	NA			460	ETD	NA
	461	EThcD15	0.021673			461	EThcD15	0.0114359			461	EThcD15	0.0053866			461	EThcD15	0
	462	EThcD25	0.0569541			462	EThcD25	0.0149648			462	EThcD25	0.00832688			462	EThcD25	0
	463	EThcD35	0.234969			463	EThcD35	0.0567769			463	EThcD35	0.00980325			463	EThcD35	0
	464	HCD10	0.114792			464	HCD10	0.0507627			464	HCD10	0.0211091			464	HCD10	0
	465	HCD12	0.0262934			465	HCD12	0.0132151			465	HCD12	0.00564873			465	HCD12	0
	466	HCD20	0.259086			466	HCD20	0.057479			466	HCD20	0.0082482			466	HCD20	0.00363143
	467	HCD25	0.371299			467	HCD25	0.0673026			467	HCD25	0.00718481			467	HCD25	0
	468	HCD30	0.361282			468	HCD30	0.0749381			468	HCD30	0.00693121			468	HCD30	0
	469	HCD35	0.663927			469	HCD35	0.112117			469	HCD35	0.00759233			469	HCD35	0.00515432
	470	HCD40	0.560225			470	HCD40	0.0265335			470	HCD40	0			470	HCD40	0
	471	HCD48	0.576089			471	HCD48	0.0331555			471	HCD48	0			471	HCD48	0
	472	HCD50	0.47287			472	HCD50	0.033567			472	HCD50	0			472	HCD50	0
	473	sceHCD25step15	0.369229			473	sceHCD25step15	0.068182			473	sceHCD25step15	0.0152359			473	sceHCD25step15	0
	474	sceHCD30step10	0.657057			474	sceHCD30step10	0.0892051			474	sceHCD30step10	0.0246461			474	sceHCD30step10	0.00533271
	475	sceHCD30step18	0.374117			475	sceHCD30step18	0.0629601			475	sceHCD30step18	0.0205437			475	sceHCD30step18	0
	476	sceHCD35step15	0.59457			476	sceHCD35step15	0.0877956			476	sceHCD35step15	0.0214935			476	sceHCD35step15	0
	477	ETD	0			477	ETD	NA			477	ETD	NA			477	ETD	NA
	478	EThcD15	0.0205698			478	EThcD15	0.00517729			478	EThcD15	0.00765124			478	EThcD15	0
	479	EThcD25	0.0565712			479	EThcD25	0.00787708			479	EThcD25	0.00519283			479	EThcD25	0
	480	EThcD35	0.329874			480	EThcD35	0.079312			480	EThcD35	0.0202145			480	EThcD35	0
	481	HCD10	0.00577628			481	HCD10	0.00440411			481	HCD10	0			481	HCD10	0
	482	HCD12	0.139673			482	HCD12	0.0663288			482	HCD12	0.0116062			482	HCD12	0
	483	HCD20	0.354224			483	HCD20	0.0844973			483	HCD20	0.0215002			483	HCD20	0
	484	HCD25	0.642275			484	HCD25	0.114141			484	HCD25	0.0166194			484	HCD25	0.00836184
	485	HCD30	0.332078			485	HCD30	0.0616951			485	HCD30	0.00362576			485	HCD30	0
	486	HCD35	0.323582			486	HCD35	0.0433747			486	HCD35	0			486	HCD35	0
	487	HCD40	0.46842			487	HCD40	0.0380192			487	HCD40	0			487	HCD40	0
	488	HCD48	0.487044			488	HCD48	0.0199548			488	HCD48	0			488	HCD48	0
	489	HCD50	0.521226			489	HCD50	0.0458789			489	HCD50	0			489	HCD50	0
	490	sceHCD25step15	0.361978			490	sceHCD25step15	0.0608678			490	sceHCD25step15	0.0177181			490	sceHCD25step15	0
	491	sceHCD30step10	0.606048			491	sceHCD30step10	0.0914951			491	sceHCD30step10	0.0231643			491	sceHCD30step10	0
	492	sceHCD30step18	0.191957			492	sceHCD30step18	0.0449632			492	sceHCD30step18	0.00295983			492	sceHCD30step18	0
	493	sceHCD35step15	0.614626			493	sceHCD35step15	0.0937782			493	sceHCD35step15	0.0150036			493	sceHCD35step15	0.00532764
	494	ETD	0			494	ETD	NA			494	ETD	NA			494	ETD	NA
	495	EThcD15	0.00504291			495	EThcD15	0			495	EThcD15	0			495	EThcD15	0
	496	EThcD25	0.103332			496	EThcD25	0.03076			496	EThcD25	0.0120621			496	EThcD25	0
	497	EThcD35	0.279524			497	EThcD35	0.0504325			497	EThcD35	0.0078954			497	EThcD35	0
	498	HCD10	0.0052685			498	HCD10	0.0052685			498	HCD10	0			498	HCD10	0
	499	HCD12	0.036943			499	HCD12	0.0137227			499	HCD12	0.00881629			499	HCD12	0
	500	HCD20	0.335578			500	HCD20	0.0576981			500	HCD20	0.0100419			500	HCD20	0.00300782
	501	HCD25	0.675911			501	HCD25	0.125162			501	HCD25	0.0159632			501	HCD25	0.00835134
	502	HCD30	0.374091			502	HCD30	0.0675221			502	HCD30	0			502	HCD30	0
	503	HCD35	0.357991			503	HCD35	0.0616151			503	HCD35	0			503	HCD35	0
	504	HCD40	0.627941			504	HCD40	0.0469632			504	HCD40	0			504	HCD40	0
	505	HCD48	0.613513			505	HCD48	0.0255563			505	HCD48	0			505	HCD48	0
	506	HCD50	0.537078			506	HCD50	0.0354287			506	HCD50	0			506	HCD50	0
	507	sceHCD25step15	0.257386			507	sceHCD25step15	0.0588708			507	sceHCD25step15	0.00985644			507	sceHCD25step15	0
	508	sceHCD30step10	0.650621			508	sceHCD30step10	0.107511			508	sceHCD30step10	0.0293446			508	sceHCD30step10	0.00633968
	509	sceHCD30step18	0.308536			509	sceHCD30step18	0.0795653			509	sceHCD30step18	0.00969212			509	sceHCD30step18	0
	510	sceHCD35step15	0.568536			510	sceHCD35step15	0.0670615			510	sceHCD35step15	0.0238953			510	sceHCD35step15	0
	511	ETD	0			511	ETD	NA			511	ETD	NA			511	ETD	NA
	512	EThcD15	0.00550717			512	EThcD15	0.00550717			512	EThcD15	0			512	EThcD15	0
	513	EThcD25	0.149472			513	EThcD25	0.0347149			513	EThcD25	0.0345498			513	EThcD25	0
	514	EThcD35	0.195181			514	EThcD35	0.0463475			514	EThcD35	0.0182942			514	EThcD35	0.00250972
	515	HCD10	0.11931			515	HCD10	0.0721942			515	HCD10	0.0175022			515	HCD10	0
	516	HCD12	0.0418867			516	HCD12	0.0224521			516	HCD12	0.00775579			516	HCD12	0
	517	HCD20	0.494043			517	HCD20	0.11095			517	HCD20	0.0264477			517	HCD20	0
	518	HCD25	0.215381			518	HCD25	0.0478731			518	HCD25	0.00171349			518	HCD25	0
	519	HCD30	0.392802			519	HCD30	0.0808813			519	HCD30	0			519	HCD30	0
	520	HCD35	0.320641			520	HCD35	0.0432246			520	HCD35	0			520	HCD35	0
	521	HCD40	0.656235			521	HCD40	0.0645214			521	HCD40	0			521	HCD40	0
	522	HCD48	0.611255			522	HCD48	0.0328598			522	HCD48	0			522	HCD48	0
	523	HCD50	0.545791			523	HCD50	0.042943			523	HCD50	0			523	HCD50	0
	524	sceHCD25step15	0.194596			524	sceHCD25step15	0.0509868			524	sceHCD25step15	0.00222874			524	sceHCD25step15	0
	525	sceHCD30step10	0.449479			525	sceHCD30step10	0.0992065			525	sceHCD30step10	0.0214018			525	sceHCD30step10	0.00425538
	526	sceHCD30step18	0.180509			526	sceHCD30step18	0.0213988			526	sceHCD30step18	0			526	sceHCD30step18	0
	527	sceHCD35step15	0.5561			527	sceHCD35step15	0.0742956			527	sceHCD35step15	0.0253543			527	sceHCD35step15	0
	528	ETD	0			528	ETD	NA			528	ETD	NA			528	ETD	NA
	529	EThcD15	0.00570537			529	EThcD15	0.00351757			529	EThcD15	0.0021878			529	EThcD15	0
	530	EThcD25	0.130074			530	EThcD25	0.0449052			530	EThcD25	0.0264928			530	EThcD25	0
	531	EThcD35	0.453056			531	EThcD35	0.0758022			531	EThcD35	0.0170267			531	EThcD35	0
	532	HCD10	0.0467776			532	HCD10	0.0279035			532	HCD10	0.0136015			532	HCD10	0
	533	HCD12	0.152199			533	HCD12	0.0801666			533	HCD12	0.0134664			533	HCD12	0
	534	HCD20	0.542419			534	HCD20	0.118247			534	HCD20	0.0237873			534	HCD20	0.00780064
	535	HCD25	0.595305			535	HCD25	0.154844			535	HCD25	0.0409437			535	HCD25	0.00551312
	536	HCD30	0.63682			536	HCD30	0.068801			536	HCD30	0			536	HCD30	0
	537	HCD35	0.335293			537	HCD35	0.067397			537	HCD35	0.00116082			537	HCD35	0.00157355
	538	HCD40	0.623604			538	HCD40	0.0668669			538	HCD40	0			538	HCD40	0
	539	HCD48	0.649006			539	HCD48	0.0255599			539	HCD48	0			539	HCD48	0
	540	HCD50	0.476147			540	HCD50	0.0241834			540	HCD50	0			540	HCD50	0
	541	sceHCD25step15	0.279758			541	sceHCD25step15	0.0824989			541	sceHCD25step15	0.015662			541	sceHCD25step15	0
	542	sceHCD30step10	0.55942			542	sceHCD30step10	0.0967999			542	sceHCD30step10	0.019993			542	sceHCD30step10	0
	543	sceHCD30step18	0.237619			543	sceHCD30step18	0.0238853			543	sceHCD30step18	0.00350441			543	sceHCD30step18	0
	544	sceHCD35step15	0.547987			544	sceHCD35step15	0.0818426			544	sceHCD35step15	0.0190222			544	sceHCD35step15	0
	545	ETD	0			545	ETD	NA			545	ETD	NA			545	ETD	NA
	546	EThcD15	0.0284068			546	EThcD15	0.0160406			546	EThcD15	0			546	EThcD15	0
	547	EThcD25	0.045912			547	EThcD25	0.0105497			547	EThcD25	0.00956336			547	EThcD25	0
	548	EThcD35	0.134842			548	EThcD35	0.0127541			548	EThcD35	0.00868591			548	EThcD35	0.00213517
	549	HCD10	0.0649825			549	HCD10	0.0469261			549	HCD10	0.00541805			549	HCD10	0
	550	HCD12	0.0453949			550	HCD12	0.0200285			550	HCD12	0.0117184			550	HCD12	0
	551	HCD20	0.524103			551	HCD20	0.115516			551	HCD20	0.0370286			551	HCD20	0.00749621
	552	HCD25	0.182264			552	HCD25	0.0490588			552	HCD25	0.00303906			552	HCD25	0.00115093
	553	HCD30	0.347961			553	HCD30	0.0442138			553	HCD30	0			553	HCD30	0.0027009
	554	HCD35	0.38381			554	HCD35	0.0778038			554	HCD35	0			554	HCD35	0
	555	HCD40	0.62429			555	HCD40	0.0750422			555	HCD40	0			555	HCD40	0
	556	HCD48	0.640814			556	HCD48	0.0342078			556	HCD48	0			556	HCD48	0
	557	HCD50	0.486608			557	HCD50	0.0493566			557	HCD50	0			557	HCD50	0
	558	sceHCD25step15	0.18593			558	sceHCD25step15	0.051854			558	sceHCD25step15	0.00458928			558	sceHCD25step15	0
	559	sceHCD30step10	0.628374			559	sceHCD30step10	0.117515			559	sceHCD30step10	0.0271707			559	sceHCD30step10	0.0054955
	560	sceHCD30step18	0.226405			560	sceHCD30step18	0.0513496			560	sceHCD30step18	0.0038234			560	sceHCD30step18	0
	561	sceHCD35step15	0.294012			561	sceHCD35step15	0.050609			561	sceHCD35step15	0			561	sceHCD35step15	0
	562	ETD	0			562	ETD	NA			562	ETD	NA			562	ETD	NA
	563	EThcD15	0.00696572			563	EThcD15	0.00696572			563	EThcD15	0			563	EThcD15	0
	564	EThcD25	0.178656			564	EThcD25	0.0491508			564	EThcD25	0.0258331			564	EThcD25	0
	565	EThcD35	0.460159			565	EThcD35	0.0908428			565	EThcD35	0.0357632			565	EThcD35	0
	566	HCD10	0.0554886			566	HCD10	0.0248103			566	HCD10	0.00617066			566	HCD10	0
	567	HCD12	0.101085			567	HCD12	0.0397434			567	HCD12	0.0254598			567	HCD12	0
	568	HCD20	0.272385			568	HCD20	0.0491292			568	HCD20	0			568	HCD20	0
	569	HCD25	0.204744			569	HCD25	0.0518924			569	HCD25	0.00444075			569	HCD25	0
	570	HCD30	0.363888			570	HCD30	0.0624631			570	HCD30	0			570	HCD30	0
	571	HCD35	0.320166			571	HCD35	0.0613425			571	HCD35	0			571	HCD35	0
	572	HCD40	0.6163			572	HCD40	0.041292			572	HCD40	0			572	HCD40	0
	573	HCD48	0.47153			573	HCD48	0.034022			573	HCD48	0			573	HCD48	0
	574	HCD50	0.514281			574	HCD50	0.026262			574	HCD50	0			574	HCD50	0
	575	sceHCD25step15	0.206429			575	sceHCD25step15	0.0472057			575	sceHCD25step15	0.00353212			575	sceHCD25step15	0
	576	sceHCD30step10	0.252893			576	sceHCD30step10	0.0604285			576	sceHCD30step10	0.0029522			576	sceHCD30step10	0
	577	sceHCD30step18	0.174465			577	sceHCD30step18	0.0101511			577	sceHCD30step18	0			577	sceHCD30step18	0
	578	sceHCD35step15	0.507411			578	sceHCD35step15	0.0975471			578	sceHCD35step15	0.0249264			578	sceHCD35step15	0.00227508
	579	ETD	0			579	ETD	NA			579	ETD	NA			579	ETD	NA
	580	EThcD15	0.0110527			580	EThcD15	0			580	EThcD15	0			580	EThcD15	0
	581	EThcD25	0.059167			581	EThcD25	0.0168104			581	EThcD25	0			581	EThcD25	0
	582	EThcD35	0.280167			582	EThcD35	0.0674847			582	EThcD35	0.0176149			582	EThcD35	0
	583	HCD10	0.0252165			583	HCD10	0.0128674			583	HCD10	0.00729846			583	HCD10	0
	584	HCD12	0.0706282			584	HCD12	0.0309161			584	HCD12	0.0167681			584	HCD12	0
	585	HCD20	0.343722			585	HCD20	0.0840625			585	HCD20	0.036767			585	HCD20	0.00468275
	586	HCD25	0.264559			586	HCD25	0.0826234			586	HCD25	0.00487731			586	HCD25	0.00176857
	587	HCD30	0.288053			587	HCD30	0.0298598			587	HCD30	0.00138023			587	HCD30	0.00173457
	588	HCD35	0.391507			588	HCD35	0.0557109			588	HCD35	0			588	HCD35	0
	589	HCD40	0.559936			589	HCD40	0.0546679			589	HCD40	0			589	HCD40	0
	590	HCD48	0.6072			590	HCD48	0.0376748			590	HCD48	0			590	HCD48	0
	591	HCD50	0.601663			591	HCD50	0.0392483			591	HCD50	0			591	HCD50	0
	592	sceHCD25step15	0.209974			592	sceHCD25step15	0.0503893			592	sceHCD25step15	0			592	sceHCD25step15	0
	593	sceHCD30step10	0.565998			593	sceHCD30step10	0.103966			593	sceHCD30step10	0.0211311			593	sceHCD30step10	0.00591028
	594	sceHCD30step18	0.197592			594	sceHCD30step18	0.0166851			594	sceHCD30step18	0			594	sceHCD30step18	0
	595	sceHCD35step15	0.311579			595	sceHCD35step15	0.047746			595	sceHCD35step15	0			595	sceHCD35step15	0
	596	ETD	0			596	ETD	NA			596	ETD	NA			596	ETD	NA
	597	EThcD15	0.011457			597	EThcD15	0			597	EThcD15	0.011457			597	EThcD15	0
	598	EThcD25	0.0640816			598	EThcD25	0.00994084			598	EThcD25	0.00816197			598	EThcD25	0
	599	EThcD35	0.355769			599	EThcD35	0.0616884			599	EThcD35	0.0236017			599	EThcD35	0
	600	HCD10	0.0522499			600	HCD10	0.0266665			600	HCD10	0.0138388			600	HCD10	0
	601	HCD12	0.0787526			601	HCD12	0.0294516			601	HCD12	0.0114557			601	HCD12	0
	602	HCD20	0.529235			602	HCD20	0.108413			602	HCD20	0.049364			602	HCD20	0
	603	HCD25	0.280326			603	HCD25	0.0774245			603	HCD25	0.00729862			603	HCD25	0.0024232
	604	HCD30	0.604685			604	HCD30	0.0714044			604	HCD30	0.00829347			604	HCD30	0.00620786
	605	HCD35	0.588244			605	HCD35	0.0704226			605	HCD35	0			605	HCD35	0
	606	HCD40	0.425471			606	HCD40	0.0538443			606	HCD40	0			606	HCD40	0
	607	HCD48	0.482322			607	HCD48	0.0344068			607	HCD48	0			607	HCD48	0
	608	HCD50	0.50942			608	HCD50	0.0340022			608	HCD50	0			608	HCD50	0
	609	sceHCD25step15	0.472635			609	sceHCD25step15	0.0987198			609	sceHCD25step15	0.0279953			609	sceHCD25step15	0
	610	sceHCD30step10	0.215432			610	sceHCD30step10	0.0456055			610	sceHCD30step10	0.0030575			610	sceHCD30step10	0
	611	sceHCD30step18	0.473363			611	sceHCD30step18	0.0840029			611	sceHCD30step18	0.0265509			611	sceHCD30step18	0.00577211
	612	sceHCD35step15	0.305225			612	sceHCD35step15	0.0544905			612	sceHCD35step15	0.0115396			612	sceHCD35step15	0
	613	ETD	0			613	ETD	NA			613	ETD	NA			613	ETD	NA
	614	EThcD15	0.00422405			614	EThcD15	0			614	EThcD15	0			614	EThcD15	0
	615	EThcD25	0.0495153			615	EThcD25	0.0152684			615	EThcD25	0.00708743			615	EThcD25	0
	616	EThcD35	0.24973			616	EThcD35	0.0272153			616	EThcD35	0			616	EThcD35	0
	617	HCD10	0.0202899			617	HCD10	0.0109313			617	HCD10	0.0055094			617	HCD10	0
	618	HCD12	0.0965629			618	HCD12	0.0501366			618	HCD12	0.0267748			618	HCD12	0
	619	HCD20	0.470675			619	HCD20	0.0853921			619	HCD20	0.025059			619	HCD20	0
	620	HCD25	0.271758			620	HCD25	0.0705447			620	HCD25	0.0106554			620	HCD25	0.00189965
	621	HCD30	0.605997			621	HCD30	0.0736339			621	HCD30	0.00750621			621	HCD30	0.00732258
	622	HCD35	0.445036			622	HCD35	0.0792649			622	HCD35	0			622	HCD35	0
	623	HCD40	0.478741			623	HCD40	0.0615198			623	HCD40	0			623	HCD40	0
	624	HCD48	0.607294			624	HCD48	0.0416005			624	HCD48	0			624	HCD48	0
	625	HCD50	0.634761			625	HCD50	0.0313074			625	HCD50	0			625	HCD50	0
	626	sceHCD25step15	0.21479			626	sceHCD25step15	0.0476596			626	sceHCD25step15	0.0077273			626	sceHCD25step15	0
	627	sceHCD30step10	0.560361			627	sceHCD30step10	0.123365			627	sceHCD30step10	0.0250838			627	sceHCD30step10	0.00382491
	628	sceHCD30step18	0.290148			628	sceHCD30step18	0.0738587			628	sceHCD30step18	0.0136705			628	sceHCD30step18	0.00149879
	629	sceHCD35step15	0.34505			629	sceHCD35step15	0.0823128			629	sceHCD35step15	0.00753703			629	sceHCD35step15	0
	630	ETD	0			630	ETD	NA			630	ETD	NA			630	ETD	NA
	631	EThcD15	0.00650888			631	EThcD15	0.00650888			631	EThcD15	0			631	EThcD15	0
	632	EThcD25	0.184417			632	EThcD25	0.0469762			632	EThcD25	0.0218509			632	EThcD25	0
	633	EThcD35	0.335996			633	EThcD35	0.0601763			633	EThcD35	0.0186987			633	EThcD35	0
	634	HCD10	0.00673174			634	HCD10	0.00469489			634	HCD10	0			634	HCD10	0
	635	HCD12	0.100471			635	HCD12	0.0368374			635	HCD12	0.00974415			635	HCD12	0
	636	HCD20	0.240116			636	HCD20	0.0824446			636	HCD20	0.0131453			636	HCD20	0
	637	HCD25	0.329147			637	HCD25	0.0580444			637	HCD25	0.00317885			637	HCD25	0.00471684
	638	HCD30	0.572652			638	HCD30	0.0887158			638	HCD30	0.00997148			638	HCD30	0
	639	HCD35	0.365074			639	HCD35	0.0449063			639	HCD35	0			639	HCD35	0
	640	HCD40	0.61311			640	HCD40	0.060776			640	HCD40	0			640	HCD40	0
	641	HCD48	0.572797			641	HCD48	0.0531359			641	HCD48	0			641	HCD48	0
	642	HCD50	0.520951			642	HCD50	0.0432832			642	HCD50	0			642	HCD50	0
	643	sceHCD25step15	0.152447			643	sceHCD25step15	0.0246937			643	sceHCD25step15	0			643	sceHCD25step15	0
	644	sceHCD30step10	0.207395			644	sceHCD30step10	0.0363099			644	sceHCD30step10	0.00255219			644	sceHCD30step10	0
	645	sceHCD30step18	0.364957			645	sceHCD30step18	0.0504635			645	sceHCD30step18	0.0149208			645	sceHCD30step18	0
	646	sceHCD35step15	0.347916			646	sceHCD35step15	0.0743676			646	sceHCD35step15	0.0064039			646	sceHCD35step15	0
	647	ETD	0			647	ETD	NA			647	ETD	NA			647	ETD	NA
	648	EThcD15	0.0238759			648	EThcD15	0.00988683			648	EThcD15	0.00533474			648	EThcD15	0
	649	EThcD25	0.183678			649	EThcD25	0.0523762			649	EThcD25	0.0330975			649	EThcD25	0
	650	EThcD35	0.261575			650	EThcD35	0.0603002			650	EThcD35	0.0298484			650	EThcD35	0
	651	HCD10	0.074259			651	HCD10	0.0454315			651	HCD10	0.00714798			651	HCD10	0
	652	HCD12	0.0745995			652	HCD12	0.033952			652	HCD12	0.0193012			652	HCD12	0
	653	HCD20	0.121098			653	HCD20	0.0476472			653	HCD20	0.00643345			653	HCD20	0
	654	HCD25	0.421244			654	HCD25	0.104504			654	HCD25	0.0144398			654	HCD25	0
	655	HCD30	0.649143			655	HCD30	0.0597593			655	HCD30	0.00465045			655	HCD30	0.00410646
	656	HCD35	0.433157			656	HCD35	0.0901262			656	HCD35	0			656	HCD35	0
	657	HCD40	0.406398			657	HCD40	0.0445172			657	HCD40	0			657	HCD40	0
	658	HCD48	0.507417			658	HCD48	0.0480285			658	HCD48	0			658	HCD48	0
	659	HCD50	0.566713			659	HCD50	0.0230925			659	HCD50	0			659	HCD50	0
	660	sceHCD25step15	0.315541			660	sceHCD25step15	0.0621743			660	sceHCD25step15	0.016516			660	sceHCD25step15	0
	661	sceHCD30step10	0.366079			661	sceHCD30step10	0.0855654			661	sceHCD30step10	0			661	sceHCD30step10	0
	662	sceHCD30step18	0.425529			662	sceHCD30step18	0.0890549			662	sceHCD30step18	0.0122384			662	sceHCD30step18	0
	663	sceHCD35step15	0.411395			663	sceHCD35step15	0.101192			663	sceHCD35step15	0			663	sceHCD35step15	0
	664	ETD	0			664	ETD	NA			664	ETD	NA			664	ETD	NA
	665	EThcD15	0.0109958			665	EThcD15	0.00894015			665	EThcD15	0.00205569			665	EThcD15	0
	666	EThcD25	0.170861			666	EThcD25	0.0371654			666	EThcD25	0.0211259			666	EThcD25	0
	667	EThcD35	0.17168			667	EThcD35	0.0162666			667	EThcD35	0			667	EThcD35	0
	668	HCD10	0.0236763			668	HCD10	0.0104966			668	HCD10	0.00563313			668	HCD10	0
	669	HCD12	0.0587158			669	HCD12	0.0107149			669	HCD12	0.00459985			669	HCD12	0.00111671
	670	HCD20	0.194106			670	HCD20	0.0291835			670	HCD20	0.0126226			670	HCD20	0.00175994
	671	HCD25	0.369761			671	HCD25	0.082604			671	HCD25	0.00983965			671	HCD25	0.00440059
	672	HCD30	0.643077			672	HCD30	0.0928256			672	HCD30	0.0092269			672	HCD30	0
	673	HCD35	0.472252			673	HCD35	0.0764672			673	HCD35	0			673	HCD35	0
	674	HCD40	0.525549			674	HCD40	0.0635938			674	HCD40	0			674	HCD40	0
	675	HCD48	0.50759			675	HCD48	0.0409049			675	HCD48	0			675	HCD48	0
	676	HCD50	0.568954			676	HCD50	0.0283418			676	HCD50	0			676	HCD50	0
	677	sceHCD25step15	0.178907			677	sceHCD25step15	0.0378117			677	sceHCD25step15	0.00648758			677	sceHCD25step15	0
	678	sceHCD30step10	0.363447			678	sceHCD30step10	0.0863466			678	sceHCD30step10	0.0103832			678	sceHCD30step10	0.00279372
	679	sceHCD30step18	0.21019			679	sceHCD30step18	0.0552699			679	sceHCD30step18	0.00235813			679	sceHCD30step18	0
	680	sceHCD35step15	0.436401			680	sceHCD35step15	0.0772558			680	sceHCD35step15	0.00834717			680	sceHCD35step15	0
	681	ETD	0			681	ETD	NA			681	ETD	NA			681	ETD	NA
	682	EThcD15	0.0135613			682	EThcD15	0			682	EThcD15	0.00350414			682	EThcD15	0
	683	EThcD25	0.0484272			683	EThcD25	0			683	EThcD25	0			683	EThcD25	0
	684	EThcD35	0.124263			684	EThcD35	0.0188824			684	EThcD35	0.00935259			684	EThcD35	0.00188944
	685	HCD10	0.0412013			685	HCD10	0.0213228			685	HCD10	0.00967993			685	HCD10	0
	686	HCD12	0.136077			686	HCD12	0.0555044			686	HCD12	0.0268945			686	HCD12	0.00347633
	687	HCD20	0.200148			687	HCD20	0.0680295			687	HCD20	0.0241821			687	HCD20	0
	688	HCD25	0.568262			688	HCD25	0.106388			688	HCD25	0.0253975			688	HCD25	0.00633662
	689	HCD30	0.596661			689	HCD30	0.0644495			689	HCD30	0.00872973			689	HCD30	0.00901646
	690	HCD35	0.629			690	HCD35	0.109318			690	HCD35	0			690	HCD35	0
	691	HCD40	0.544655			691	HCD40	0.0588412			691	HCD40	0			691	HCD40	0
	692	HCD48	0.488631			692	HCD48	0.0441705			692	HCD48	0			692	HCD48	0
	693	HCD50	0.613			693	HCD50	0.0364641			693	HCD50	0			693	HCD50	0
	694	sceHCD25step15	0.210883			694	sceHCD25step15	0.0467845			694	sceHCD25step15	0.0080695			694	sceHCD25step15	0
	695	sceHCD30step10	0.254128			695	sceHCD30step10	0.0437201			695	sceHCD30step10	0			695	sceHCD30step10	0
	696	sceHCD30step18	0.276909			696	sceHCD30step18	0.039807			696	sceHCD30step18	0.00751497			696	sceHCD30step18	0
	697	sceHCD35step15	0.304108			697	sceHCD35step15	0.0519785			697	sceHCD35step15	0.00909556			697	sceHCD35step15	0.00375793
	698	ETD	0			698	ETD	NA			698	ETD	NA			698	ETD	NA
	699	EThcD15	0.00633504			699	EThcD15	0			699	EThcD15	0			699	EThcD15	0
	700	EThcD25	0.13793			700	EThcD25	0.0429016			700	EThcD25	0.0169824			700	EThcD25	0
	701	EThcD35	0.204724			701	EThcD35	0.0300134			701	EThcD35	0			701	EThcD35	0
	702	HCD10	0.0243982			702	HCD10	0.0098737			702	HCD10	0.00650121			702	HCD10	0
	703	HCD12	0.063333			703	HCD12	0.0316516			703	HCD12	0.00901077			703	HCD12	0
	704	HCD20	0.236457			704	HCD20	0.0824052			704	HCD20	0.0132166			704	HCD20	0.00226431
	705	HCD25	0.255867			705	HCD25	0.0347302			705	HCD25	0.00790207			705	HCD25	0.00211372
	706	HCD30	0.387603			706	HCD30	0.0590636			706	HCD30	0.00585631			706	HCD30	0
	707	HCD35	0.590237			707	HCD35	0.0739747			707	HCD35	0			707	HCD35	0
	708	HCD40	0.556302			708	HCD40	0.0550324			708	HCD40	0			708	HCD40	0
	709	HCD48	0.494848			709	HCD48	0.0383119			709	HCD48	0			709	HCD48	0
	710	HCD50	0.441562			710	HCD50	0.0148257			710	HCD50	0			710	HCD50	0
	711	sceHCD25step15	0.29486			711	sceHCD25step15	0.0616632			711	sceHCD25step15	0.0132452			711	sceHCD25step15	0
	712	sceHCD30step10	0.421471			712	sceHCD30step10	0.0752021			712	sceHCD30step10	0.00778906			712	sceHCD30step10	0
	713	sceHCD30step18	0.282628			713	sceHCD30step18	0.0495949			713	sceHCD30step18	0.00555964			713	sceHCD30step18	0
	714	sceHCD35step15	0.427331			714	sceHCD35step15	0.0833939			714	sceHCD35step15	0.00531997			714	sceHCD35step15	0
	715	ETD	0			715	ETD	NA			715	ETD	NA			715	ETD	NA
	716	EThcD15	0.0125007			716	EThcD15	0.00577173			716	EThcD15	0			716	EThcD15	0
	717	EThcD25	0.158726			717	EThcD25	0.0347587			717	EThcD25	0.0238111			717	EThcD25	0
	718	EThcD35	0.448627			718	EThcD35	0.0637324			718	EThcD35	0.0208283			718	EThcD35	0
	719	HCD10	0.023092			719	HCD10	0.0110838			719	HCD10	0.00637634			719	HCD10	0
	720	HCD12	0.0640767			720	HCD12	0.0295952			720	HCD12	0.0143838			720	HCD12	0
	721	HCD20	0.206011			721	HCD20	0.061312			721	HCD20	0.02178			721	HCD20	0
	722	HCD25	0.290605			722	HCD25	0.054407			722	HCD25	0			722	HCD25	0
	723	HCD30	0.606107			723	HCD30	0.0852279			723	HCD30	0			723	HCD30	0
	724	HCD35	0.310941			724	HCD35	0.0485309			724	HCD35	0			724	HCD35	0.00140358
	725	HCD40	0.636467			725	HCD40	0.106846			725	HCD40	0			725	HCD40	0
	726	HCD48	0.466506			726	HCD48	0.0296964			726	HCD48	0			726	HCD48	0
	727	HCD50	0.573847			727	HCD50	0.018584			727	HCD50	0			727	HCD50	0
	728	sceHCD25step15	0.302723			728	sceHCD25step15	0.0502742			728	sceHCD25step15	0			728	sceHCD25step15	0
	729	sceHCD30step10	0.579472			729	sceHCD30step10	0.0987555			729	sceHCD30step10	0.0222061			729	sceHCD30step10	0
	730	sceHCD30step18	0.485352			730	sceHCD30step18	0.0658207			730	sceHCD30step18	0.0131125			730	sceHCD30step18	0
	731	sceHCD35step15	0.499631			731	sceHCD35step15	0.0825138			731	sceHCD35step15	0.0161383			731	sceHCD35step15	0
	732	ETD	0			732	ETD	NA			732	ETD	NA			732	ETD	NA
	733	EThcD15	0.0137042			733	EThcD15	0.00670646			733	EThcD15	0			733	EThcD15	0
	734	EThcD25	0.0752892			734	EThcD25	0.0166485			734	EThcD25	0			734	EThcD25	0
	735	EThcD35	0.470163			735	EThcD35	0.0854674			735	EThcD35	0.0352403			735	EThcD35	0
	736	HCD10	0.108187			736	HCD10	0.0562389			736	HCD10	0.0158703			736	HCD10	0
	737	HCD12	0.263302			737	HCD12	0.0859617			737	HCD12	0.0555445			737	HCD12	0
	738	HCD20	0.29778			738	HCD20	0.0816315			738	HCD20	0.0173335			738	HCD20	0
	739	HCD25	0.271975			739	HCD25	0.071577			739	HCD25	0.00446676			739	HCD25	0.00265686
	740	HCD30	0.35853			740	HCD30	0.0444137			740	HCD30	0.00283186			740	HCD30	0.00208636
	741	HCD35	0.416125			741	HCD35	0.043794			741	HCD35	0			741	HCD35	0
	742	HCD40	0.388258			742	HCD40	0.0620468			742	HCD40	0			742	HCD40	0
	743	HCD48	0.509976			743	HCD48	0.0300091			743	HCD48	0			743	HCD48	0
	744	HCD50	0.610839			744	HCD50	0.0400057			744	HCD50	0			744	HCD50	0
	745	sceHCD25step15	0.259656			745	sceHCD25step15	0.0570775			745	sceHCD25step15	0			745	sceHCD25step15	0
	746	sceHCD30step10	0.608414			746	sceHCD30step10	0.0885968			746	sceHCD30step10	0.0213165			746	sceHCD30step10	0
	747	sceHCD30step18	0.36081			747	sceHCD30step18	0.0610713			747	sceHCD30step18	0.0130274			747	sceHCD30step18	0
	748	sceHCD35step15	0.570542			748	sceHCD35step15	0.0770689			748	sceHCD35step15	0.0209923			748	sceHCD35step15	0
	749	ETD	0			749	ETD	NA			749	ETD	NA			749	ETD	NA
	750	EThcD15	0.0067034			750	EThcD15	0.0067034			750	EThcD15	0			750	EThcD15	0
	751	EThcD25	0.0672035			751	EThcD25	0.0240666			751	EThcD25	0.0114557			751	EThcD25	0.000711052
	752	EThcD35	0.272631			752	EThcD35	0.0481079			752	EThcD35	0.023014			752	EThcD35	0.00318256
	753	HCD10	0.0945781			753	HCD10	0.0487076			753	HCD10	0.00953703			753	HCD10	0
	754	HCD12	0.237151			754	HCD12	0.0839365			754	HCD12	0.0543519			754	HCD12	0
	755	HCD20	0.246249			755	HCD20	0.0701208			755	HCD20	0.0226973			755	HCD20	0
	756	HCD25	0.579275			756	HCD25	0.112274			756	HCD25	0.0123672			756	HCD25	0.00958838
	757	HCD30	0.599341			757	HCD30	0.0891104			757	HCD30	0.00617742			757	HCD30	0.00496871
	758	HCD35	0.493952			758	HCD35	0.0806157			758	HCD35	0			758	HCD35	0
	759	HCD40	0.448808			759	HCD40	0.0670578			759	HCD40	0			759	HCD40	0
	760	HCD48	0.564009			760	HCD48	0.02992			760	HCD48	0			760	HCD48	0
	761	HCD50	0.588594			761	HCD50	0.0346853			761	HCD50	0			761	HCD50	0
	762	sceHCD25step15	0.323984			762	sceHCD25step15	0.0589407			762	sceHCD25step15	0.0175968			762	sceHCD25step15	0.00395608
	763	sceHCD30step10	0.579807			763	sceHCD30step10	0.122026			763	sceHCD30step10	0.032362			763	sceHCD30step10	0.00422752
	764	sceHCD30step18	0.232456			764	sceHCD30step18	0.049217			764	sceHCD30step18	0.0093385			764	sceHCD30step18	0
	765	sceHCD35step15	0.41669			765	sceHCD35step15	0.0726841			765	sceHCD35step15	0.0146966			765	sceHCD35step15	0
	766	ETD	0			766	ETD	NA			766	ETD	NA			766	ETD	NA
	767	EThcD15	0.0162217			767	EThcD15	0.00824516			767	EThcD15	0.00373831			767	EThcD15	0
	768	EThcD25	0.108819			768	EThcD25	0.0351876			768	EThcD25	0.0157332			768	EThcD25	0
	769	EThcD35	0.398818			769	EThcD35	0.0678813			769	EThcD35	0.0151608			769	EThcD35	0
	770	HCD10	0.0160297			770	HCD10	0.00889746			770	HCD10	0.00297896			770	HCD10	0
	771	HCD12	0.112555			771	HCD12	0.0505392			771	HCD12	0.0304129			771	HCD12	0
	772	HCD20	0.187339			772	HCD20	0.0429123			772	HCD20	0.0214213			772	HCD20	0
	773	HCD25	0.266473			773	HCD25	0.071724			773	HCD25	0.0040597			773	HCD25	0.00133898
	774	HCD30	0.634869			774	HCD30	0.0749592			774	HCD30	0.00570754			774	HCD30	0.00465967
	775	HCD35	0.600856			775	HCD35	0.103414			775	HCD35	0.00540375			775	HCD35	0
	776	HCD40	0.620777			776	HCD40	0.0672878			776	HCD40	0			776	HCD40	0
	777	HCD48	0.5621			777	HCD48	0.048497			777	HCD48	0			777	HCD48	0
	778	HCD50	0.567874			778	HCD50	0.0305551			778	HCD50	0			778	HCD50	0
	779	sceHCD25step15	0.325684			779	sceHCD25step15	0.0755047			779	sceHCD25step15	0.0112085			779	sceHCD25step15	0
	780	sceHCD30step10	0.278689			780	sceHCD30step10	0.0303436			780	sceHCD30step10	0.006018			780	sceHCD30step10	0.0016848
	781	sceHCD30step18	0.402243			781	sceHCD30step18	0.0616899			781	sceHCD30step18	0.013798			781	sceHCD30step18	0
	782	sceHCD35step15	0.62376			782	sceHCD35step15	0.114449			782	sceHCD35step15	0.0370063			782	sceHCD35step15	0
	783	ETD	0			783	ETD	NA			783	ETD	NA			783	ETD	NA
	784	EThcD15	0.036034			784	EThcD15	0.0180789			784	EThcD15	0.00996959			784	EThcD15	0
	785	EThcD25	0.197486			785	EThcD25	0.0384193			785	EThcD25	0.0244995			785	EThcD25	0
	786	EThcD35	0.297434			786	EThcD35	0.030528			786	EThcD35	0.0187085			786	EThcD35	0
	787	HCD10	0.0470279			787	HCD10	0.0242046			787	HCD10	0.0123327			787	HCD10	0
	788	HCD12	0.0819096			788	HCD12	0.0339094			788	HCD12	0.0175724			788	HCD12	0
	789	HCD20	0.143963			789	HCD20	0.041701			789	HCD20	0.0127321			789	HCD20	0.00157035
	790	HCD25	0.325985			790	HCD25	0.0961002			790	HCD25	0.00874518			790	HCD25	0.00272148
	791	HCD30	0.547942			791	HCD30	0.0627389			791	HCD30	0			791	HCD30	0
	792	HCD35	0.622476			792	HCD35	0.0861486			792	HCD35	0.00668055			792	HCD35	0
	793	HCD40	0.477273			793	HCD40	0.0702696			793	HCD40	0			793	HCD40	0
	794	HCD48	0.45217			794	HCD48	0.0284686			794	HCD48	0			794	HCD48	0
	795	HCD50	0.594151			795	HCD50	0.03134			795	HCD50	0			795	HCD50	0
	796	sceHCD25step15	0.295957			796	sceHCD25step15	0.0651047			796	sceHCD25step15	0.00869808			796	sceHCD25step15	0
	797	sceHCD30step10	0.219277			797	sceHCD30step10	0.0309719			797	sceHCD30step10	0.0017382			797	sceHCD30step10	0
	798	sceHCD30step18	0.241662			798	sceHCD30step18	0.0392461			798	sceHCD30step18	0.00619278			798	sceHCD30step18	0
	799	sceHCD35step15	0.269732			799	sceHCD35step15	0.0587367			799	sceHCD35step15	0.0137612			799	sceHCD35step15	0.00143258
	800	ETD	0			800	ETD	NA			800	ETD	NA			800	ETD	NA
	801	EThcD15	0.0106141			801	EThcD15	0.00600342			801	EThcD15	0.00139389			801	EThcD15	0
	802	EThcD25	0.242646			802	EThcD25	0.0633692			802	EThcD25	0.03082			802	EThcD25	0
	803	EThcD35	0.458486			803	EThcD35	0.0974381			803	EThcD35	0.0239449			803	EThcD35	0
	804	HCD10	0.0295976			804	HCD10	0.0138675			804	HCD10	0.00815985			804	HCD10	0
	805	HCD12	0.129774			805	HCD12	0.067317			805	HCD12	0.0107397			805	HCD12	0
	806	HCD20	0.21467			806	HCD20	0.0578409			806	HCD20	0.0213535			806	HCD20	0.00227212
	807	HCD25	0.418005			807	HCD25	0.0938811			807	HCD25	0.0108208			807	HCD25	0
	808	HCD30	0.643502			808	HCD30	0.0757896			808	HCD30	0.00605751			808	HCD30	0.0043818
	809	HCD35	0.568567			809	HCD35	0.0768534			809	HCD35	0			809	HCD35	0
	810	HCD40	0.376622			810	HCD40	0.0454025			810	HCD40	0			810	HCD40	0.00053191
	811	HCD48	0.482262			811	HCD48	0.0433864			811	HCD48	0			811	HCD48	0
	812	HCD50	0.425432			812	HCD50	0.0366253			812	HCD50	0			812	HCD50	0
	813	sceHCD25step15	0.205822			813	sceHCD25step15	0.045459			813	sceHCD25step15	0.00848624			813	sceHCD25step15	0.00129694
	814	sceHCD30step10	0.572583			814	sceHCD30step10	0.0881958			814	sceHCD30step10	0.00956132			814	sceHCD30step10	0
	815	sceHCD30step18	0.375627			815	sceHCD30step18	0.0821628			815	sceHCD30step18	0.0072066			815	sceHCD30step18	0
	816	sceHCD35step15	0.257854			816	sceHCD35step15	0.040486			816	sceHCD35step15	0.00492215			816	sceHCD35step15	0
	817	ETD	0			817	ETD	NA			817	ETD	NA			817	ETD	NA
	818	EThcD15	0.0142842			818	EThcD15	0.0142842			818	EThcD15	0			818	EThcD15	0
	819	EThcD25	0.0737976			819	EThcD25	0.0224752			819	EThcD25	0.0077193			819	EThcD25	0
	820	EThcD35	0.37129			820	EThcD35	0.0637404			820	EThcD35	0.0144595			820	EThcD35	0
	821	HCD10	0.107194			821	HCD10	0.0624222			821	HCD10	0.0120542			821	HCD10	0
	822	HCD12	0.117316			822	HCD12	0.0523853			822	HCD12	0.0253516			822	HCD12	0
	823	HCD20	0.237136			823	HCD20	0.0761669			823	HCD20	0.0231701			823	HCD20	0
	824	HCD25	0.266837			824	HCD25	0.0449962			824	HCD25	0			824	HCD25	0.00367117
	825	HCD30	0.391589			825	HCD30	0.0723307			825	HCD30	0.00762874			825	HCD30	0.00230586
	826	HCD35	0.448765			826	HCD35	0.0626293			826	HCD35	0			826	HCD35	0
	827	HCD40	0.638121			827	HCD40	0.0824788			827	HCD40	0			827	HCD40	0
	828	HCD48	0.513449			828	HCD48	0.052164			828	HCD48	0			828	HCD48	0
	829	HCD50	0.514591			829	HCD50	0.0185756			829	HCD50	0			829	HCD50	0
	830	sceHCD25step15	0.265599			830	sceHCD25step15	0.0486752			830	sceHCD25step15	0.00832451			830	sceHCD25step15	0
	831	sceHCD30step10	0.644568			831	sceHCD30step10	0.101642			831	sceHCD30step10	0.0230747			831	sceHCD30step10	0
	832	sceHCD30step18	0.336003			832	sceHCD30step18	0.0766056			832	sceHCD30step18	0.0113116			832	sceHCD30step18	0
	833	sceHCD35step15	0.585042			833	sceHCD35step15	0.0825578			833	sceHCD35step15	0.022679			833	sceHCD35step15	0
	834	ETD	0			834	ETD	NA			834	ETD	NA			834	ETD	NA
	835	EThcD15	0.0474217			835	EThcD15	0.0192012			835	EThcD15	0.0162236			835	EThcD15	0
	836	EThcD25	0.148351			836	EThcD25	0.0355443			836	EThcD25	0.0190501			836	EThcD25	0
	837	EThcD35	0.417123			837	EThcD35	0.0637522			837	EThcD35	0.0275263			837	EThcD35	0
	838	HCD10	0.0027353			838	HCD10	0			838	HCD10	0.00143174			838	HCD10	0
	839	HCD12	0.101812			839	HCD12	0.0428551			839	HCD12	0.0214454			839	HCD12	0
	840	HCD20	0.370438			840	HCD20	0.105791			840	HCD20	0.0169896			840	HCD20	0
	841	HCD25	0.311711			841	HCD25	0.0608032			841	HCD25	0.0162288			841	HCD25	0.00253226
	842	HCD30	0.304075			842	HCD30	0.0315427			842	HCD30	0			842	HCD30	0
	843	HCD35	0.585721			843	HCD35	0.0860434			843	HCD35	0.00569657			843	HCD35	0
	844	HCD40	0.523968			844	HCD40	0.0456115			844	HCD40	0			844	HCD40	0
	845	HCD48	0.545681			845	HCD48	0.0417371			845	HCD48	0			845	HCD48	0
	846	HCD50	0.554229			846	HCD50	0.0182913			846	HCD50	0			846	HCD50	0
	847	sceHCD25step15	0.361385			847	sceHCD25step15	0.0576372			847	sceHCD25step15	0.0190371			847	sceHCD25step15	0
	848	sceHCD30step10	0.398804			848	sceHCD30step10	0.0745324			848	sceHCD30step10	0.00416498			848	sceHCD30step10	0
	849	sceHCD30step18	0.344112			849	sceHCD30step18	0.0452433			849	sceHCD30step18	0.0134535			849	sceHCD30step18	0.00281295
	850	sceHCD35step15	0.590061			850	sceHCD35step15	0.100364			850	sceHCD35step15	0.0196233			850	sceHCD35step15	0
	851	ETD	0			851	ETD	NA			851	ETD	NA			851	ETD	NA
	852	EThcD15	0.0454099			852	EThcD15	0.0222999			852	EThcD15	0.00947165			852	EThcD15	0
	853	EThcD25	0.205699			853	EThcD25	0.0582538			853	EThcD25	0.0307823			853	EThcD25	0
	854	EThcD35	0.432202			854	EThcD35	0.0980735			854	EThcD35	0.0286358			854	EThcD35	0
	855	HCD10	0.0650306			855	HCD10	0.0247616			855	HCD10	0.0162968			855	HCD10	0.00163857
	856	HCD12	0.0125585			856	HCD12	0.00406633			856	HCD12	0.00393852			856	HCD12	0
	857	HCD20	0.200756			857	HCD20	0.0459787			857	HCD20	0.0242767			857	HCD20	0.00271988
	858	HCD25	0.360697			858	HCD25	0.0849643			858	HCD25	0.0119546			858	HCD25	0.00490689
	859	HCD30	0.669757			859	HCD30	0.0627446			859	HCD30	0.00743715			859	HCD30	0.00523517
	860	HCD35	0.36576			860	HCD35	0.0719113			860	HCD35	0.00230614			860	HCD35	0.00163292
	861	HCD40	0.578987			861	HCD40	0.053853			861	HCD40	0			861	HCD40	0
	862	HCD48	0.492566			862	HCD48	0.045188			862	HCD48	0			862	HCD48	0
	863	HCD50	0.621436			863	HCD50	0.0295965			863	HCD50	0			863	HCD50	0
	864	sceHCD25step15	0.178868			864	sceHCD25step15	0.0381563			864	sceHCD25step15	0.00444333			864	sceHCD25step15	0
	865	sceHCD30step10	0.417158			865	sceHCD30step10	0.0899874			865	sceHCD30step10	0.0073614			865	sceHCD30step10	0
	866	sceHCD30step18	0.404184			866	sceHCD30step18	0.055817			866	sceHCD30step18	0.0106009			866	sceHCD30step18	0
	867	sceHCD35step15	0.533251			867	sceHCD35step15	0.0975759			867	sceHCD35step15	0.0211794			867	sceHCD35step15	0.00485017
	868	ETD	0			868	ETD	NA			868	ETD	NA			868	ETD	NA
	869	EThcD15	0.0221397			869	EThcD15	0.00846543			869	EThcD15	0.00672822			869	EThcD15	0
	870	EThcD25	0.244335			870	EThcD25	0.058503			870	EThcD25	0.0400037			870	EThcD25	0
	871	EThcD35	0.139625			871	EThcD35	0.010967			871	EThcD35	0.00584685			871	EThcD35	0.00233022
	872	HCD10	0.0554011			872	HCD10	0.0205999			872	HCD10	0.0138929			872	HCD10	0.0013163
	873	HCD12	0.311733			873	HCD12	0.113064			873	HCD12	0.0501085			873	HCD12	0.00683661
	874	HCD20	0.337319			874	HCD20	0.100002			874	HCD20	0.0141298			874	HCD20	0
	875	HCD25	0.529614			875	HCD25	0.0675109			875	HCD25	0.0162004			875	HCD25	0.0059249
	876	HCD30	0.636205			876	HCD30	0.0662043			876	HCD30	0.00737443			876	HCD30	0
	877	HCD35	0.625547			877	HCD35	0.0676724			877	HCD35	0			877	HCD35	0
	878	HCD40	0.580348			878	HCD40	0.0712002			878	HCD40	0			878	HCD40	0
	879	HCD48	0.533372			879	HCD48	0.0396841			879	HCD48	0			879	HCD48	0
	880	HCD50	0.617587			880	HCD50	0.0354682			880	HCD50	0			880	HCD50	0
	881	sceHCD25step15	0.333256			881	sceHCD25step15	0.041223			881	sceHCD25step15	0.0114879			881	sceHCD25step15	0
	882	sceHCD30step10	0.569841			882	sceHCD30step10	0.0897406			882	sceHCD30step10	0.00983984			882	sceHCD30step10	0
	883	sceHCD30step18	0.226079			883	sceHCD30step18	0.0371362			883	sceHCD30step18	0.00699454			883	sceHCD30step18	0
	884	sceHCD35step15	0.531572			884	sceHCD35step15	0.0752895			884	sceHCD35step15	0.0182041			884	sceHCD35step15	0
	885	ETD	0			885	ETD	NA			885	ETD	NA			885	ETD	NA
	886	EThcD15	0.0227323			886	EThcD15	0.0128637			886	EThcD15	0			886	EThcD15	0
	887	EThcD25	0.259943			887	EThcD25	0.0726886			887	EThcD25	0.0421068			887	EThcD25	0
	888	EThcD35	0.295186			888	EThcD35	0.0418311			888	EThcD35	0.0336595			888	EThcD35	0
	889	HCD10	0.0609288			889	HCD10	0.0296325			889	HCD10	0.0172738			889	HCD10	0
	890	HCD12	0.257628			890	HCD12	0.0993901			890	HCD12	0.0459372			890	HCD12	0.00446945
	891	HCD20	0.280643			891	HCD20	0.0904235			891	HCD20	0.0105965			891	HCD20	0.00227428
	892	HCD25	0.313635			892	HCD25	0.0862754			892	HCD25	0.00513458			892	HCD25	0.00330487
	893	HCD30	0.617525			893	HCD30	0.0771447			893	HCD30	0.00911191			893	HCD30	0.00461652
	894	HCD35	0.660464			894	HCD35	0.0976968			894	HCD35	0.0055379			894	HCD35	0
	895	HCD40	0.477532			895	HCD40	0.0546098			895	HCD40	0			895	HCD40	0
	896	HCD48	0.576233			896	HCD48	0.0389686			896	HCD48	0			896	HCD48	0
	897	HCD50	0.612325			897	HCD50	0.0359805			897	HCD50	0			897	HCD50	0
	898	sceHCD25step15	0.327058			898	sceHCD25step15	0.0645036			898	sceHCD25step15	0.0192095			898	sceHCD25step15	0.0025389
	899	sceHCD30step10	0.536046			899	sceHCD30step10	0.0957679			899	sceHCD30step10	0			899	sceHCD30step10	0
	900	sceHCD30step18	0.29839			900	sceHCD30step18	0.0512904			900	sceHCD30step18	0.00843524			900	sceHCD30step18	0
	901	sceHCD35step15	0.483047			901	sceHCD35step15	0.0975512			901	sceHCD35step15	0.0234705			901	sceHCD35step15	0.00267446
	902	ETD	0			902	ETD	NA			902	ETD	NA			902	ETD	NA
	903	EThcD15	0.0185423			903	EThcD15	0.0118988			903	EThcD15	0.0028217			903	EThcD15	0
	904	EThcD25	0.174983			904	EThcD25	0.0456513			904	EThcD25	0.0178315			904	EThcD25	0
	905	EThcD35	0.292246			905	EThcD35	0.0520614			905	EThcD35	0.0256695			905	EThcD35	0
	906	HCD10	0.0159693			906	HCD10	0.00732153			906	HCD10	0.00380396			906	HCD10	0
	907	HCD12	0.145636			907	HCD12	0.0789765			907	HCD12	0.0184077			907	HCD12	0.00089876
	908	HCD20	0.352231			908	HCD20	0.0728881			908	HCD20	0.0265529			908	HCD20	0
	909	HCD25	0.423189			909	HCD25	0.100226			909	HCD25	0.00663893			909	HCD25	0
	910	HCD30	0.581518			910	HCD30	0.0717715			910	HCD30	0			910	HCD30	0
	911	HCD35	0.640262			911	HCD35	0.0892875			911	HCD35	0.00417309			911	HCD35	0
	912	HCD40	0.502376			912	HCD40	0.0536445			912	HCD40	0			912	HCD40	0
	913	HCD48	0.574698			913	HCD48	0.0524539			913	HCD48	0			913	HCD48	0
	914	HCD50	0.419381			914	HCD50	0.0380628			914	HCD50	0			914	HCD50	0
	915	sceHCD25step15	0.259641			915	sceHCD25step15	0.0501501			915	sceHCD25step15	0.00889878			915	sceHCD25step15	0
	916	sceHCD30step10	0.36282			916	sceHCD30step10	0.0938928			916	sceHCD30step10	0.00732793			916	sceHCD30step10	0.00190407
	917	sceHCD30step18	0.269755			917	sceHCD30step18	0.0373632			917	sceHCD30step18	0.00715566			917	sceHCD30step18	0
	918	sceHCD35step15	0.626487			918	sceHCD35step15	0.118201			918	sceHCD35step15	0.0259498			918	sceHCD35step15	0
	919	ETD	0			919	ETD	NA			919	ETD	NA			919	ETD	NA
	920	EThcD15	0.0174156			920	EThcD15	0.0174156			920	EThcD15	0			920	EThcD15	0
	921	EThcD25	0.104353			921	EThcD25	0.0329505			921	EThcD25	0.0143237			921	EThcD25	0
	922	EThcD35	0.199738			922	EThcD35	0.0387739			922	EThcD35	0.01239			922	EThcD35	0.0023838
	923	HCD10	0.043898			923	HCD10	0.0204716			923	HCD10	0.0101792			923	HCD10	0
	924	HCD12	0.0786249			924	HCD12	0.0356588			924	HCD12	0.0202284			924	HCD12	0.00083917
	925	HCD20	0.214372			925	HCD20	0.0693864			925	HCD20	0.00895437			925	HCD20	0.00184888
	926	HCD25	0.233709			926	HCD25	0.0457094			926	HCD25	0			926	HCD25	0
	927	HCD30	0.719339			927	HCD30	0.112257			927	HCD30	0.015317			927	HCD30	0.00761987
	928	HCD35	0.532897			928	HCD35	0.0763375			928	HCD35	0			928	HCD35	0
	929	HCD40	0.623388			929	HCD40	0.0538289			929	HCD40	0			929	HCD40	0
	930	HCD48	0.587754			930	HCD48	0.0452686			930	HCD48	0			930	HCD48	0
	931	HCD50	0.57451			931	HCD50	0.0335931			931	HCD50	0			931	HCD50	0
	932	sceHCD25step15	0.419451			932	sceHCD25step15	0.0699089			932	sceHCD25step15	0.00784078			932	sceHCD25step15	0
	933	sceHCD30step10	0.396019			933	sceHCD30step10	0.0917635			933	sceHCD30step10	0.00627416			933	sceHCD30step10	0
	934	sceHCD30step18	0.410388			934	sceHCD30step18	0.0839878			934	sceHCD30step18	0.013799			934	sceHCD30step18	0
	935	sceHCD35step15	0.624101			935	sceHCD35step15	0.12106			935	sceHCD35step15	0.0271185			935	sceHCD35step15	0
	936	ETD	0			936	ETD	NA			936	ETD	NA			936	ETD	NA
	937	EThcD15	0.0175798			937	EThcD15	0.00714566			937	EThcD15	0.00529097			937	EThcD15	0
	938	EThcD25	0.135521			938	EThcD25	0.0297731			938	EThcD25	0.023797			938	EThcD25	0.00282934
	939	EThcD35	0.308199			939	EThcD35	0.0785981			939	EThcD35	0.029476			939	EThcD35	0
	940	HCD10	0.0644911			940	HCD10	0.0277563			940	HCD10	0.0156633			940	HCD10	0
	941	HCD12	0.0856185			941	HCD12	0.0402082			941	HCD12	0.0199414			941	HCD12	0
	942	HCD20	0.353779			942	HCD20	0.084362			942	HCD20	0.0104282			942	HCD20	0.0059844
	943	HCD25	0.544246			943	HCD25	0.087612			943	HCD25	0.0188502			943	HCD25	0.00611168
	944	HCD30	0.327814			944	HCD30	0.0803268			944	HCD30	0.00289675			944	HCD30	0.00210301
	945	HCD35	0.434951			945	HCD35	0.0686545			945	HCD35	0.0028514			945	HCD35	0
	946	HCD40	0.541723			946	HCD40	0.0220261			946	HCD40	0			946	HCD40	0
	947	HCD48	0.571719			947	HCD48	0.0338636			947	HCD48	0			947	HCD48	0
	948	HCD50	0.524207			948	HCD50	0.0368154			948	HCD50	0			948	HCD50	0
	949	sceHCD25step15	0.364542			949	sceHCD25step15	0.0737992			949	sceHCD25step15	0.0195033			949	sceHCD25step15	0
	950	sceHCD30step10	0.471286			950	sceHCD30step10	0.0908253			950	sceHCD30step10	0.00571223			950	sceHCD30step10	0
	951	sceHCD30step18	0.305314			951	sceHCD30step18	0.0517886			951	sceHCD30step18	0.00453203			951	sceHCD30step18	0
	952	sceHCD35step15	0.627943			952	sceHCD35step15	0.0887567			952	sceHCD35step15	0.0169881			952	sceHCD35step15	0
	953	ETD	0			953	ETD	NA			953	ETD	NA			953	ETD	NA
	954	EThcD15	0.00446913			954	EThcD15	0			954	EThcD15	0			954	EThcD15	0
	955	EThcD25	0.269209			955	EThcD25	0.0751274			955	EThcD25	0.0527444			955	EThcD25	0
	956	EThcD35	0.448763			956	EThcD35	0.0873678			956	EThcD35	0.0255299			956	EThcD35	0
	957	HCD10	0.0633182			957	HCD10	0.0260146			957	HCD10	0.00657083			957	HCD10	0
	958	HCD12	0.0533676			958	HCD12	0.0256503			958	HCD12	0.0135856			958	HCD12	0.000634119
	959	HCD20	0.314435			959	HCD20	0.127073			959	HCD20	0.028831			959	HCD20	0
	960	HCD25	0.301244			960	HCD25	0.0486108			960	HCD25	0.00594064			960	HCD25	0.00321044
	961	HCD30	0.433409			961	HCD30	0.0754551			961	HCD30	0.00445204			961	HCD30	0
	962	HCD35	0.525794			962	HCD35	0.0764146			962	HCD35	0			962	HCD35	0
	963	HCD40	0.592804			963	HCD40	0.0830395			963	HCD40	0			963	HCD40	0
	964	HCD48	0.560154			964	HCD48	0.0475723			964	HCD48	0			964	HCD48	0
	965	HCD50	0.627737			965	HCD50	0.0120174			965	HCD50	0			965	HCD50	0
	966	sceHCD25step15	0.245184			966	sceHCD25step15	0.0473334			966	sceHCD25step15	0.00964917			966	sceHCD25step15	0
	967	sceHCD30step10	0.596891			967	sceHCD30step10	0.0813438			967	sceHCD30step10	0.0151955			967	sceHCD30step10	0.00681324
	968	sceHCD30step18	0.385834			968	sceHCD30step18	0.0794882			968	sceHCD30step18	0.0104171			968	sceHCD30step18	0
	969	sceHCD35step15	0.377316			969	sceHCD35step15	0.0622476			969	sceHCD35step15	0.00737801			969	sceHCD35step15	0
	970	ETD	0			970	ETD	NA			970	ETD	NA			970	ETD	NA
	971	EThcD15	0.00398365			971	EThcD15	0.00096616			971	EThcD15	0			971	EThcD15	0
	972	EThcD25	0.0646677			972	EThcD25	0.008417			972	EThcD25	0			972	EThcD25	0
	973	EThcD35	0.193769			973	EThcD35	0			973	EThcD35	0			973	EThcD35	0
	974	HCD10	0.0809507			974	HCD10	0.0197661			974	HCD10	0.0109397			974	HCD10	0.00266781
	975	HCD12	0.0984077			975	HCD12	0.0469635			975	HCD12	0.0291842			975	HCD12	0
	976	HCD20	0.446469			976	HCD20	0.114382			976	HCD20	0.0537875			976	HCD20	0
	977	HCD25	0.309728			977	HCD25	0.0451863			977	HCD25	0.00892049			977	HCD25	0.00204381
	978	HCD30	0.339687			978	HCD30	0.0320597			978	HCD30	0.00214589			978	HCD30	0.00176375
	979	HCD35	0.484624			979	HCD35	0.0642081			979	HCD35	0			979	HCD35	0
	980	HCD40	0.608219			980	HCD40	0.0664657			980	HCD40	0			980	HCD40	0
	981	HCD48	0.533811			981	HCD48	0.0372974			981	HCD48	0			981	HCD48	0
	982	HCD50	0.559384			982	HCD50	0.0215961			982	HCD50	0			982	HCD50	0
	983	sceHCD25step15	0.258395			983	sceHCD25step15	0.082076			983	sceHCD25step15	0.0106457			983	sceHCD25step15	0.00189963
	984	sceHCD30step10	0.540314			984	sceHCD30step10	0.0588906			984	sceHCD30step10	0.00891025			984	sceHCD30step10	0
	985	sceHCD30step18	0.304375			985	sceHCD30step18	0.0638303			985	sceHCD30step18	0.006188			985	sceHCD30step18	0
	986	sceHCD35step15	0.6302			986	sceHCD35step15	0.112755			986	sceHCD35step15	0.0299183			986	sceHCD35step15	0.00470428
	987	ETD	0			987	ETD	NA			987	ETD	NA			987	ETD	NA
	988	EThcD15	0.0432058			988	EThcD15	0.0158343			988	EThcD15	0.00950191			988	EThcD15	0
	989	EThcD25	0.0468902			989	EThcD25	0.0129607			989	EThcD25	0.00483996			989	EThcD25	0
	990	EThcD35	0.227528			990	EThcD35	0.0221745			990	EThcD35	0.02076			990	EThcD35	0
	991	HCD10	0.0639482			991	HCD10	0.0256069			991	HCD10	0.0140046			991	HCD10	0
	992	HCD12	0.102986			992	HCD12	0.0505044			992	HCD12	0.0254705			992	HCD12	0
	993	HCD20	0.44519			993	HCD20	0.124083			993	HCD20	0.0401457			993	HCD20	0
	994	HCD25	0.349375			994	HCD25	0.0767766			994	HCD25	0.00274995			994	HCD25	0
	995	HCD30	0.591516			995	HCD30	0.0802913			995	HCD30	0.00699798			995	HCD30	0.00639007
	996	HCD35	0.59265			996	HCD35	0.063681			996	HCD35	0			996	HCD35	0
	997	HCD40	0.468367			997	HCD40	0.0449372			997	HCD40	0			997	HCD40	0
	998	HCD48	0.483262			998	HCD48	0.0290758			998	HCD48	0			998	HCD48	0
	999	HCD50	0.48686			999	HCD50	0.0206856			999	HCD50	0			999	HCD50	0
	1000	sceHCD25step15	0.361463			1000	sceHCD25step15	0.084501			1000	sceHCD25step15	0.0118567			1000	sceHCD25step15	0
	1001	sceHCD30step10	0.367952			1001	sceHCD30step10	0.0675957			1001	sceHCD30step10	0.013575			1001	sceHCD30step10	0.00277571
	1002	sceHCD30step18	0.214855			1002	sceHCD30step18	0.0545418			1002	sceHCD30step18	0.00662686			1002	sceHCD30step18	0.000684292
	1003	sceHCD35step15	0.360352			1003	sceHCD35step15	0.0507047			1003	sceHCD35step15	0.0102816			1003	sceHCD35step15	0.00323168
	1004	ETD	0			1004	ETD	NA			1004	ETD	NA			1004	ETD	NA
	1005	EThcD15	0.0374878			1005	EThcD15	0.0192608			1005	EThcD15	0.00724843			1005	EThcD15	0
	1006	EThcD25	0.170644			1006	EThcD25	0.0512057			1006	EThcD25	0.0350815			1006	EThcD25	0.00299456
	1007	EThcD35	0.450093			1007	EThcD35	0.0637244			1007	EThcD35	0.0261814			1007	EThcD35	0.00920193
	1008	HCD10	0.0444076			1008	HCD10	0.0224479			1008	HCD10	0.00984508			1008	HCD10	0
	1009	HCD12	0.00382106			1009	HCD12	0.0014185			1009	HCD12	0.00240257			1009	HCD12	0
	1010	HCD20	0.60499			1010	HCD20	0.162263			1010	HCD20	0.059623			1010	HCD20	0
	1011	HCD25	0.638165			1011	HCD25	0.0847379			1011	HCD25	0.0334209			1011	HCD25	0.00696665
	1012	HCD30	0.4091			1012	HCD30	0.0790568			1012	HCD30	0			1012	HCD30	0
	1013	HCD35	0.633592			1013	HCD35	0.0875979			1013	HCD35	0			1013	HCD35	0
	1014	HCD40	0.607101			1014	HCD40	0.0629063			1014	HCD40	0			1014	HCD40	0
	1015	HCD48	0.633653			1015	HCD48	0.0450342			1015	HCD48	0			1015	HCD48	0
	1016	HCD50	0.57256			1016	HCD50	0.0376321			1016	HCD50	0			1016	HCD50	0
	1017	sceHCD25step15	0.183114			1017	sceHCD25step15	0.0213697			1017	sceHCD25step15	0.00388569			1017	sceHCD25step15	0.00123809
	1018	sceHCD30step10	0.471558			1018	sceHCD30step10	0.0725798			1018	sceHCD30step10	0.0143986			1018	sceHCD30step10	0
	1019	sceHCD30step18	0.389945			1019	sceHCD30step18	0.0595191			1019	sceHCD30step18	0.0205471			1019	sceHCD30step18	0.00489052
	1020	sceHCD35step15	0.310762			1020	sceHCD35step15	0.0282212			1020	sceHCD35step15	0.00391461			1020	sceHCD35step15	0.00172859
	1021	ETD	0			1021	ETD	NA			1021	ETD	NA			1021	ETD	NA
	1022	EThcD15	0.0520408			1022	EThcD15	0.0235741			1022	EThcD15	0.0174388			1022	EThcD15	0
	1023	EThcD25	0.190654			1023	EThcD25	0.046786			1023	EThcD25	0.0268045			1023	EThcD25	0
	1024	EThcD35	0.16324			1024	EThcD35	0.0247898			1024	EThcD35	0.0109577			1024	EThcD35	0
	1025	HCD10	0.105753			1025	HCD10	0.0607824			1025	HCD10	0.00945252			1025	HCD10	0
	1026	HCD12	0.25486			1026	HCD12	0.0933843			1026	HCD12	0.0554829			1026	HCD12	0.00517858
	1027	HCD20	0.287984			1027	HCD20	0.0867972			1027	HCD20	0.0396681			1027	HCD20	0.00327862
	1028	HCD25	0.296818			1028	HCD25	0.0411235			1028	HCD25	0.00853692			1028	HCD25	0.00208512
	1029	HCD30	0.353623			1029	HCD30	0.0473639			1029	HCD30	0			1029	HCD30	0
	1030	HCD35	0.469719			1030	HCD35	0.0582596			1030	HCD35	0			1030	HCD35	0
	1031	HCD40	0.533873			1031	HCD40	0.0493611			1031	HCD40	0			1031	HCD40	0
	1032	HCD48	0.509764			1032	HCD48	0.0309788			1032	HCD48	0			1032	HCD48	0
	1033	HCD50	0.528006			1033	HCD50	0.0350212			1033	HCD50	0			1033	HCD50	0
	1034	sceHCD25step15	0.246316			1034	sceHCD25step15	0.0616455			1034	sceHCD25step15	0.00595653			1034	sceHCD25step15	0.00143203
	1035	sceHCD30step10	0.524844			1035	sceHCD30step10	0.0950283			1035	sceHCD30step10	0.033638			1035	sceHCD30step10	0
	1036	sceHCD30step18	0.240983			1036	sceHCD30step18	0.0378167			1036	sceHCD30step18	0.00747964			1036	sceHCD30step18	0
	1037	sceHCD35step15	0.570407			1037	sceHCD35step15	0.0743445			1037	sceHCD35step15	0.0172068			1037	sceHCD35step15	0.00564133
	1038	ETD	0			1038	ETD	NA			1038	ETD	NA			1038	ETD	NA
	1039	EThcD15	0.021655			1039	EThcD15	0.0107149			1039	EThcD15	0.00582983			1039	EThcD15	0
	1040	EThcD25	0.164772			1040	EThcD25	0.0269951			1040	EThcD25	0.0236916			1040	EThcD25	0
	1041	EThcD35	0.203941			1041	EThcD35	0.0115495			1041	EThcD35	0.016954			1041	EThcD35	0
	1042	HCD10	0.0281631			1042	HCD10	0.0140026			1042	HCD10	0.00541986			1042	HCD10	0
	1043	HCD12	0.115677			1043	HCD12	0.0397722			1043	HCD12	0.0273991			1043	HCD12	0
	1044	HCD20	0.367193			1044	HCD20	0.0894643			1044	HCD20	0.034097			1044	HCD20	0.00448436
	1045	HCD25	0.387584			1045	HCD25	0.0669014			1045	HCD25	0.0129864			1045	HCD25	0.00546309
	1046	HCD30	0.472215			1046	HCD30	0.0854256			1046	HCD30	0.00359398			1046	HCD30	0
	1047	HCD35	0.567943			1047	HCD35	0.0780094			1047	HCD35	0			1047	HCD35	0
	1048	HCD40	0.436241			1048	HCD40	0.0282292			1048	HCD40	0			1048	HCD40	0
	1049	HCD48	0.570387			1049	HCD48	0.0314754			1049	HCD48	0			1049	HCD48	0
	1050	HCD50	0.543282			1050	HCD50	0.0329246			1050	HCD50	0			1050	HCD50	0
	1051	sceHCD25step15	0.375728			1051	sceHCD25step15	0.0843001			1051	sceHCD25step15	0.0111495			1051	sceHCD25step15	0
	1052	sceHCD30step10	0.313848			1052	sceHCD30step10	0.0414255			1052	sceHCD30step10	0.0117041			1052	sceHCD30step10	0.00297925
	1053	sceHCD30step18	0.280328			1053	sceHCD30step18	0.0362533			1053	sceHCD30step18	0.00686619			1053	sceHCD30step18	0
	1054	sceHCD35step15	0.624624			1054	sceHCD35step15	0.10108			1054	sceHCD35step15	0.0239311			1054	sceHCD35step15	0
	1055	ETD	0			1055	ETD	NA			1055	ETD	NA			1055	ETD	NA
	1056	EThcD15	0.0405272			1056	EThcD15	0.0224229			1056	EThcD15	0.00960824			1056	EThcD15	0
	1057	EThcD25	0.0437311			1057	EThcD25	0.0101361			1057	EThcD25	0			1057	EThcD25	0
	1058	EThcD35	0.621701			1058	EThcD35	0.111218			1058	EThcD35	0.0462683			1058	EThcD35	0
	1059	HCD10	0.0509063			1059	HCD10	0.025769			1059	HCD10	0.0143171			1059	HCD10	0.00035542
	1060	HCD12	0.104149			1060	HCD12	0.0550213			1060	HCD12	0.0278971			1060	HCD12	0
	1061	HCD20	0.139538			1061	HCD20	0.0396138			1061	HCD20	0.00990904			1061	HCD20	0.00172639
	1062	HCD25	0.349039			1062	HCD25	0.0778252			1062	HCD25	0.0104163			1062	HCD25	0.00437567
	1063	HCD30	0.593346			1063	HCD30	0.0652981			1063	HCD30	0.00641539			1063	HCD30	0
	1064	HCD35	0.486707			1064	HCD35	0.0607303			1064	HCD35	0			1064	HCD35	0.00328234
	1065	HCD40	0.51024			1065	HCD40	0.0364984			1065	HCD40	0			1065	HCD40	0
	1066	HCD48	0.544764			1066	HCD48	0.0391311			1066	HCD48	0			1066	HCD48	0
	1067	HCD50	0.517913			1067	HCD50	0.0327214			1067	HCD50	0			1067	HCD50	0
	1068	sceHCD25step15	0.277018			1068	sceHCD25step15	0.044302			1068	sceHCD25step15	0.00762476			1068	sceHCD25step15	0
	1069	sceHCD30step10	0.569966			1069	sceHCD30step10	0.110508			1069	sceHCD30step10	0.0282197			1069	sceHCD30step10	0
	1070	sceHCD30step18	0.309087			1070	sceHCD30step18	0.0625124			1070	sceHCD30step18	0.00492963			1070	sceHCD30step18	0
	1071	sceHCD35step15	0.621658			1071	sceHCD35step15	0.116875			1071	sceHCD35step15	0.0206804			1071	sceHCD35step15	0
	1072	ETD	0			1072	ETD	NA			1072	ETD	NA			1072	ETD	NA
	1073	EThcD15	0.0484269			1073	EThcD15	0.0215756			1073	EThcD15	0.012833			1073	EThcD15	0
	1074	EThcD25	0.0464574			1074	EThcD25	0.00556055			1074	EThcD25	0.00348175			1074	EThcD25	0
	1075	EThcD35	0.257448			1075	EThcD35	0.0349305			1075	EThcD35	0.0126062			1075	EThcD35	0
	1076	HCD10	0.0527594			1076	HCD10	0.0284248			1076	HCD10	0.00993599			1076	HCD10	0
	1077	HCD12	0.145087			1077	HCD12	0.0638185			1077	HCD12	0.023004			1077	HCD12	0
	1078	HCD20	0.277927			1078	HCD20	0.0969796			1078	HCD20	0.0332718			1078	HCD20	0.00408286
	1079	HCD25	0.282558			1079	HCD25	0.0579654			1079	HCD25	0.00370075			1079	HCD25	0.00286772
	1080	HCD30	0.706542			1080	HCD30	0.0912775			1080	HCD30	0.0128192			1080	HCD30	0
	1081	HCD35	0.420834			1081	HCD35	0.0912081			1081	HCD35	0.00495318			1081	HCD35	0
	1082	HCD40	0.431635			1082	HCD40	0.0508476			1082	HCD40	0			1082	HCD40	0.00169574
	1083	HCD48	0.618891			1083	HCD48	0.0434301			1083	HCD48	0			1083	HCD48	0
	1084	HCD50	0.588265			1084	HCD50	0.0262498			1084	HCD50	0			1084	HCD50	0
	1085	sceHCD25step15	0.314683			1085	sceHCD25step15	0.0531313			1085	sceHCD25step15	0.0126796			1085	sceHCD25step15	0
	1086	sceHCD30step10	0.362357			1086	sceHCD30step10	0.0547745			1086	sceHCD30step10	0.00522417			1086	sceHCD30step10	0.00298804
	1087	sceHCD30step18	0.374457			1087	sceHCD30step18	0.0575951			1087	sceHCD30step18	0.0123865			1087	sceHCD30step18	0
	1088	sceHCD35step15	0.499591			1088	sceHCD35step15	0.0811436			1088	sceHCD35step15	0.020289			1088	sceHCD35step15	0.00345461
	1089	ETD	0			1089	ETD	NA			1089	ETD	NA			1089	ETD	NA
	1090	EThcD15	0.012339			1090	EThcD15	0			1090	EThcD15	0.012339			1090	EThcD15	0
	1091	EThcD25	0.0934868			1091	EThcD25	0.0232079			1091	EThcD25	0			1091	EThcD25	0
	1092	EThcD35	0.473203			1092	EThcD35	0.069559			1092	EThcD35	0.0242999			1092	EThcD35	0
	1093	HCD10	0.09744			1093	HCD10	0.052331			1093	HCD10	0.0298971			1093	HCD10	0
	1094	HCD12	0.111972			1094	HCD12	0.0495594			1094	HCD12	0.00615682			1094	HCD12	0
	1095	HCD20	0.20605			1095	HCD20	0.0554484			1095	HCD20	0.0070762			1095	HCD20	0.00230128
	1096	HCD25	0.284194			1096	HCD25	0.0706666			1096	HCD25	0.0159142			1096	HCD25	0.00333037
	1097	HCD30	0.360522			1097	HCD30	0.0632118			1097	HCD30	0.00401631			1097	HCD30	0.00258182
	1098	HCD35	0.314			1098	HCD35	0.0536255			1098	HCD35	0.000704662			1098	HCD35	0.00100059
	1099	HCD40	0.546992			1099	HCD40	0.0534574			1099	HCD40	0			1099	HCD40	0
	1100	HCD48	0.627842			1100	HCD48	0.0348918			1100	HCD48	0			1100	HCD48	0
	1101	HCD50	0.608546			1101	HCD50	0.0468584			1101	HCD50	0			1101	HCD50	0
	1102	sceHCD25step15	0.360222			1102	sceHCD25step15	0.0566834			1102	sceHCD25step15	0.0125255			1102	sceHCD25step15	0
	1103	sceHCD30step10	0.459458			1103	sceHCD30step10	0.0618649			1103	sceHCD30step10	0			1103	sceHCD30step10	0
	1104	sceHCD30step18	0.348119			1104	sceHCD30step18	0.0440352			1104	sceHCD30step18	0.00859959			1104	sceHCD30step18	0
	1105	sceHCD35step15	0.615037			1105	sceHCD35step15	0.100887			1105	sceHCD35step15	0.02289			1105	sceHCD35step15	0.00628169
	1106	ETD	0			1106	ETD	NA			1106	ETD	NA			1106	ETD	NA
	1107	EThcD15	0.0289686			1107	EThcD15	0.0115762			1107	EThcD15	0.00967557			1107	EThcD15	0
	1108	EThcD25	0.119804			1108	EThcD25	0.0522138			1108	EThcD25	0.0164807			1108	EThcD25	0
	1109	EThcD35	0.488656			1109	EThcD35	0.0767827			1109	EThcD35	0.0394843			1109	EThcD35	0
	1110	HCD10	0.128104			1110	HCD10	0.0801823			1110	HCD10	0.0168191			1110	HCD10	0
	1111	HCD12	0.124426			1111	HCD12	0.0546864			1111	HCD12	0.0248058			1111	HCD12	0
	1112	HCD20	0.412823			1112	HCD20	0.0851487			1112	HCD20	0.0302476			1112	HCD20	0
	1113	HCD25	0.523593			1113	HCD25	0.105687			1113	HCD25	0.0260879			1113	HCD25	0.00585144
	1114	HCD30	0.574515			1114	HCD30	0.0879011			1114	HCD30	0.00708109			1114	HCD30	0.00535798
	1115	HCD35	0.468064			1115	HCD35	0.0929702			1115	HCD35	0			1115	HCD35	0
	1116	HCD40	0.488683			1116	HCD40	0.0475785			1116	HCD40	0			1116	HCD40	0
	1117	HCD48	0.513245			1117	HCD48	0.018493			1117	HCD48	0			1117	HCD48	0
	1118	HCD50	0.570503			1118	HCD50	0.0228875			1118	HCD50	0			1118	HCD50	0
	1119	sceHCD25step15	0.252751			1119	sceHCD25step15	0.0499101			1119	sceHCD25step15	0.00795257			1119	sceHCD25step15	0
	1120	sceHCD30step10	0.485399			1120	sceHCD30step10	0.0857122			1120	sceHCD30step10	0.00896857			1120	sceHCD30step10	0
	1121	sceHCD30step18	0.270817			1121	sceHCD30step18	0.0572421			1121	sceHCD30step18	0.00634825			1121	sceHCD30step18	0.00136069
	1122	sceHCD35step15	0.441769			1122	sceHCD35step15	0.0799963			1122	sceHCD35step15	0.0151947			1122	sceHCD35step15	0
	1123	ETD	0			1123	ETD	NA			1123	ETD	NA			1123	ETD	NA
	1124	EThcD15	0.0219081			1124	EThcD15	0.0106787			1124	EThcD15	0.00666045			1124	EThcD15	0
	1125	EThcD25	0.288458			1125	EThcD25	0.0716144			1125	EThcD25	0.0560057			1125	EThcD25	0
	1126	EThcD35	0.326957			1126	EThcD35	0.0483314			1126	EThcD35	0.0224216			1126	EThcD35	0
	1127	HCD10	0.0719791			1127	HCD10	0.0319958			1127	HCD10	0.018803			1127	HCD10	0
	1128	HCD12	0.12127			1128	HCD12	0.0583241			1128	HCD12	0.028277			1128	HCD12	0
	1129	HCD20	0.433966			1129	HCD20	0.11408			1129	HCD20	0.0486834			1129	HCD20	0.00581298
	1130	HCD25	0.584208			1130	HCD25	0.106434			1130	HCD25	0.0317252			1130	HCD25	0.0069437
	1131	HCD30	0.621978			1131	HCD30	0.0790601			1131	HCD30	0.00930185			1131	HCD30	0
	1132	HCD35	0.685141			1132	HCD35	0.101143			1132	HCD35	0.00680043			1132	HCD35	0
	1133	HCD40	0.506769			1133	HCD40	0.0407617			1133	HCD40	0			1133	HCD40	0
	1134	HCD48	0.595962			1134	HCD48	0.035079			1134	HCD48	0			1134	HCD48	0
	1135	HCD50	0.618015			1135	HCD50	0.0342029			1135	HCD50	0			1135	HCD50	0
	1136	sceHCD25step15	0.220322			1136	sceHCD25step15	0.0287958			1136	sceHCD25step15	0.00590888			1136	sceHCD25step15	0
	1137	sceHCD30step10	0.446813			1137	sceHCD30step10	0.0694981			1137	sceHCD30step10	0.0151484			1137	sceHCD30step10	0
	1138	sceHCD30step18	0.398573			1138	sceHCD30step18	0.0476395			1138	sceHCD30step18	0.0108814			1138	sceHCD30step18	0
	1139	sceHCD35step15	0.619122			1139	sceHCD35step15	0.0868558			1139	sceHCD35step15	0.0202623			1139	sceHCD35step15	0
	1140	ETD	0			1140	ETD	NA			1140	ETD	NA			1140	ETD	NA
	1141	EThcD15	0.0127027			1141	EThcD15	0.00701688			1141	EThcD15	0.00143444			1141	EThcD15	0
	1142	EThcD25	0.304604			1142	EThcD25	0.0973781			1142	EThcD25	0.0474321			1142	EThcD25	0
	1143	EThcD35	0.462546			1143	EThcD35	0.0649711			1143	EThcD35	0.0331561			1143	EThcD35	0
	1144	HCD10	0.0516526			1144	HCD10	0.0260261			1144	HCD10	0.0160298			1144	HCD10	0
	1145	HCD12	0.140628			1145	HCD12	0.0428952			1145	HCD12	0.00664229			1145	HCD12	0
	1146	HCD20	0.167663			1146	HCD20	0.0550767			1146	HCD20	0.0203361			1146	HCD20	0.00136346
	1147	HCD25	0.341525			1147	HCD25	0.0586056			1147	HCD25	0.00398395			1147	HCD25	0
	1148	HCD30	0.644635			1148	HCD30	0.0865876			1148	HCD30	0.00906131			1148	HCD30	0.0056274
	1149	HCD35	0.29651			1149	HCD35	0.0410566			1149	HCD35	0.00109195			1149	HCD35	0.0013724
	1150	HCD40	0.461544			1150	HCD40	0.061355			1150	HCD40	0			1150	HCD40	0
	1151	HCD48	0.614602			1151	HCD48	0.0387441			1151	HCD48	0			1151	HCD48	0
	1152	HCD50	0.546761			1152	HCD50	0.0147603			1152	HCD50	0			1152	HCD50	0
	1153	sceHCD25step15	0.339348			1153	sceHCD25step15	0.0651936			1153	sceHCD25step15	0.0170898			1153	sceHCD25step15	0
	1154	sceHCD30step10	0.409582			1154	sceHCD30step10	0.0825402			1154	sceHCD30step10	0.0100612			1154	sceHCD30step10	0.00228893
	1155	sceHCD30step18	0.242715			1155	sceHCD30step18	0.0576833			1155	sceHCD30step18	0.00388816			1155	sceHCD30step18	0
	1156	sceHCD35step15	0.409268			1156	sceHCD35step15	0.0835762			1156	sceHCD35step15	0.0169779			1156	sceHCD35step15	0
	1157	ETD	0			1157	ETD	NA			1157	ETD	NA			1157	ETD	NA
	1158	EThcD15	0.0272879			1158	EThcD15	0.021133			1158	EThcD15	0			1158	EThcD15	0
	1159	EThcD25	0.0504783			1159	EThcD25	0.0150137			1159	EThcD25	0			1159	EThcD25	0
	1160	EThcD35	0.425888			1160	EThcD35	0.0717903			1160	EThcD35	0.0317167			1160	EThcD35	0
	1161	HCD10	0.042264			1161	HCD10	0.0208116			1161	HCD10	0.0104857			1161	HCD10	0
	1162	HCD12	0.125466			1162	HCD12	0.0624552			1162	HCD12	0.011227			1162	HCD12	0.000978267
	1163	HCD20	0.351034			1163	HCD20	0.084938			1163	HCD20	0.029052			1163	HCD20	0
	1164	HCD25	0.473223			1164	HCD25	0.11649			1164	HCD25	0.0139628			1164	HCD25	0
	1165	HCD30	0.612086			1165	HCD30	0.083642			1165	HCD30	0			1165	HCD30	0
	1166	HCD35	0.57664			1166	HCD35	0.0724791			1166	HCD35	0			1166	HCD35	0
	1167	HCD40	0.625004			1167	HCD40	0.0510492			1167	HCD40	0			1167	HCD40	0
	1168	HCD48	0.600413			1168	HCD48	0.0409756			1168	HCD48	0			1168	HCD48	0
	1169	HCD50	0.588959			1169	HCD50	0.0287566			1169	HCD50	0			1169	HCD50	0
	1170	sceHCD25step15	0.356826			1170	sceHCD25step15	0.0639446			1170	sceHCD25step15	0.014045			1170	sceHCD25step15	0
	1171	sceHCD30step10	0.470912			1171	sceHCD30step10	0.0887539			1171	sceHCD30step10	0.00791176			1171	sceHCD30step10	0
	1172	sceHCD30step18	0.338359			1172	sceHCD30step18	0.0741589			1172	sceHCD30step18	0.010504			1172	sceHCD30step18	0
	1173	sceHCD35step15	0.427138			1173	sceHCD35step15	0.070175			1173	sceHCD35step15	0.0193479			1173	sceHCD35step15	0
	1174	ETD	0			1174	ETD	NA			1174	ETD	NA			1174	ETD	NA
	1175	EThcD15	0.0195146			1175	EThcD15	0.00864189			1175	EThcD15	0.00497218			1175	EThcD15	0
	1176	EThcD25	0.106814			1176	EThcD25	0.0306544			1176	EThcD25	0.0112352			1176	EThcD25	0
	1177	EThcD35	0.156388			1177	EThcD35	0.0268932			1177	EThcD35	0.0137621			1177	EThcD35	0
	1178	HCD10	0.0964841			1178	HCD10	0.0553507			1178	HCD10	0.0106087			1178	HCD10	0.000849787
	1179	HCD12	0.123367			1179	HCD12	0.0524578			1179	HCD12	0.0301239			1179	HCD12	0
	1180	HCD20	0.482872			1180	HCD20	0.133112			1180	HCD20	0.065032			1180	HCD20	0
	1181	HCD25	0.526041			1181	HCD25	0.0729051			1181	HCD25	0.0167561			1181	HCD25	0.00651779
	1182	HCD30	0.658348			1182	HCD30	0.093176			1182	HCD30	0.0124681			1182	HCD30	0
	1183	HCD35	0.438592			1183	HCD35	0.0484472			1183	HCD35	0			1183	HCD35	0
	1184	HCD40	0.62179			1184	HCD40	0.0551442			1184	HCD40	0			1184	HCD40	0
	1185	HCD48	0.585008			1185	HCD48	0.0370281			1185	HCD48	0			1185	HCD48	0
	1186	HCD50	0.562253			1186	HCD50	0.0230804			1186	HCD50	0			1186	HCD50	0
	1187	sceHCD25step15	0.31551			1187	sceHCD25step15	0.0620856			1187	sceHCD25step15	0.0202952			1187	sceHCD25step15	0
	1188	sceHCD30step10	0.529063			1188	sceHCD30step10	0.061204			1188	sceHCD30step10	0.0123859			1188	sceHCD30step10	0.00335537
	1189	sceHCD30step18	0.337233			1189	sceHCD30step18	0.037945			1189	sceHCD30step18	0.010797			1189	sceHCD30step18	0.00226688
	1190	sceHCD35step15	0.595737			1190	sceHCD35step15	0.105237			1190	sceHCD35step15	0.0124634			1190	sceHCD35step15	0
	1191	ETD	0			1191	ETD	NA			1191	ETD	NA			1191	ETD	NA
	1192	EThcD15	0.024363			1192	EThcD15	0.0110268			1192	EThcD15	0.0075785			1192	EThcD15	0
	1193	EThcD25	0.282583			1193	EThcD25	0.0662277			1193	EThcD25	0.0471913			1193	EThcD25	0
	1194	EThcD35	0.517096			1194	EThcD35	0.068615			1194	EThcD35	0.0215466			1194	EThcD35	0
	1195	HCD10	0.0361966			1195	HCD10	0.00946256			1195	HCD10	0.00413097			1195	HCD10	0.000620713
	1196	HCD12	0.0897123			1196	HCD12	0.0397578			1196	HCD12	0.0217579			1196	HCD12	0.000775396
	1197	HCD20	0.258859			1197	HCD20	0.0497306			1197	HCD20	0.0307573			1197	HCD20	0.00409134
	1198	HCD25	0.600121			1198	HCD25	0.112857			1198	HCD25	0.0259143			1198	HCD25	0
	1199	HCD30	0.343334			1199	HCD30	0.0458568			1199	HCD30	0.00226737			1199	HCD30	0.0023636
	1200	HCD35	0.31968			1200	HCD35	0.0661903			1200	HCD35	0.00216533			1200	HCD35	0.00180013
	1201	HCD40	0.608492			1201	HCD40	0.0635859			1201	HCD40	0			1201	HCD40	0
	1202	HCD48	0.559885			1202	HCD48	0.0383258			1202	HCD48	0			1202	HCD48	0
	1203	HCD50	0.648387			1203	HCD50	0.0403222			1203	HCD50	0			1203	HCD50	0
	1204	sceHCD25step15	0.250727			1204	sceHCD25step15	0.0329768			1204	sceHCD25step15	0.00427026			1204	sceHCD25step15	0
	1205	sceHCD30step10	0.532916			1205	sceHCD30step10	0.0863272			1205	sceHCD30step10	0.0210712			1205	sceHCD30step10	0.00464626
	1206	sceHCD30step18	0.288143			1206	sceHCD30step18	0.0324458			1206	sceHCD30step18	0.00561795			1206	sceHCD30step18	0
	1207	sceHCD35step15	0.419703			1207	sceHCD35step15	0.110905			1207	sceHCD35step15	0.0157034			1207	sceHCD35step15	0
	1208	ETD	0			1208	ETD	NA			1208	ETD	NA			1208	ETD	NA
	1209	EThcD15	0.0463178			1209	EThcD15	0.0191809			1209	EThcD15	0.00988063			1209	EThcD15	0
	1210	EThcD25	0.0619121			1210	EThcD25	0.0177915			1210	EThcD25	0			1210	EThcD25	0
	1211	EThcD35	0.411454			1211	EThcD35	0.0580152			1211	EThcD35	0			1211	EThcD35	0
	1212	HCD10	0.0287455			1212	HCD10	0.00627575			1212	HCD10	0.00258913			1212	HCD10	0
	1213	HCD12	0.103409			1213	HCD12	0.0512649			1213	HCD12	0.0264885			1213	HCD12	0
	1214	HCD20	0.320961			1214	HCD20	0.0947146			1214	HCD20	0.0367232			1214	HCD20	0.00436889
	1215	HCD25	0.60845			1215	HCD25	0.111912			1215	HCD25	0.0340128			1215	HCD25	0.00944771
	1216	HCD30	0.395553			1216	HCD30	0.0601926			1216	HCD30	0.00452795			1216	HCD30	0.00254617
	1217	HCD35	0.517012			1217	HCD35	0.0822551			1217	HCD35	0			1217	HCD35	0
	1218	HCD40	0.608488			1218	HCD40	0.0588738			1218	HCD40	0			1218	HCD40	0
	1219	HCD48	0.645468			1219	HCD48	0.0555485			1219	HCD48	0			1219	HCD48	0
	1220	HCD50	0.638602			1220	HCD50	0.0360401			1220	HCD50	0			1220	HCD50	0
	1221	sceHCD25step15	0.326409			1221	sceHCD25step15	0.0674469			1221	sceHCD25step15	0.00485385			1221	sceHCD25step15	0
	1222	sceHCD30step10	0.569629			1222	sceHCD30step10	0.12557			1222	sceHCD30step10	0.0301528			1222	sceHCD30step10	0.0045009
	1223	sceHCD30step18	0.275112			1223	sceHCD30step18	0.0338941			1223	sceHCD30step18	0.00712939			1223	sceHCD30step18	0
	1224	sceHCD35step15	0.424778			1224	sceHCD35step15	0.067724			1224	sceHCD35step15	0.0199381			1224	sceHCD35step15	0.00284468
	1225	ETD	0			1225	ETD	NA			1225	ETD	NA			1225	ETD	NA
	1226	EThcD15	0.0271188			1226	EThcD15	0.00700928			1226	EThcD15	0.00778185			1226	EThcD15	0
	1227	EThcD25	0.0838662			1227	EThcD25	0.0229889			1227	EThcD25	0			1227	EThcD25	0
	1228	EThcD35	0.158979			1228	EThcD35	0.0265345			1228	EThcD35	0.0092997			1228	EThcD35	0
	1229	HCD10	0.119166			1229	HCD10	0.072864			1229	HCD10	0.0169149			1229	HCD10	0.000695346
	1230	HCD12	0.0401633			1230	HCD12	0.0177022			1230	HCD12	0.00969572			1230	HCD12	0.000394002
	1231	HCD20	0.393107			1231	HCD20	0.0944772			1231	HCD20	0.0380096			1231	HCD20	0.00428881
	1232	HCD25	0.585688			1232	HCD25	0.132386			1232	HCD25	0.0439404			1232	HCD25	0.00631636
	1233	HCD30	0.291408			1233	HCD30	0.0391072			1233	HCD30	0.00386294			1233	HCD30	0.00255385
	1234	HCD35	0.54931			1234	HCD35	0.0572291			1234	HCD35	0			1234	HCD35	0
	1235	HCD40	0.667208			1235	HCD40	0.0532862			1235	HCD40	0			1235	HCD40	0
	1236	HCD48	0.597776			1236	HCD48	0.0324957			1236	HCD48	0			1236	HCD48	0
	1237	HCD50	0.589542			1237	HCD50	0.0305288			1237	HCD50	0			1237	HCD50	0
	1238	sceHCD25step15	0.275181			1238	sceHCD25step15	0.0318642			1238	sceHCD25step15	0			1238	sceHCD25step15	0
	1239	sceHCD30step10	0.338435			1239	sceHCD30step10	0.0407965			1239	sceHCD30step10	0.0117112			1239	sceHCD30step10	0
	1240	sceHCD30step18	0.364807			1240	sceHCD30step18	0.0561908			1240	sceHCD30step18	0.0117481			1240	sceHCD30step18	0
	1241	sceHCD35step15	0.58593			1241	sceHCD35step15	0.0886754			1241	sceHCD35step15	0.0163612			1241	sceHCD35step15	0
	1242	ETD	0			1242	ETD	NA			1242	ETD	NA			1242	ETD	NA
	1243	EThcD15	0.0255878			1243	EThcD15	0.0118861			1243	EThcD15	0			1243	EThcD15	0
	1244	EThcD25	0.357163			1244	EThcD25	0.0853671			1244	EThcD25	0.0509121			1244	EThcD25	0
	1245	EThcD35	0.191143			1245	EThcD35	0.0195048			1245	EThcD35	0.00878115			1245	EThcD35	0
	1246	HCD10	0.0169115			1246	HCD10	0.00797831			1246	HCD10	0.00380395			1246	HCD10	0
	1247	HCD12	0.119509			1247	HCD12	0.0528504			1247	HCD12	0.0243216			1247	HCD12	0
	1248	HCD20	0.478669			1248	HCD20	0.124257			1248	HCD20	0.0634079			1248	HCD20	0.00625162
	1249	HCD25	0.359559			1249	HCD25	0.0581014			1249	HCD25	0.00883824			1249	HCD25	0.00358632
	1250	HCD30	0.294507			1250	HCD30	0.0688757			1250	HCD30	0.00564609			1250	HCD30	0.00171641
	1251	HCD35	0.454553			1251	HCD35	0.0502452			1251	HCD35	0			1251	HCD35	0
	1252	HCD40	0.63453			1252	HCD40	0.0758781			1252	HCD40	0			1252	HCD40	0
	1253	HCD48	0.580281			1253	HCD48	0.0242004			1253	HCD48	0			1253	HCD48	0
	1254	HCD50	0.580068			1254	HCD50	0.0267228			1254	HCD50	0			1254	HCD50	0
	1255	sceHCD25step15	0.310068			1255	sceHCD25step15	0.0477392			1255	sceHCD25step15	0.00996663			1255	sceHCD25step15	0
	1256	sceHCD30step10	0.532163			1256	sceHCD30step10	0.0901407			1256	sceHCD30step10	0.0103204			1256	sceHCD30step10	0
	1257	sceHCD30step18	0.324084			1257	sceHCD30step18	0.0533923			1257	sceHCD30step18	0.0113448			1257	sceHCD30step18	0
	1258	sceHCD35step15	0.571345			1258	sceHCD35step15	0.0927363			1258	sceHCD35step15	0.0319026			1258	sceHCD35step15	0
	1259	ETD	0			1259	ETD	NA			1259	ETD	NA			1259	ETD	NA
	1260	EThcD15	0.0360158			1260	EThcD15	0.0150909			1260	EThcD15	0.00717205			1260	EThcD15	0
	1261	EThcD25	0.336103			1261	EThcD25	0.098921			1261	EThcD25	0.0520909			1261	EThcD25	0
	1262	EThcD35	0.263597			1262	EThcD35	0.0381033			1262	EThcD35	0.0215893			1262	EThcD35	0
	1263	HCD10	0.0243408			1263	HCD10	0.012298			1263	HCD10	0.00446915			1263	HCD10	0
	1264	HCD12	0.12469			1264	HCD12	0.0567938			1264	HCD12	0.0290684			1264	HCD12	0
	1265	HCD20	0.303135			1265	HCD20	0.106991			1265	HCD20	0.0151466			1265	HCD20	0.0044251
	1266	HCD25	0.440787			1266	HCD25	0.0928388			1266	HCD25	0.0201115			1266	HCD25	0.00547279
	1267	HCD30	0.451853			1267	HCD30	0.0660716			1267	HCD30	0.00316674			1267	HCD30	0.00293388
	1268	HCD35	0.630443			1268	HCD35	0.0615746			1268	HCD35	0			1268	HCD35	0
	1269	HCD40	0.616069			1269	HCD40	0.0563237			1269	HCD40	0			1269	HCD40	0
	1270	HCD48	0.621763			1270	HCD48	0.0541871			1270	HCD48	0			1270	HCD48	0
	1271	HCD50	0.634849			1271	HCD50	0.0467508			1271	HCD50	0			1271	HCD50	0
	1272	sceHCD25step15	0.24374			1272	sceHCD25step15	0.0422208			1272	sceHCD25step15	0.00714977			1272	sceHCD25step15	0.00289471
	1273	sceHCD30step10	0.521485			1273	sceHCD30step10	0.09507			1273	sceHCD30step10	0.00882114			1273	sceHCD30step10	0.00420553
	1274	sceHCD30step18	0.360921			1274	sceHCD30step18	0.0350589			1274	sceHCD30step18	0			1274	sceHCD30step18	0
	1275	sceHCD35step15	0.585929			1275	sceHCD35step15	0.0850345			1275	sceHCD35step15	0.0122466			1275	sceHCD35step15	0
	1276	ETD	0			1276	ETD	NA			1276	ETD	NA			1276	ETD	NA
	1277	EThcD15	0.0139963			1277	EThcD15	0.00580664			1277	EThcD15	0.00305006			1277	EThcD15	0
	1278	EThcD25	0.0787964			1278	EThcD25	0.028181			1278	EThcD25	0.0122485			1278	EThcD25	0
	1279	EThcD35	0.590302			1279	EThcD35	0.100443			1279	EThcD35	0.0434417			1279	EThcD35	0.0118687
	1280	HCD10	0.0608998			1280	HCD10	0.0274192			1280	HCD10	0.0160651			1280	HCD10	0
	1281	HCD12	0.11293			1281	HCD12	0.047626			1281	HCD12	0.0210416			1281	HCD12	0.00239411
	1282	HCD20	0.501027			1282	HCD20	0.159933			1282	HCD20	0.0684388			1282	HCD20	0
	1283	HCD25	0.478867			1283	HCD25	0.1057			1283	HCD25	0.00921414			1283	HCD25	0
	1284	HCD30	0.378424			1284	HCD30	0.0767012			1284	HCD30	0.00483416			1284	HCD30	0.00201885
	1285	HCD35	0.660833			1285	HCD35	0.0950658			1285	HCD35	0.0039279			1285	HCD35	0
	1286	HCD40	0.618572			1286	HCD40	0.0839379			1286	HCD40	0			1286	HCD40	0
	1287	HCD48	0.643811			1287	HCD48	0.0455757			1287	HCD48	0			1287	HCD48	0
	1288	HCD50	0.610013			1288	HCD50	0.0261752			1288	HCD50	0			1288	HCD50	0
	1289	sceHCD25step15	0.258111			1289	sceHCD25step15	0.06577			1289	sceHCD25step15	0.00536748			1289	sceHCD25step15	0.00163736
	1290	sceHCD30step10	0.479263			1290	sceHCD30step10	0.0903972			1290	sceHCD30step10	0.00556898			1290	sceHCD30step10	0
	1291	sceHCD30step18	0.385356			1291	sceHCD30step18	0.0704596			1291	sceHCD30step18	0.00929698			1291	sceHCD30step18	0
	1292	sceHCD35step15	0.566977			1292	sceHCD35step15	0.0924482			1292	sceHCD35step15	0.0173093			1292	sceHCD35step15	0
	1293	ETD	0			1293	ETD	NA			1293	ETD	NA			1293	ETD	NA
	1294	EThcD15	0.0217909			1294	EThcD15	0.00962506			1294	EThcD15	0.00650749			1294	EThcD15	0
	1295	EThcD25	0.127354			1295	EThcD25	0.0444714			1295	EThcD25	0.0223483			1295	EThcD25	0
	1296	EThcD35	0.476382			1296	EThcD35	0.0646795			1296	EThcD35	0.0215935			1296	EThcD35	0
	1297	HCD10	0.0638244			1297	HCD10	0.024595			1297	HCD10	0.0138399			1297	HCD10	0.00174533
	1298	HCD12	0.214606			1298	HCD12	0.0770209			1298	HCD12	0.0495549			1298	HCD12	0.00627982
	1299	HCD20	0.243077			1299	HCD20	0.0487845			1299	HCD20	0.0140527			1299	HCD20	0
	1300	HCD25	0.637475			1300	HCD25	0.0966542			1300	HCD25	0.0222928			1300	HCD25	0.00553681
	1301	HCD30	0.443375			1301	HCD30	0.0779051			1301	HCD30	0.00333713			1301	HCD30	0.00358853
	1302	HCD35	0.576984			1302	HCD35	0.0912209			1302	HCD35	0.00535277			1302	HCD35	0.00367938
	1303	HCD40	0.506084			1303	HCD40	0.063123			1303	HCD40	0			1303	HCD40	0
	1304	HCD48	0.566101			1304	HCD48	0.0343571			1304	HCD48	0			1304	HCD48	0
	1305	HCD50	0.485714			1305	HCD50	0.0419861			1305	HCD50	0			1305	HCD50	0
	1306	sceHCD25step15	0.380716			1306	sceHCD25step15	0.0736111			1306	sceHCD25step15	0.0184956			1306	sceHCD25step15	0
	1307	sceHCD30step10	0.480317			1307	sceHCD30step10	0.0868884			1307	sceHCD30step10	0.0110031			1307	sceHCD30step10	0.0028406
	1308	sceHCD30step18	0.386112			1308	sceHCD30step18	0.0728391			1308	sceHCD30step18	0.0181544			1308	sceHCD30step18	0.00335715
	1309	sceHCD35step15	0.525342			1309	sceHCD35step15	0.0685621			1309	sceHCD35step15	0.016189			1309	sceHCD35step15	0
	1310	ETD	0			1310	ETD	NA			1310	ETD	NA			1310	ETD	NA
	1311	EThcD15	0.0208784			1311	EThcD15	0.011285			1311	EThcD15	0.00689523			1311	EThcD15	0
	1312	EThcD25	0.270926			1312	EThcD25	0.0634461			1312	EThcD25	0.0483294			1312	EThcD25	0
	1313	EThcD35	0.487985			1313	EThcD35	0.0806262			1313	EThcD35	0.0310461			1313	EThcD35	0.00966117
	1314	HCD10	0.16286			1314	HCD10	0.0583387			1314	HCD10	0.0287526			1314	HCD10	0.00505748
	1315	HCD12	0.150613			1315	HCD12	0.0947209			1315	HCD12	0.0203331			1315	HCD12	0
	1316	HCD20	0.178789			1316	HCD20	0.024713			1316	HCD20	0.00612357			1316	HCD20	0.00210464
	1317	HCD25	0.546213			1317	HCD25	0.0750096			1317	HCD25	0.0139098			1317	HCD25	0.00626575
	1318	HCD30	0.648131			1318	HCD30	0.0980435			1318	HCD30	0.00955151			1318	HCD30	0.00651055
	1319	HCD35	0.657467			1319	HCD35	0.0952432			1319	HCD35	0.00395405			1319	HCD35	0
	1320	HCD40	0.538393			1320	HCD40	0.0560243			1320	HCD40	0			1320	HCD40	0
	1321	HCD48	0.566609			1321	HCD48	0.0217324			1321	HCD48	0			1321	HCD48	0
	1322	HCD50	0.609344			1322	HCD50	0.0408596			1322	HCD50	0			1322	HCD50	0
	1323	sceHCD25step15	0.341804			1323	sceHCD25step15	0.0742127			1323	sceHCD25step15	0.0164807			1323	sceHCD25step15	0
	1324	sceHCD30step10	0.323541			1324	sceHCD30step10	0.0458374			1324	sceHCD30step10	0.00459817			1324	sceHCD30step10	0.00288533
	1325	sceHCD30step18	0.442093			1325	sceHCD30step18	0.052417			1325	sceHCD30step18	0.0140693			1325	sceHCD30step18	0
	1326	sceHCD35step15	0.445824			1326	sceHCD35step15	0.051979			1326	sceHCD35step15	0.0181098			1326	sceHCD35step15	0.00435815
	1327	ETD	0			1327	ETD	NA			1327	ETD	NA			1327	ETD	NA
	1328	EThcD15	0.00220984			1328	EThcD15	0.00220984			1328	EThcD15	0			1328	EThcD15	0
	1329	EThcD25	0.248018			1329	EThcD25	0.0582669			1329	EThcD25	0.0336082			1329	EThcD25	0
	1330	EThcD35	0.194559			1330	EThcD35	0			1330	EThcD35	0.0113725			1330	EThcD35	0
	1331	HCD10	0.0971633			1331	HCD10	0.0511171			1331	HCD10	0.0116527			1331	HCD10	0
	1332	HCD12	0.0994553			1332	HCD12	0.0399806			1332	HCD12	0.0212836			1332	HCD12	0
	1333	HCD20	0.436506			1333	HCD20	0.111018			1333	HCD20	0.0483563			1333	HCD20	0.00560343
	1334	HCD25	0.51983			1334	HCD25	0.0879444			1334	HCD25	0.0200287			1334	HCD25	0.00628635
	1335	HCD30	0.652973			1335	HCD30	0.0818654			1335	HCD30	0.00730739			1335	HCD30	0.00566255
	1336	HCD35	0.667294			1336	HCD35	0.100957			1336	HCD35	0.00656375			1336	HCD35	0.00501963
	1337	HCD40	0.517238			1337	HCD40	0.0428206			1337	HCD40	0			1337	HCD40	0
	1338	HCD48	0.543338			1338	HCD48	0.0207091			1338	HCD48	0			1338	HCD48	0
	1339	HCD50	0.530341			1339	HCD50	0.0219622			1339	HCD50	0			1339	HCD50	0
	1340	sceHCD25step15	0.289801			1340	sceHCD25step15	0.0514122			1340	sceHCD25step15	0.0102105			1340	sceHCD25step15	0.00430494
	1341	sceHCD30step10	0.2998			1341	sceHCD30step10	0.0445337			1341	sceHCD30step10	0			1341	sceHCD30step10	0
	1342	sceHCD30step18	0.211607			1342	sceHCD30step18	0.0227145			1342	sceHCD30step18	0.00486589			1342	sceHCD30step18	0
	1343	sceHCD35step15	0.470954			1343	sceHCD35step15	0.0784275			1343	sceHCD35step15	0.0183995			1343	sceHCD35step15	0.00278232
	1344	ETD	0			1344	ETD	NA			1344	ETD	NA			1344	ETD	NA
	1345	EThcD15	0.0217821			1345	EThcD15	0.00733556			1345	EThcD15	0.00811708			1345	EThcD15	0
	1346	EThcD25	0.042921			1346	EThcD25	0.0124075			1346	EThcD25	0.00503417			1346	EThcD25	0
	1347	EThcD35	0.163771			1347	EThcD35	0.0173002			1347	EThcD35	0.00835384			1347	EThcD35	0
	1348	HCD10	0.0617408			1348	HCD10	0.0341194			1348	HCD10	0.0160897			1348	HCD10	0
	1349	HCD12	0.0840646			1349	HCD12	0.0398828			1349	HCD12	0.0222122			1349	HCD12	0.000741767
	1350	HCD20	0.45923			1350	HCD20	0.109917			1350	HCD20	0.0394483			1350	HCD20	0.00731196
	1351	HCD25	0.559772			1351	HCD25	0.117508			1351	HCD25	0.0407417			1351	HCD25	0.0042386
	1352	HCD30	0.672068			1352	HCD30	0.0923096			1352	HCD30	0.0128314			1352	HCD30	0.00651078
	1353	HCD35	0.349407			1353	HCD35	0.0345832			1353	HCD35	0			1353	HCD35	0
	1354	HCD40	0.525246			1354	HCD40	0.0763925			1354	HCD40	0			1354	HCD40	0
	1355	HCD48	0.552949			1355	HCD48	0.0225433			1355	HCD48	0			1355	HCD48	0
	1356	HCD50	0.60321			1356	HCD50	0.0498186			1356	HCD50	0			1356	HCD50	0
	1357	sceHCD25step15	0.174791			1357	sceHCD25step15	0.0304297			1357	sceHCD25step15	0.00955667			1357	sceHCD25step15	0.000980104
	1358	sceHCD30step10	0.532049			1358	sceHCD30step10	0.122336			1358	sceHCD30step10	0.0223036			1358	sceHCD30step10	0.00332573
	1359	sceHCD30step18	0.270906			1359	sceHCD30step18	0.0210628			1359	sceHCD30step18	0.00231718			1359	sceHCD30step18	0
	1360	sceHCD35step15	0.351293			1360	sceHCD35step15	0.0587731			1360	sceHCD35step15	0			1360	sceHCD35step15	0
	1361	ETD	0			1361	ETD	NA			1361	ETD	NA			1361	ETD	NA
	1362	EThcD15	0.0151981			1362	EThcD15	0.00869183			1362	EThcD15	0.00650631			1362	EThcD15	0
	1363	EThcD25	0.0708163			1363	EThcD25	0.022627			1363	EThcD25	0.00959813			1363	EThcD25	0.000937332
	1364	EThcD35	0.476695			1364	EThcD35	0.064345			1364	EThcD35	0.0236252			1364	EThcD35	0
	1365	HCD10	0.0436833			1365	HCD10	0.0230337			1365	HCD10	0.0118269			1365	HCD10	0
	1366	HCD12	0.104761			1366	HCD12	0.0505921			1366	HCD12	0.0298241			1366	HCD12	0
	1367	HCD20	0.186069			1367	HCD20	0.0444323			1367	HCD20	0.00527281			1367	HCD20	0
	1368	HCD25	0.220603			1368	HCD25	0.0501379			1368	HCD25	0.00911352			1368	HCD25	0.00180556
	1369	HCD30	0.659685			1369	HCD30	0.0772406			1369	HCD30	0.0110422			1369	HCD30	0.00640466
	1370	HCD35	0.445765			1370	HCD35	0.0846316			1370	HCD35	0			1370	HCD35	0
	1371	HCD40	0.654899			1371	HCD40	0.0633068			1371	HCD40	0			1371	HCD40	0
	1372	HCD48	0.568504			1372	HCD48	0.0262448			1372	HCD48	0			1372	HCD48	0
	1373	HCD50	0.629599			1373	HCD50	0.036934			1373	HCD50	0			1373	HCD50	0
	1374	sceHCD25step15	0.314991			1374	sceHCD25step15	0.058289			1374	sceHCD25step15	0.00848306			1374	sceHCD25step15	0
	1375	sceHCD30step10	0.472555			1375	sceHCD30step10	0.0876976			1375	sceHCD30step10	0.0111385			1375	sceHCD30step10	0.00362449
	1376	sceHCD30step18	0.306965			1376	sceHCD30step18	0.0565734			1376	sceHCD30step18	0.0104717			1376	sceHCD30step18	0
	1377	sceHCD35step15	0.568349			1377	sceHCD35step15	0.0552398			1377	sceHCD35step15	0.0104844			1377	sceHCD35step15	0
	1378	ETD	0			1378	ETD	NA			1378	ETD	NA			1378	ETD	NA
	1379	EThcD15	0.0117315			1379	EThcD15	0			1379	EThcD15	0			1379	EThcD15	0
	1380	EThcD25	0.245074			1380	EThcD25	0.0526685			1380	EThcD25	0.0330708			1380	EThcD25	0
	1381	EThcD35	0.195017			1381	EThcD35	0			1381	EThcD35	0			1381	EThcD35	0
	1382	HCD10	0.0334413			1382	HCD10	0.0124761			1382	HCD10	0.00471503			1382	HCD10	0
	1383	HCD12	0.100472			1383	HCD12	0.0440308			1383	HCD12	0.0233282			1383	HCD12	0
	1384	HCD20	0.50425			1384	HCD20	0.136098			1384	HCD20	0.0429711			1384	HCD20	0
	1385	HCD25	0.203599			1385	HCD25	0.0411146			1385	HCD25	0.0056894			1385	HCD25	0.00146764
	1386	HCD30	0.397725			1386	HCD30	0.0377478			1386	HCD30	0			1386	HCD30	0
	1387	HCD35	0.344195			1387	HCD35	0.0268586			1387	HCD35	0.00125472			1387	HCD35	0.00139668
	1388	HCD40	0.423097			1388	HCD40	0.0476093			1388	HCD40	0			1388	HCD40	0
	1389	HCD48	0.441816			1389	HCD48	0.0466879			1389	HCD48	0			1389	HCD48	0
	1390	HCD50	0.597818			1390	HCD50	0.0301996			1390	HCD50	0			1390	HCD50	0
	1391	sceHCD25step15	0.363609			1391	sceHCD25step15	0.0688019			1391	sceHCD25step15	0.0171016			1391	sceHCD25step15	0
	1392	sceHCD30step10	0.608107			1392	sceHCD30step10	0.0962055			1392	sceHCD30step10	0.0274544			1392	sceHCD30step10	0
	1393	sceHCD30step18	0.373175			1393	sceHCD30step18	0.0696417			1393	sceHCD30step18	0.0183673			1393	sceHCD30step18	0.00279573
	1394	sceHCD35step15	0.560731			1394	sceHCD35step15	0.107578			1394	sceHCD35step15	0.0294912			1394	sceHCD35step15	0.00430299
	1395	ETD	0			1395	ETD	NA			1395	ETD	NA			1395	ETD	NA
	1396	EThcD15	0.00810654			1396	EThcD15	0.00314621			1396	EThcD15	0.00284867			1396	EThcD15	0
	1397	EThcD25	0.253051			1397	EThcD25	0.0757202			1397	EThcD25	0.0383243			1397	EThcD25	0
	1398	EThcD35	0.240727			1398	EThcD35	0.022919			1398	EThcD35	0.0249478			1398	EThcD35	0
	1399	HCD10	0.0243135			1399	HCD10	0.0113139			1399	HCD10	0.00676447			1399	HCD10	0
	1400	HCD12	0.181979			1400	HCD12	0.0681528			1400	HCD12	0.0398476			1400	HCD12	0.00243715
	1401	HCD20	0.353274			1401	HCD20	0.0972632			1401	HCD20	0.0214157			1401	HCD20	0
	1402	HCD25	0.417974			1402	HCD25	0.0984079			1402	HCD25	0.0420152			1402	HCD25	0.00535512
	1403	HCD30	0.482025			1403	HCD30	0.0619634			1403	HCD30	0			1403	HCD30	0
	1404	HCD35	0.582662			1404	HCD35	0.0893361			1404	HCD35	0.00789542			1404	HCD35	0
	1405	HCD40	0.660486			1405	HCD40	0.072216			1405	HCD40	0			1405	HCD40	0.00447019
	1406	HCD48	0.554803			1406	HCD48	0.0468196			1406	HCD48	0			1406	HCD48	0
	1407	HCD50	0.575427			1407	HCD50	0.026619			1407	HCD50	0			1407	HCD50	0
	1408	sceHCD25step15	0.426745			1408	sceHCD25step15	0.072662			1408	sceHCD25step15	0.0191468			1408	sceHCD25step15	0.00455253
	1409	sceHCD30step10	0.616364			1409	sceHCD30step10	0.10507			1409	sceHCD30step10	0.0218728			1409	sceHCD30step10	0.00524185
	1410	sceHCD30step18	0.245379			1410	sceHCD30step18	0.0316312			1410	sceHCD30step18	0.00443752			1410	sceHCD30step18	0
	1411	sceHCD35step15	0.563641			1411	sceHCD35step15	0.075885			1411	sceHCD35step15	0.0224941			1411	sceHCD35step15	0
	1412	ETD	0			1412	ETD	NA			1412	ETD	NA			1412	ETD	NA
	1413	EThcD15	0.0274187			1413	EThcD15	0			1413	EThcD15	0			1413	EThcD15	0
	1414	EThcD25	0.191849			1414	EThcD25	0.0447782			1414	EThcD25	0.0319858			1414	EThcD25	0
	1415	EThcD35	0.447021			1415	EThcD35	0.103397			1415	EThcD35	0.0396292			1415	EThcD35	0.005746
	1416	HCD10	0.060268			1416	HCD10	0.0284136			1416	HCD10	0.0107268			1416	HCD10	0
	1417	HCD12	0.106594			1417	HCD12	0.0388208			1417	HCD12	0.0230573			1417	HCD12	0
	1418	HCD20	0.438605			1418	HCD20	0.114851			1418	HCD20	0.0372918			1418	HCD20	0.00699312
	1419	HCD25	0.640471			1419	HCD25	0.114394			1419	HCD25	0.0232465			1419	HCD25	0.00839464
	1420	HCD30	0.339372			1420	HCD30	0.0433036			1420	HCD30	0.00295432			1420	HCD30	0.00153364
	1421	HCD35	0.570181			1421	HCD35	0.0516976			1421	HCD35	0			1421	HCD35	0
	1422	HCD40	0.480232			1422	HCD40	0.0379678			1422	HCD40	0			1422	HCD40	0
	1423	HCD48	0.556375			1423	HCD48	0.0449567			1423	HCD48	0			1423	HCD48	0
	1424	HCD50	0.648924			1424	HCD50	0.0461199			1424	HCD50	0			1424	HCD50	0
	1425	sceHCD25step15	0.328099			1425	sceHCD25step15	0.0560366			1425	sceHCD25step15	0.00852732			1425	sceHCD25step15	0
	1426	sceHCD30step10	0.351975			1426	sceHCD30step10	0.0728761			1426	sceHCD30step10	0.0131203			1426	sceHCD30step10	0.00284693
	1427	sceHCD30step18	0.310671			1427	sceHCD30step18	0.0831391			1427	sceHCD30step18	0.0131484			1427	sceHCD30step18	0
	1428	sceHCD35step15	0.353706			1428	sceHCD35step15	0.0695229			1428	sceHCD35step15	0.00577076			1428	sceHCD35step15	0.00193776
	1429	ETD	0			1429	ETD	NA			1429	ETD	NA			1429	ETD	NA
	1430	EThcD15	0.0536979			1430	EThcD15	0.0213037			1430	EThcD15	0.0129181			1430	EThcD15	0
	1431	EThcD25	0.288748			1431	EThcD25	0.0690788			1431	EThcD25	0.0443137			1431	EThcD25	0
	1432	EThcD35	0.165701			1432	EThcD35	0.0388361			1432	EThcD35	0.0169275			1432	EThcD35	0.00142793
	1433	HCD10	0.0443276			1433	HCD10	0.0251411			1433	HCD10	0.0121644			1433	HCD10	0
	1434	HCD12	0.107767			1434	HCD12	0.055689			1434	HCD12	0.0237726			1434	HCD12	0
	1435	HCD20	0.454221			1435	HCD20	0.0989586			1435	HCD20	0.0466096			1435	HCD20	0.00473991
	1436	HCD25	0.644705			1436	HCD25	0.139708			1436	HCD25	0.0418922			1436	HCD25	0.00897631
	1437	HCD30	0.676821			1437	HCD30	0.0944917			1437	HCD30	0.0131336			1437	HCD30	0
	1438	HCD35	0.593724			1438	HCD35	0.0849415			1438	HCD35	0			1438	HCD35	0
	1439	HCD40	0.480401			1439	HCD40	0.0360396			1439	HCD40	0			1439	HCD40	0
	1440	HCD48	0.514989			1440	HCD48	0.0253104			1440	HCD48	0			1440	HCD48	0
	1441	HCD50	0.621978			1441	HCD50	0.0223691			1441	HCD50	0			1441	HCD50	0
	1442	sceHCD25step15	0.323507			1442	sceHCD25step15	0.0599164			1442	sceHCD25step15	0.01421			1442	sceHCD25step15	0
	1443	sceHCD30step10	0.36491			1443	sceHCD30step10	0.084988			1443	sceHCD30step10	0.0074826			1443	sceHCD30step10	0.00354371
	1444	sceHCD30step18	0.356793			1444	sceHCD30step18	0.0705566			1444	sceHCD30step18	0.0133503			1444	sceHCD30step18	0
	1445	sceHCD35step15	0.292792			1445	sceHCD35step15	0.0464425			1445	sceHCD35step15	0.00340534			1445	sceHCD35step15	0
	1446	ETD	0			1446	ETD	NA			1446	ETD	NA			1446	ETD	NA
	1447	EThcD15	0.0236518			1447	EThcD15	0.0166482			1447	EThcD15	0			1447	EThcD15	0
	1448	EThcD25	0.262499			1448	EThcD25	0.0475604			1448	EThcD25	0.0494173			1448	EThcD25	0
	1449	EThcD35	0.501341			1449	EThcD35	0.0637583			1449	EThcD35	0.0278188			1449	EThcD35	0
	1450	HCD10	0.0219717			1450	HCD10	0.0107993			1450	HCD10	0.00519427			1450	HCD10	0
	1451	HCD12	0.0423138			1451	HCD12	0.0182304			1451	HCD12	0.00957263			1451	HCD12	0
	1452	HCD20	0.458061			1452	HCD20	0.112278			1452	HCD20	0.0419572			1452	HCD20	0.00504408
	1453	HCD25	0.399753			1453	HCD25	0.0852042			1453	HCD25	0.0167932			1453	HCD25	0
	1454	HCD30	0.41911			1454	HCD30	0.0500198			1454	HCD30	0			1454	HCD30	0
	1455	HCD35	0.60684			1455	HCD35	0.0749678			1455	HCD35	0			1455	HCD35	0
	1456	HCD40	0.567204			1456	HCD40	0.046571			1456	HCD40	0			1456	HCD40	0
	1457	HCD48	0.627377			1457	HCD48	0.0347152			1457	HCD48	0			1457	HCD48	0
	1458	HCD50	0.510716			1458	HCD50	0.0107703			1458	HCD50	0			1458	HCD50	0
	1459	sceHCD25step15	0.469466			1459	sceHCD25step15	0.0910193			1459	sceHCD25step15	0.0241918			1459	sceHCD25step15	0.00460954
	1460	sceHCD30step10	0.550383			1460	sceHCD30step10	0.0942501			1460	sceHCD30step10	0.0218725			1460	sceHCD30step10	0.00372769
	1461	sceHCD30step18	0.343306			1461	sceHCD30step18	0.0634631			1461	sceHCD30step18	0.00989364			1461	sceHCD30step18	0
	1462	sceHCD35step15	0.500947			1462	sceHCD35step15	0.0708647			1462	sceHCD35step15	0.017676			1462	sceHCD35step15	0.00300879
	1463	ETD	0			1463	ETD	NA			1463	ETD	NA			1463	ETD	NA
	1464	EThcD15	0.012188			1464	EThcD15	0.00579572			1464	EThcD15	0			1464	EThcD15	0
	1465	EThcD25	0.259329			1465	EThcD25	0.0563184			1465	EThcD25	0.04291			1465	EThcD25	0
	1466	EThcD35	0.530677			1466	EThcD35	0.0812309			1466	EThcD35	0.0367884			1466	EThcD35	0
	1467	HCD10	0.015011			1467	HCD10	0.00255705			1467	HCD10	0.00475541			1467	HCD10	0.000370009
	1468	HCD12	0.231943			1468	HCD12	0.0854581			1468	HCD12	0.0318199			1468	HCD12	0.00431518
	1469	HCD20	0.22695			1469	HCD20	0.0655318			1469	HCD20	0.0106675			1469	HCD20	0.00278007
	1470	HCD25	0.642619			1470	HCD25	0.130458			1470	HCD25	0.0272887			1470	HCD25	0.00645721
	1471	HCD30	0.362818			1471	HCD30	0.0553204			1471	HCD30	0			1471	HCD30	0.00380833
	1472	HCD35	0.643805			1472	HCD35	0.0876607			1472	HCD35	0.00503524			1472	HCD35	0.00415846
	1473	HCD40	0.658288			1473	HCD40	0.0577995			1473	HCD40	0			1473	HCD40	0
	1474	HCD48	0.580374			1474	HCD48	0.0208098			1474	HCD48	0			1474	HCD48	0
	1475	HCD50	0.612159			1475	HCD50	0.0254578			1475	HCD50	0			1475	HCD50	0
	1476	sceHCD25step15	0.32456			1476	sceHCD25step15	0.0707263			1476	sceHCD25step15	0.0189868			1476	sceHCD25step15	0.00236581
	1477	sceHCD30step10	0.26445			1477	sceHCD30step10	0.0490873			1477	sceHCD30step10	0.0054721			1477	sceHCD30step10	0.00232877
	1478	sceHCD30step18	0.471084			1478	sceHCD30step18	0.0843994			1478	sceHCD30step18	0.0245475			1478	sceHCD30step18	0
	1479	sceHCD35step15	0.573603			1479	sceHCD35step15	0.0921811			1479	sceHCD35step15	0.0202103			1479	sceHCD35step15	0
	1480	ETD	0			1480	ETD	NA			1480	ETD	NA			1480	ETD	NA
	1481	EThcD15	0.0207411			1481	EThcD15	0.00796338			1481	EThcD15	0.0127777			1481	EThcD15	0
	1482	EThcD25	0.0643092			1482	EThcD25	0.0209646			1482	EThcD25	0.0135282			1482	EThcD25	0
	1483	EThcD35	0.481589			1483	EThcD35	0.0678453			1483	EThcD35	0.024181			1483	EThcD35	0
	1484	HCD10	0.0668702			1484	HCD10	0.0310287			1484	HCD10	0.0131926			1484	HCD10	0
	1485	HCD12	0.153133			1485	HCD12	0.0947913			1485	HCD12	0.0200386			1485	HCD12	0
	1486	HCD20	0.369529			1486	HCD20	0.100656			1486	HCD20	0.0239248			1486	HCD20	0.00615245
	1487	HCD25	0.298215			1487	HCD25	0.0526025			1487	HCD25	0			1487	HCD25	0
	1488	HCD30	0.660077			1488	HCD30	0.0879758			1488	HCD30	0.00925476			1488	HCD30	0
	1489	HCD35	0.63322			1489	HCD35	0.0878167			1489	HCD35	0			1489	HCD35	0
	1490	HCD40	0.583834			1490	HCD40	0.0486468			1490	HCD40	0			1490	HCD40	0
	1491	HCD48	0.59366			1491	HCD48	0.0426941			1491	HCD48	0			1491	HCD48	0
	1492	HCD50	0.632667			1492	HCD50	0.0303144			1492	HCD50	0			1492	HCD50	0
	1493	sceHCD25step15	0.271357			1493	sceHCD25step15	0.0493562			1493	sceHCD25step15	0.0150999			1493	sceHCD25step15	0
	1494	sceHCD30step10	0.385792			1494	sceHCD30step10	0.050493			1494	sceHCD30step10	0			1494	sceHCD30step10	0
	1495	sceHCD30step18	0.406179			1495	sceHCD30step18	0.0712682			1495	sceHCD30step18	0.0193574			1495	sceHCD30step18	0
	1496	sceHCD35step15	0.591153			1496	sceHCD35step15	0.0819587			1496	sceHCD35step15	0.0144469			1496	sceHCD35step15	0.00672499
	1497	ETD	0			1497	ETD	NA			1497	ETD	NA			1497	ETD	NA
	1498	EThcD15	0.00259028			1498	EThcD15	0.0012484			1498	EThcD15	0.00134188			1498	EThcD15	0
	1499	EThcD25	0.076638			1499	EThcD25	0.0120455			1499	EThcD25	0			1499	EThcD25	0
	1500	EThcD35	0.5368			1500	EThcD35	0.104478			1500	EThcD35	0.0368462			1500	EThcD35	0
	1501	HCD10	0.100474			1501	HCD10	0.0401393			1501	HCD10	0.0271852			1501	HCD10	0.00147565
	1502	HCD12	0.111553			1502	HCD12	0.0507146			1502	HCD12	0.0286194			1502	HCD12	0
	1503	HCD20	0.470844			1503	HCD20	0.101271			1503	HCD20	0.0394027			1503	HCD20	0.00482447
	1504	HCD25	0.391915			1504	HCD25	0.081543			1504	HCD25	0.00686558			1504	HCD25	0
	1505	HCD30	0.640276			1505	HCD30	0.118622			1505	HCD30	0.0241872			1505	HCD30	0.00760269
	1506	HCD35	0.390931			1506	HCD35	0.0643439			1506	HCD35	0.00172875			1506	HCD35	0.00253961
	1507	HCD40	0.650894			1507	HCD40	0.0705902			1507	HCD40	0			1507	HCD40	0
	1508	HCD48	0.585814			1508	HCD48	0.0326483			1508	HCD48	0			1508	HCD48	0
	1509	HCD50	0.6359			1509	HCD50	0.0405385			1509	HCD50	0			1509	HCD50	0
	1510	sceHCD25step15	0.218732			1510	sceHCD25step15	0.0546873			1510	sceHCD25step15	0.00521074			1510	sceHCD25step15	0.00114862
	1511	sceHCD30step10	0.551036			1511	sceHCD30step10	0.0946647			1511	sceHCD30step10	0.00645096			1511	sceHCD30step10	0
	1512	sceHCD30step18	0.456865			1512	sceHCD30step18	0.077777			1512	sceHCD30step18	0.0220752			1512	sceHCD30step18	0
	1513	sceHCD35step15	0.582068			1513	sceHCD35step15	0.0690641			1513	sceHCD35step15	0.0218322			1513	sceHCD35step15	0
	1514	ETD	0			1514	ETD	NA			1514	ETD	NA			1514	ETD	NA
	1515	EThcD15	0.0152922			1515	EThcD15	0.00893974			1515	EThcD15	0.00224787			1515	EThcD15	0
	1516	EThcD25	0.308031			1516	EThcD25	0.0737582			1516	EThcD25	0.0527161			1516	EThcD25	0
	1517	EThcD35	0.468245			1517	EThcD35	0.0937597			1517	EThcD35	0.0411474			1517	EThcD35	0.00652923
	1518	HCD10	0.0763369			1518	HCD10	0.0267814			1518	HCD10	0.0144388			1518	HCD10	0
	1519	HCD12	0.171774			1519	HCD12	0.0646033			1519	HCD12	0.0434065			1519	HCD12	0.00272359
	1520	HCD20	0.380811			1520	HCD20	0.0905041			1520	HCD20	0.0235365			1520	HCD20	0
	1521	HCD25	0.541424			1521	HCD25	0.0882953			1521	HCD25	0.0228438			1521	HCD25	0.00497493
	1522	HCD30	0.504442			1522	HCD30	0.0796849			1522	HCD30	0.00626601			1522	HCD30	0.00388739
	1523	HCD35	0.656768			1523	HCD35	0.0952245			1523	HCD35	0			1523	HCD35	0.0049528
	1524	HCD40	0.499968			1524	HCD40	0.0314457			1524	HCD40	0			1524	HCD40	0
	1525	HCD48	0.613841			1525	HCD48	0.0403356			1525	HCD48	0			1525	HCD48	0
	1526	HCD50	0.559443			1526	HCD50	0.0181978			1526	HCD50	0			1526	HCD50	0
	1527	sceHCD25step15	0.328034			1527	sceHCD25step15	0.0939181			1527	sceHCD25step15	0.0115506			1527	sceHCD25step15	0.00373427
	1528	sceHCD30step10	0.353426			1528	sceHCD30step10	0.0780827			1528	sceHCD30step10	0.00512922			1528	sceHCD30step10	0
	1529	sceHCD30step18	0.290904			1529	sceHCD30step18	0.0239319			1529	sceHCD30step18	0.0039527			1529	sceHCD30step18	0
	1530	sceHCD35step15	0.555073			1530	sceHCD35step15	0.0883868			1530	sceHCD35step15	0.0160394			1530	sceHCD35step15	0
	1531	ETD	0			1531	ETD	NA			1531	ETD	NA			1531	ETD	NA
	1532	EThcD15	0.0210697			1532	EThcD15	0.0102954			1532	EThcD15	0.00480904			1532	EThcD15	0
	1533	EThcD25	0.337687			1533	EThcD25	0.0784658			1533	EThcD25	0.0367623			1533	EThcD25	0
	1534	EThcD35	0.639311			1534	EThcD35	0.113849			1534	EThcD35	0.0525183			1534	EThcD35	0.0068096
	1535	HCD10	0.0512012			1535	HCD10	0.0279165			1535	HCD10	0.0113994			1535	HCD10	0
	1536	HCD12	0.106977			1536	HCD12	0.0527264			1536	HCD12	0.0288594			1536	HCD12	0
	1537	HCD20	0.518845			1537	HCD20	0.107545			1537	HCD20	0.0336489			1537	HCD20	0.00736993
	1538	HCD25	0.613193			1538	HCD25	0.107206			1538	HCD25	0.0193615			1538	HCD25	0.00723523
	1539	HCD30	0.462193			1539	HCD30	0.0821098			1539	HCD30	0.0027426			1539	HCD30	0.00472661
	1540	HCD35	0.418147			1540	HCD35	0.0255484			1540	HCD35	0			1540	HCD35	0
	1541	HCD40	0.628219			1541	HCD40	0.0779056			1541	HCD40	0			1541	HCD40	0
	1542	HCD48	0.598968			1542	HCD48	0.034313			1542	HCD48	0			1542	HCD48	0
	1543	HCD50	0.511376			1543	HCD50	0.0186448			1543	HCD50	0			1543	HCD50	0
	1544	sceHCD25step15	0.385635			1544	sceHCD25step15	0.0654301			1544	sceHCD25step15	0.0201741			1544	sceHCD25step15	0.00388167
	1545	sceHCD30step10	0.482268			1545	sceHCD30step10	0.0906885			1545	sceHCD30step10	0.00687695			1545	sceHCD30step10	0
	1546	sceHCD30step18	0.315945			1546	sceHCD30step18	0.065242			1546	sceHCD30step18	0.00508668			1546	sceHCD30step18	0
	1547	sceHCD35step15	0.663236			1547	sceHCD35step15	0.0815743			1547	sceHCD35step15	0.0181436			1547	sceHCD35step15	0
	1548	ETD	0			1548	ETD	NA			1548	ETD	NA			1548	ETD	NA
	1549	EThcD15	0.0158607			1549	EThcD15	0.00853626			1549	EThcD15	0.00202326			1549	EThcD15	0
	1550	EThcD25	0.0948887			1550	EThcD25	0.0152332			1550	EThcD25	0.0122193			1550	EThcD25	0
	1551	EThcD35	0.220832			1551	EThcD35	0.0429045			1551	EThcD35	0.0169975			1551	EThcD35	0.0014733
	1552	HCD10	0.129831			1552	HCD10	0.0556669			1552	HCD10	0.0234487			1552	HCD10	0.00170816
	1553	HCD12	0.240337			1553	HCD12	0.0782918			1553	HCD12	0.0341803			1553	HCD12	0
	1554	HCD20	0.596645			1554	HCD20	0.142992			1554	HCD20	0.0505218			1554	HCD20	0.0100684
	1555	HCD25	0.481507			1555	HCD25	0.120563			1555	HCD25	0.0366667			1555	HCD25	0.00490113
	1556	HCD30	0.474141			1556	HCD30	0.0689968			1556	HCD30	0			1556	HCD30	0.0038333
	1557	HCD35	0.383604			1557	HCD35	0.0427267			1557	HCD35	0			1557	HCD35	0
	1558	HCD40	0.654453			1558	HCD40	0.0714455			1558	HCD40	0			1558	HCD40	0
	1559	HCD48	0.611907			1559	HCD48	0.0449965			1559	HCD48	0			1559	HCD48	0
	1560	HCD50	0.576681			1560	HCD50	0.00865626			1560	HCD50	0			1560	HCD50	0
	1561	sceHCD25step15	0.384299			1561	sceHCD25step15	0.0716836			1561	sceHCD25step15	0.0172808			1561	sceHCD25step15	0
	1562	sceHCD30step10	0.597461			1562	sceHCD30step10	0.0963866			1562	sceHCD30step10	0.0239846			1562	sceHCD30step10	0
	1563	sceHCD30step18	0.274178			1563	sceHCD30step18	0.0516431			1563	sceHCD30step18	0			1563	sceHCD30step18	0
	1564	sceHCD35step15	0.351537			1564	sceHCD35step15	0.0821516			1564	sceHCD35step15	0.00808076			1564	sceHCD35step15	0.00177026
	1565	ETD	0			1565	ETD	NA			1565	ETD	NA			1565	ETD	NA
	1566	EThcD15	0.0167552			1566	EThcD15	0.0167552			1566	EThcD15	0			1566	EThcD15	0
	1567	EThcD25	0.074265			1567	EThcD25	0.0161543			1567	EThcD25	0			1567	EThcD25	0
	1568	EThcD35	0.481462			1568	EThcD35	0.0594966			1568	EThcD35	0.0299484			1568	EThcD35	0
	1569	HCD10	0.14616			1569	HCD10	0.0615513			1569	HCD10	0.037877			1569	HCD10	0
	1570	HCD12	0.239577			1570	HCD12	0.0999028			1570	HCD12	0.0455421			1570	HCD12	0
	1571	HCD20	0.542007			1571	HCD20	0.142774			1571	HCD20	0.0446377			1571	HCD20	0.0068418
	1572	HCD25	0.481206			1572	HCD25	0.112886			1572	HCD25	0.0318432			1572	HCD25	0.00450794
	1573	HCD30	0.310743			1573	HCD30	0.0565181			1573	HCD30	0			1573	HCD30	0.00179574
	1574	HCD35	0.587581			1574	HCD35	0.0699115			1574	HCD35	0			1574	HCD35	0
	1575	HCD40	0.571909			1575	HCD40	0.0589408			1575	HCD40	0			1575	HCD40	0
	1576	HCD48	0.617445			1576	HCD48	0.0482998			1576	HCD48	0			1576	HCD48	0
	1577	HCD50	0.489329			1577	HCD50	0.0251115			1577	HCD50	0			1577	HCD50	0
	1578	sceHCD25step15	0.345288			1578	sceHCD25step15	0.0571881			1578	sceHCD25step15	0.0161955			1578	sceHCD25step15	0.00353732
	1579	sceHCD30step10	0.638777			1579	sceHCD30step10	0.112005			1579	sceHCD30step10	0.0267925			1579	sceHCD30step10	0
	1580	sceHCD30step18	0.533299			1580	sceHCD30step18	0.102737			1580	sceHCD30step18	0.029708			1580	sceHCD30step18	0
	1581	sceHCD35step15	0.342038			1581	sceHCD35step15	0.0819073			1581	sceHCD35step15	0.00860152			1581	sceHCD35step15	0
	1582	ETD	0			1582	ETD	NA			1582	ETD	NA			1582	ETD	NA
	1583	EThcD15	0.0470857			1583	EThcD15	0.0176649			1583	EThcD15	0.0111239			1583	EThcD15	0
	1584	EThcD25	0.346378			1584	EThcD25	0.0803494			1584	EThcD25	0.0375265			1584	EThcD25	0
	1585	EThcD35	0.482791			1585	EThcD35	0.0688582			1585	EThcD35	0.0385864			1585	EThcD35	0
	1586	HCD10	0.0912226			1586	HCD10	0.0596145			1586	HCD10	0.0136238			1586	HCD10	0
	1587	HCD12	0.197122			1587	HCD12	0.0736925			1587	HCD12	0.048173			1587	HCD12	0
	1588	HCD20	0.315895			1588	HCD20	0.0860995			1588	HCD20	0.0336567			1588	HCD20	0.00310443
	1589	HCD25	0.656186			1589	HCD25	0.14492			1589	HCD25	0.0345452			1589	HCD25	0.00683612
	1590	HCD30	0.64084			1590	HCD30	0.112266			1590	HCD30	0.0146708			1590	HCD30	0.00515619
	1591	HCD35	0.650458			1591	HCD35	0.05964			1591	HCD35	0			1591	HCD35	0.00492196
	1592	HCD40	0.534822			1592	HCD40	0.0660871			1592	HCD40	0			1592	HCD40	0
	1593	HCD48	0.468553			1593	HCD48	0.0454311			1593	HCD48	0			1593	HCD48	0
	1594	HCD50	0.529274			1594	HCD50	0.0512658			1594	HCD50	0			1594	HCD50	0
	1595	sceHCD25step15	0.336079			1595	sceHCD25step15	0.0604542			1595	sceHCD25step15	0.0116251			1595	sceHCD25step15	0
	1596	sceHCD30step10	0.233441			1596	sceHCD30step10	0.0475232			1596	sceHCD30step10	0.00796388			1596	sceHCD30step10	0.00166854
	1597	sceHCD30step18	0.359625			1597	sceHCD30step18	0.0833653			1597	sceHCD30step18	0.0149181			1597	sceHCD30step18	0
	1598	sceHCD35step15	0.348066			1598	sceHCD35step15	0.0930391			1598	sceHCD35step15	0.0128106			1598	sceHCD35step15	0.0016975
	1599	ETD	0			1599	ETD	NA			1599	ETD	NA			1599	ETD	NA
	1600	EThcD15	0.00875177			1600	EThcD15	0			1600	EThcD15	0			1600	EThcD15	0
	1601	EThcD25	0.374705			1601	EThcD25	0.0950443			1601	EThcD25	0.0407181			1601	EThcD25	0
	1602	EThcD35	0.537986			1602	EThcD35	0.0934953			1602	EThcD35	0.0407746			1602	EThcD35	0.00672581
	1603	HCD10	0.0611863			1603	HCD10	0.030044			1603	HCD10	0.0165548			1603	HCD10	0
	1604	HCD12	0.101143			1604	HCD12	0.0452065			1604	HCD12	0.00794348			1604	HCD12	0.000790965
	1605	HCD20	0.537158			1605	HCD20	0.151137			1605	HCD20	0.0675815			1605	HCD20	0.0044636
	1606	HCD25	0.319406			1606	HCD25	0.0550834			1606	HCD25	0			1606	HCD25	0
	1607	HCD30	0.364321			1607	HCD30	0.0465382			1607	HCD30	0.00178363			1607	HCD30	0.00182616
	1608	HCD35	0.62966			1608	HCD35	0.118125			1608	HCD35	0.00515238			1608	HCD35	0.00340613
	1609	HCD40	0.579423			1609	HCD40	0.0827597			1609	HCD40	0			1609	HCD40	0.00149332
	1610	HCD48	0.553115			1610	HCD48	0.0374935			1610	HCD48	0			1610	HCD48	0
	1611	HCD50	0.63101			1611	HCD50	0.0265256			1611	HCD50	0			1611	HCD50	0
	1612	sceHCD25step15	0.443321			1612	sceHCD25step15	0.083157			1612	sceHCD25step15	0.0184771			1612	sceHCD25step15	0
	1613	sceHCD30step10	0.394098			1613	sceHCD30step10	0.0793164			1613	sceHCD30step10	0.00632443			1613	sceHCD30step10	0
	1614	sceHCD30step18	0.389891			1614	sceHCD30step18	0.0615252			1614	sceHCD30step18	0.0188521			1614	sceHCD30step18	0
	1615	sceHCD35step15	0.420989			1615	sceHCD35step15	0.0389687			1615	sceHCD35step15	0			1615	sceHCD35step15	0
	1616	ETD	0			1616	ETD	NA			1616	ETD	NA			1616	ETD	NA
	1617	EThcD15	0.0269644			1617	EThcD15	0.00630905			1617	EThcD15	0.00689403			1617	EThcD15	0
	1618	EThcD25	0.410732			1618	EThcD25	0.0984652			1618	EThcD25	0.0631971			1618	EThcD25	0
	1619	EThcD35	0.529478			1619	EThcD35	0.0766017			1619	EThcD35	0.0325481			1619	EThcD35	0.0101196
	1620	HCD10	0.0743064			1620	HCD10	0.0348347			1620	HCD10	0.0200204			1620	HCD10	0
	1621	HCD12	0.121973			1621	HCD12	0.0779058			1621	HCD12	0.0203722			1621	HCD12	0
	1622	HCD20	0.464468			1622	HCD20	0.11118			1622	HCD20	0.0380736			1622	HCD20	0
	1623	HCD25	0.482391			1623	HCD25	0.0998576			1623	HCD25	0.031964			1623	HCD25	0.0056223
	1624	HCD30	0.301029			1624	HCD30	0.0520465			1624	HCD30	0.00161009			1624	HCD30	0.00178067
	1625	HCD35	0.633913			1625	HCD35	0.0976426			1625	HCD35	0			1625	HCD35	0
	1626	HCD40	0.481263			1626	HCD40	0.036636			1626	HCD40	0			1626	HCD40	0
	1627	HCD48	0.61823			1627	HCD48	0.0355128			1627	HCD48	0			1627	HCD48	0
	1628	HCD50	0.598336			1628	HCD50	0.0288876			1628	HCD50	0			1628	HCD50	0
	1629	sceHCD25step15	0.244819			1629	sceHCD25step15	0.0792898			1629	sceHCD25step15	0.0101492			1629	sceHCD25step15	0.00173347
	1630	sceHCD30step10	0.571777			1630	sceHCD30step10	0.0711251			1630	sceHCD30step10	0.0152807			1630	sceHCD30step10	0.00416882
	1631	sceHCD30step18	0.451442			1631	sceHCD30step18	0.0616803			1631	sceHCD30step18	0.0155588			1631	sceHCD30step18	0
	1632	sceHCD35step15	0.323827			1632	sceHCD35step15	0.0556219			1632	sceHCD35step15	0.00838142			1632	sceHCD35step15	0
	1633	ETD	0			1633	ETD	NA			1633	ETD	NA			1633	ETD	NA
	1634	EThcD15	0.00914443			1634	EThcD15	0			1634	EThcD15	0.00914443			1634	EThcD15	0
	1635	EThcD25	0.229134			1635	EThcD25	0.0535058			1635	EThcD25	0.0366207			1635	EThcD25	0
	1636	EThcD35	0.195275			1636	EThcD35	0.0221497			1636	EThcD35	0.00672212			1636	EThcD35	0
	1637	HCD10	0.0610611			1637	HCD10	0.0315249			1637	HCD10	0.0163263			1637	HCD10	0
	1638	HCD12	0.202981			1638	HCD12	0.0813617			1638	HCD12	0.0473852			1638	HCD12	0
	1639	HCD20	0.392101			1639	HCD20	0.0938788			1639	HCD20	0.0288301			1639	HCD20	0.00703991
	1640	HCD25	0.62149			1640	HCD25	0.125835			1640	HCD25	0.0349066			1640	HCD25	0.00608496
	1641	HCD30	0.486242			1641	HCD30	0.0725708			1641	HCD30	0.00404545			1641	HCD30	0
	1642	HCD35	0.688844			1642	HCD35	0.112711			1642	HCD35	0.00692014			1642	HCD35	0
	1643	HCD40	0.546306			1643	HCD40	0.0497482			1643	HCD40	0			1643	HCD40	0
	1644	HCD48	0.598998			1644	HCD48	0.0384665			1644	HCD48	0			1644	HCD48	0
	1645	HCD50	0.575154			1645	HCD50	0.0313418			1645	HCD50	0			1645	HCD50	0
	1646	sceHCD25step15	0.356098			1646	sceHCD25step15	0.0563091			1646	sceHCD25step15	0.0157253			1646	sceHCD25step15	0
	1647	sceHCD30step10	0.577401			1647	sceHCD30step10	0.0780575			1647	sceHCD30step10	0.0214098			1647	sceHCD30step10	0.00403549
	1648	sceHCD30step18	0.215177			1648	sceHCD30step18	0.0386491			1648	sceHCD30step18	0.00870849			1648	sceHCD30step18	0.00151167
	1649	sceHCD35step15	0.351063			1649	sceHCD35step15	0.0743863			1649	sceHCD35step15	0.0169148			1649	sceHCD35step15	0
	1650	ETD	0			1650	ETD	NA			1650	ETD	NA			1650	ETD	NA
	1651	EThcD15	0.00682011			1651	EThcD15	0.00350819			1651	EThcD15	0.0024304			1651	EThcD15	0
	1652	EThcD25	0.114263			1652	EThcD25	0.0369239			1652	EThcD25	0.0156879			1652	EThcD25	0
	1653	EThcD35	0.541241			1653	EThcD35	0.0868451			1653	EThcD35	0.0340004			1653	EThcD35	0
	1654	HCD10	0.0399465			1654	HCD10	0.0181617			1654	HCD10	0.00941148			1654	HCD10	0
	1655	HCD12	0.103183			1655	HCD12	0.0427349			1655	HCD12	0.020392			1655	HCD12	0
	1656	HCD20	0.576699			1656	HCD20	0.123773			1656	HCD20	0.0348409			1656	HCD20	0.0150492
	1657	HCD25	0.242099			1657	HCD25	0.0274037			1657	HCD25	0.00469454			1657	HCD25	0.00202448
	1658	HCD30	0.326357			1658	HCD30	0.0699016			1658	HCD30	0.00185833			1658	HCD30	0.0020831
	1659	HCD35	0.396983			1659	HCD35	0.027788			1659	HCD35	0			1659	HCD35	0
	1660	HCD40	0.454364			1660	HCD40	0.0470401			1660	HCD40	0			1660	HCD40	0
	1661	HCD48	0.50378			1661	HCD48	0.0297028			1661	HCD48	0			1661	HCD48	0
	1662	HCD50	0.6477			1662	HCD50	0.0347321			1662	HCD50	0			1662	HCD50	0
	1663	sceHCD25step15	0.345941			1663	sceHCD25step15	0.070282			1663	sceHCD25step15	0.0106397			1663	sceHCD25step15	0
	1664	sceHCD30step10	0.367			1664	sceHCD30step10	0.0164493			1664	sceHCD30step10	0			1664	sceHCD30step10	0
	1665	sceHCD30step18	0.320134			1665	sceHCD30step18	0.0370424			1665	sceHCD30step18	0.00657497			1665	sceHCD30step18	0
	1666	sceHCD35step15	0.534464			1666	sceHCD35step15	0.082997			1666	sceHCD35step15	0.0161248			1666	sceHCD35step15	0
	1667	ETD	0			1667	ETD	NA			1667	ETD	NA			1667	ETD	NA
	1668	EThcD15	0.0267498			1668	EThcD15	0.012452			1668	EThcD15	0.00822407			1668	EThcD15	0
	1669	EThcD25	0.177794			1669	EThcD25	0.0690753			1669	EThcD25	0.0237542			1669	EThcD25	0
	1670	EThcD35	0.585276			1670	EThcD35	0.0930009			1670	EThcD35	0.0359555			1670	EThcD35	0
	1671	HCD10	0.0467018			1671	HCD10	0.0200526			1671	HCD10	0.00486222			1671	HCD10	0
	1672	HCD12	0.114324			1672	HCD12	0.0513175			1672	HCD12	0.0242683			1672	HCD12	0
	1673	HCD20	0.231805			1673	HCD20	0.0680319			1673	HCD20	0.00962315			1673	HCD20	0
	1674	HCD25	0.418971			1674	HCD25	0.0933618			1674	HCD25	0.0237044			1674	HCD25	0.00440267
	1675	HCD30	0.674786			1675	HCD30	0.116605			1675	HCD30	0.0126559			1675	HCD30	0.00594148
	1676	HCD35	0.368911			1676	HCD35	0.0750975			1676	HCD35	0			1676	HCD35	0.00122114
	1677	HCD40	0.555081			1677	HCD40	0.0760731			1677	HCD40	0			1677	HCD40	0.00105784
	1678	HCD48	0.599391			1678	HCD48	0.0267223			1678	HCD48	0			1678	HCD48	0
	1679	HCD50	0.606477			1679	HCD50	0.0439018			1679	HCD50	0			1679	HCD50	0
	1680	sceHCD25step15	0.243366			1680	sceHCD25step15	0.0486874			1680	sceHCD25step15	0			1680	sceHCD25step15	0
	1681	sceHCD30step10	0.425976			1681	sceHCD30step10	0.0245042			1681	sceHCD30step10	0			1681	sceHCD30step10	0
	1682	sceHCD30step18	0.468702			1682	sceHCD30step18	0.0926314			1682	sceHCD30step18	0.0307773			1682	sceHCD30step18	0.00484546
	1683	sceHCD35step15	0.317032			1683	sceHCD35step15	0.0309201			1683	sceHCD35step15	0.00821775			1683	sceHCD35step15	0.00205208
	1684	ETD	0			1684	ETD	NA			1684	ETD	NA			1684	ETD	NA
	1685	EThcD15	0.0313053			1685	EThcD15	0.0168618			1685	EThcD15	0.00386039			1685	EThcD15	0
	1686	EThcD25	0.0552439			1686	EThcD25	0.0157915			1686	EThcD25	0.00872885			1686	EThcD25	0
	1687	EThcD35	0.173519			1687	EThcD35	0			1687	EThcD35	0			1687	EThcD35	0
	1688	HCD10	0.114797			1688	HCD10	0.0429905			1688	HCD10	0.0177874			1688	HCD10	0
	1689	HCD12	0.0060969			1689	HCD12	0.00332541			1689	HCD12	0.00277149			1689	HCD12	0
	1690	HCD20	0.262892			1690	HCD20	0.0635973			1690	HCD20	0.025726			1690	HCD20	0.00309467
	1691	HCD25	0.433691			1691	HCD25	0.0925868			1691	HCD25	0.024554			1691	HCD25	0.00488691
	1692	HCD30	0.637352			1692	HCD30	0.0841269			1692	HCD30	0.0161406			1692	HCD30	0
	1693	HCD35	0.643137			1693	HCD35	0.0818797			1693	HCD35	0			1693	HCD35	0.00387959
	1694	HCD40	0.552131			1694	HCD40	0.0902781			1694	HCD40	0			1694	HCD40	0
	1695	HCD48	0.593388			1695	HCD48	0.0238148			1695	HCD48	0			1695	HCD48	0
	1696	HCD50	0.535492			1696	HCD50	0.0227931			1696	HCD50	0			1696	HCD50	0
	1697	sceHCD25step15	0.503499			1697	sceHCD25step15	0.0972732			1697	sceHCD25step15	0.0223998			1697	sceHCD25step15	0
	1698	sceHCD30step10	0.274144			1698	sceHCD30step10	0.0237988			1698	sceHCD30step10	0.00390803			1698	sceHCD30step10	0.00137157
	1699	sceHCD30step18	0.364215			1699	sceHCD30step18	0.0551523			1699	sceHCD30step18	0.00852998			1699	sceHCD30step18	0.00302376
	1700	sceHCD35step15	0.590178			1700	sceHCD35step15	0.0864612			1700	sceHCD35step15	0.0171216			1700	sceHCD35step15	0
	1701	ETD	0			1701	ETD	NA			1701	ETD	NA			1701	ETD	NA
	1702	EThcD15	0.0155593			1702	EThcD15	0.00735816			1702	EThcD15	0			1702	EThcD15	0
	1703	EThcD25	0.0632164			1703	EThcD25	0.022256			1703	EThcD25	0.0106918			1703	EThcD25	0.000697122
	1704	EThcD35	0.114407			1704	EThcD35	0.0158293			1704	EThcD35	0.00950009			1704	EThcD35	0.00095187
	1705	HCD10	0.0999972			1705	HCD10	0.0371706			1705	HCD10	0.0052439			1705	HCD10	0
	1706	HCD12	0.196569			1706	HCD12	0.0663655			1706	HCD12	0.0302126			1706	HCD12	0.00386547
	1707	HCD20	0.415109			1707	HCD20	0.0939839			1707	HCD20	0.0346834			1707	HCD20	0.00517476
	1708	HCD25	0.662625			1708	HCD25	0.128131			1708	HCD25	0.0386336			1708	HCD25	0.00947492
	1709	HCD30	0.599647			1709	HCD30	0.0777998			1709	HCD30	0.0104286			1709	HCD30	0
	1710	HCD35	0.646356			1710	HCD35	0.0848502			1710	HCD35	0.00529946			1710	HCD35	0.00414107
	1711	HCD40	0.608204			1711	HCD40	0.0525381			1711	HCD40	0			1711	HCD40	0
	1712	HCD48	0.637543			1712	HCD48	0.0480803			1712	HCD48	0			1712	HCD48	0
	1713	HCD50	0.451586			1713	HCD50	0.0236117			1713	HCD50	0			1713	HCD50	0
	1714	sceHCD25step15	0.354768			1714	sceHCD25step15	0.0540314			1714	sceHCD25step15	0.0145851			1714	sceHCD25step15	0
	1715	sceHCD30step10	0.446661			1715	sceHCD30step10	0.0906261			1715	sceHCD30step10	0.0163931			1715	sceHCD30step10	0.0044179
	1716	sceHCD30step18	0.253558			1716	sceHCD30step18	0.0328022			1716	sceHCD30step18	0.00447221			1716	sceHCD30step18	0
	1717	sceHCD35step15	0.311884			1717	sceHCD35step15	0.057505			1717	sceHCD35step15	0.00666437			1717	sceHCD35step15	0
	1718	ETD	0			1718	ETD	NA			1718	ETD	NA			1718	ETD	NA
	1719	EThcD15	0.0158672			1719	EThcD15	0.00796442			1719	EThcD15	0			1719	EThcD15	0
	1720	EThcD25	0.130603			1720	EThcD25	0.0411119			1720	EThcD25	0.0179394			1720	EThcD25	0
	1721	EThcD35	0.607652			1721	EThcD35	0.0875565			1721	EThcD35	0.0376933			1721	EThcD35	0
	1722	HCD10	0.115298			1722	HCD10	0.0726682			1722	HCD10	0.0118726			1722	HCD10	0
	1723	HCD12	0.106889			1723	HCD12	0.0459382			1723	HCD12	0.0246984			1723	HCD12	0
	1724	HCD20	0.513745			1724	HCD20	0.141259			1724	HCD20	0.0637179			1724	HCD20	0
	1725	HCD25	0.500474			1725	HCD25	0.0932586			1725	HCD25	0.0211095			1725	HCD25	0.00500681
	1726	HCD30	0.680112			1726	HCD30	0.109112			1726	HCD30	0.0247203			1726	HCD30	0.00512319
	1727	HCD35	0.600626			1727	HCD35	0.0597304			1727	HCD35	0			1727	HCD35	0
	1728	HCD40	0.650153			1728	HCD40	0.0659243			1728	HCD40	0			1728	HCD40	0
	1729	HCD48	0.602343			1729	HCD48	0.0468836			1729	HCD48	0			1729	HCD48	0
	1730	HCD50	0.589631			1730	HCD50	0.0239637			1730	HCD50	0			1730	HCD50	0
	1731	sceHCD25step15	0.261816			1731	sceHCD25step15	0.0628042			1731	sceHCD25step15	0.0190039			1731	sceHCD25step15	0.0020638
	1732	sceHCD30step10	0.370109			1732	sceHCD30step10	0.0506829			1732	sceHCD30step10	0			1732	sceHCD30step10	0
	1733	sceHCD30step18	0.474335			1733	sceHCD30step18	0.0572868			1733	sceHCD30step18	0.0222408			1733	sceHCD30step18	0.00397982
	1734	sceHCD35step15	0.343766			1734	sceHCD35step15	0.0713512			1734	sceHCD35step15	0.0117151			1734	sceHCD35step15	0
	1735	ETD	0			1735	ETD	NA			1735	ETD	NA			1735	ETD	NA
	1736	EThcD15	0.00889468			1736	EThcD15	0.00393557			1736	EThcD15	0.00355862			1736	EThcD15	0
	1737	EThcD25	0.104701			1737	EThcD25	0.0307488			1737	EThcD25	0.012005			1737	EThcD25	0
	1738	EThcD35	0.462801			1738	EThcD35	0.0931848			1738	EThcD35	0.0391722			1738	EThcD35	0.00661065
	1739	HCD10	0.084504			1739	HCD10	0.0513093			1739	HCD10	0.0167498			1739	HCD10	0
	1740	HCD12	0.0712044			1740	HCD12	0.0321471			1740	HCD12	0.0157729			1740	HCD12	0.000805074
	1741	HCD20	0.592471			1741	HCD20	0.165774			1741	HCD20	0.0788166			1741	HCD20	0
	1742	HCD25	0.270508			1742	HCD25	0.0267129			1742	HCD25	0.00255449			1742	HCD25	0.00270261
	1743	HCD30	0.713638			1743	HCD30	0.126547			1743	HCD30	0.0215644			1743	HCD30	0.00677836
	1744	HCD35	0.650396			1744	HCD35	0.0752841			1744	HCD35	0			1744	HCD35	0
	1745	HCD40	0.534337			1745	HCD40	0.0642616			1745	HCD40	0.00106096			1745	HCD40	0.00167966
	1746	HCD48	0.599116			1746	HCD48	0.0402066			1746	HCD48	0			1746	HCD48	0
	1747	HCD50	0.466976			1747	HCD50	0.0316979			1747	HCD50	0			1747	HCD50	0
	1748	sceHCD25step15	0.477236			1748	sceHCD25step15	0.0779953			1748	sceHCD25step15	0.022607			1748	sceHCD25step15	0
	1749	sceHCD30step10	0.429512			1749	sceHCD30step10	0.0777675			1749	sceHCD30step10	0.0136913			1749	sceHCD30step10	0
	1750	sceHCD30step18	0.385057			1750	sceHCD30step18	0.0614926			1750	sceHCD30step18	0.01928			1750	sceHCD30step18	0.00300994
	1751	sceHCD35step15	0.506294			1751	sceHCD35step15	0.0890544			1751	sceHCD35step15	0.0207083			1751	sceHCD35step15	0
	1752	ETD	0			1752	ETD	NA			1752	ETD	NA			1752	ETD	NA
	1753	EThcD15	0.0529881			1753	EThcD15	0.0151268			1753	EThcD15	0.0138401			1753	EThcD15	0
	1754	EThcD25	0.143945			1754	EThcD25	0.0338107			1754	EThcD25	0.0214613			1754	EThcD25	0
	1755	EThcD35	0.258227			1755	EThcD35	0.0165209			1755	EThcD35	0			1755	EThcD35	0
	1756	HCD10	0.103443			1756	HCD10	0.0691115			1756	HCD10	0.0166074			1756	HCD10	0
	1757	HCD12	0.0924762			1757	HCD12	0.0373947			1757	HCD12	0.00763394			1757	HCD12	0
	1758	HCD20	0.231521			1758	HCD20	0.0579683			1758	HCD20	0.0400976			1758	HCD20	0.00290817
	1759	HCD25	0.487541			1759	HCD25	0.0941027			1759	HCD25	0.02161			1759	HCD25	0
	1760	HCD30	0.607372			1760	HCD30	0.0800913			1760	HCD30	0.00699059			1760	HCD30	0.00497284
	1761	HCD35	0.658447			1761	HCD35	0.0740668			1761	HCD35	0.00367189			1761	HCD35	0.00424902
	1762	HCD40	0.63668			1762	HCD40	0.0738053			1762	HCD40	0			1762	HCD40	0
	1763	HCD48	0.418576			1763	HCD48	0.031864			1763	HCD48	0			1763	HCD48	0
	1764	HCD50	0.541489			1764	HCD50	0.0487259			1764	HCD50	0			1764	HCD50	0
	1765	sceHCD25step15	0.241547			1765	sceHCD25step15	0.0485268			1765	sceHCD25step15	0.00703226			1765	sceHCD25step15	0
	1766	sceHCD30step10	0.465475			1766	sceHCD30step10	0.0894976			1766	sceHCD30step10	0			1766	sceHCD30step10	0
	1767	sceHCD30step18	0.291754			1767	sceHCD30step18	0.0631331			1767	sceHCD30step18	0.0195472			1767	sceHCD30step18	0.00162382
	1768	sceHCD35step15	0.651992			1768	sceHCD35step15	0.08212			1768	sceHCD35step15	0.0121911			1768	sceHCD35step15	0
	1769	ETD	0			1769	ETD	NA			1769	ETD	NA			1769	ETD	NA
	1770	EThcD15	0.0345142			1770	EThcD15	0.0157643			1770	EThcD15	0.00922393			1770	EThcD15	0
	1771	EThcD25	0.224139			1771	EThcD25	0.0641606			1771	EThcD25	0.0328252			1771	EThcD25	0.00291659
	1772	EThcD35	0.512489			1772	EThcD35	0.0906936			1772	EThcD35	0.0529079			1772	EThcD35	0
	1773	HCD10	0.0609974			1773	HCD10	0.0323609			1773	HCD10	0.0161106			1773	HCD10	0
	1774	HCD12	0.0596223			1774	HCD12	0.0268973			1774	HCD12	0.0153475			1774	HCD12	0.000453336
	1775	HCD20	0.251667			1775	HCD20	0.0507282			1775	HCD20	0.004226			1775	HCD20	0
	1776	HCD25	0.644343			1776	HCD25	0.119684			1776	HCD25	0.0111453			1776	HCD25	0.00841051
	1777	HCD30	0.407901			1777	HCD30	0.0637952			1777	HCD30	0.00696289			1777	HCD30	0.00326563
	1778	HCD35	0.651251			1778	HCD35	0.077782			1778	HCD35	0			1778	HCD35	0
	1779	HCD40	0.659055			1779	HCD40	0.0549774			1779	HCD40	0			1779	HCD40	0
	1780	HCD48	0.598985			1780	HCD48	0.0370191			1780	HCD48	0			1780	HCD48	0
	1781	HCD50	0.535929			1781	HCD50	0.0165058			1781	HCD50	0			1781	HCD50	0
	1782	sceHCD25step15	0.244415			1782	sceHCD25step15	0.0393391			1782	sceHCD25step15	0.00615549			1782	sceHCD25step15	0
	1783	sceHCD30step10	0.321294			1783	sceHCD30step10	0.0515629			1783	sceHCD30step10	0.00610937			1783	sceHCD30step10	0
	1784	sceHCD30step18	0.390227			1784	sceHCD30step18	0.0788893			1784	sceHCD30step18	0.0213839			1784	sceHCD30step18	0
	1785	sceHCD35step15	0.612537			1785	sceHCD35step15	0.0853853			1785	sceHCD35step15	0.0148424			1785	sceHCD35step15	0
	1786	ETD	0			1786	ETD	NA			1786	ETD	NA			1786	ETD	NA
	1787	EThcD15	0.0120993			1787	EThcD15	0.00653342			1787	EThcD15	0.00319689			1787	EThcD15	0
	1788	EThcD25	0.378758			1788	EThcD25	0.0985895			1788	EThcD25	0.0610223			1788	EThcD25	0
	1789	EThcD35	0.478477			1789	EThcD35	0.073794			1789	EThcD35	0.0254009			1789	EThcD35	0
	1790	HCD10	0.0427896			1790	HCD10	0.0209574			1790	HCD10	0.0123861			1790	HCD10	0
	1791	HCD12	0.192921			1791	HCD12	0.0759156			1791	HCD12	0.03379			1791	HCD12	0
	1792	HCD20	0.284915			1792	HCD20	0.081438			1792	HCD20	0.0238061			1792	HCD20	0.00325326
	1793	HCD25	0.284728			1793	HCD25	0.0815499			1793	HCD25	0.00681426			1793	HCD25	0.00236871
	1794	HCD30	0.42625			1794	HCD30	0.062757			1794	HCD30	0			1794	HCD30	0.0019263
	1795	HCD35	0.638618			1795	HCD35	0.0942603			1795	HCD35	0.00558318			1795	HCD35	0
	1796	HCD40	0.674903			1796	HCD40	0.0630812			1796	HCD40	0			1796	HCD40	0
	1797	HCD48	0.611742			1797	HCD48	0.0455976			1797	HCD48	0			1797	HCD48	0
	1798	HCD50	0.579684			1798	HCD50	0.0280992			1798	HCD50	0			1798	HCD50	0
	1799	sceHCD25step15	0.21398			1799	sceHCD25step15	0.029556			1799	sceHCD25step15	0.00438235			1799	sceHCD25step15	0.00118103
	1800	sceHCD30step10	0.389939			1800	sceHCD30step10	0.0673899			1800	sceHCD30step10	0			1800	sceHCD30step10	0
	1801	sceHCD30step18	0.366059			1801	sceHCD30step18	0.0688673			1801	sceHCD30step18	0.0186328			1801	sceHCD30step18	0
	1802	sceHCD35step15	0.384421			1802	sceHCD35step15	0.0907515			1802	sceHCD35step15	0.0114413			1802	sceHCD35step15	0
	1803	ETD	0			1803	ETD	NA			1803	ETD	NA			1803	ETD	NA
	1804	EThcD15	0.00386659			1804	EThcD15	0			1804	EThcD15	0			1804	EThcD15	0
	1805	EThcD25	0.208875			1805	EThcD25	0.044427			1805	EThcD25	0.027323			1805	EThcD25	0
	1806	EThcD35	0.533668			1806	EThcD35	0.0811425			1806	EThcD35	0.0376569			1806	EThcD35	0
	1807	HCD10	0.0215773			1807	HCD10	0.0104195			1807	HCD10	0.00615443			1807	HCD10	0
	1808	HCD12	0.230775			1808	HCD12	0.0858409			1808	HCD12	0.0463537			1808	HCD12	0
	1809	HCD20	0.476976			1809	HCD20	0.111768			1809	HCD20	0.0410738			1809	HCD20	0
	1810	HCD25	0.364917			1810	HCD25	0.0969722			1810	HCD25	0.00789583			1810	HCD25	0
	1811	HCD30	0.533983			1811	HCD30	0.0788192			1811	HCD30	0			1811	HCD30	0
	1812	HCD35	0.595564			1812	HCD35	0.0792216			1812	HCD35	0			1812	HCD35	0
	1813	HCD40	0.423112			1813	HCD40	0.0681761			1813	HCD40	0			1813	HCD40	0
	1814	HCD48	0.519726			1814	HCD48	0.0461876			1814	HCD48	0			1814	HCD48	0
	1815	HCD50	0.600896			1815	HCD50	0.0292073			1815	HCD50	0			1815	HCD50	0
	1816	sceHCD25step15	0.233131			1816	sceHCD25step15	0.0295013			1816	sceHCD25step15	0.0107441			1816	sceHCD25step15	0
	1817	sceHCD30step10	0.413084			1817	sceHCD30step10	0.0595061			1817	sceHCD30step10	0.00609107			1817	sceHCD30step10	0
	1818	sceHCD30step18	0.222304			1818	sceHCD30step18	0.0221036			1818	sceHCD30step18	0.00436969			1818	sceHCD30step18	0.00166647
	1819	sceHCD35step15	0.629956			1819	sceHCD35step15	0.0959046			1819	sceHCD35step15	0.0184498			1819	sceHCD35step15	0.0111968
	1820	ETD	0			1820	ETD	NA			1820	ETD	NA			1820	ETD	NA
	1821	EThcD15	0.00584624			1821	EThcD15	0			1821	EThcD15	0			1821	EThcD15	0
	1822	EThcD25	0.0803357			1822	EThcD25	0.0193955			1822	EThcD25	0.0117198			1822	EThcD25	0
	1823	EThcD35	0.285807			1823	EThcD35	0.0522652			1823	EThcD35	0.0246477			1823	EThcD35	0.00310003
	1824	HCD10	0.00195454			1824	HCD10	0.000487179			1824	HCD10	0.000883111			1824	HCD10	0
	1825	HCD12	0.157098			1825	HCD12	0.0834348			1825	HCD12	0.0173493			1825	HCD12	0.00139358
	1826	HCD20	0.547042			1826	HCD20	0.120392			1826	HCD20	0.0337421			1826	HCD20	0.00618186
	1827	HCD25	0.623099			1827	HCD25	0.109716			1827	HCD25	0.0268375			1827	HCD25	0.009977
	1828	HCD30	0.717104			1828	HCD30	0.100019			1828	HCD30	0.00654868			1828	HCD30	0.00482852
	1829	HCD35	0.314122			1829	HCD35	0.0464224			1829	HCD35	0.000729181			1829	HCD35	0
	1830	HCD40	0.646768			1830	HCD40	0.0657569			1830	HCD40	0			1830	HCD40	0
	1831	HCD48	0.660382			1831	HCD48	0.0431409			1831	HCD48	0			1831	HCD48	0
	1832	HCD50	0.574368			1832	HCD50	0.0225343			1832	HCD50	0			1832	HCD50	0
	1833	sceHCD25step15	0.226217			1833	sceHCD25step15	0.0626442			1833	sceHCD25step15	0.00743886			1833	sceHCD25step15	0.000833323
	1834	sceHCD30step10	0.581411			1834	sceHCD30step10	0.0905807			1834	sceHCD30step10	0.0118974			1834	sceHCD30step10	0
	1835	sceHCD30step18	0.31769			1835	sceHCD30step18	0.0622697			1835	sceHCD30step18	0			1835	sceHCD30step18	0
	1836	sceHCD35step15	0.404033			1836	sceHCD35step15	0.0905044			1836	sceHCD35step15	0.00799734			1836	sceHCD35step15	0
	1837	ETD	0			1837	ETD	NA			1837	ETD	NA			1837	ETD	NA
	1838	EThcD15	0.0505707			1838	EThcD15	0.0185254			1838	EThcD15	0.0132966			1838	EThcD15	0
	1839	EThcD25	0.195685			1839	EThcD25	0.0620684			1839	EThcD25	0.0287018			1839	EThcD25	0
	1840	EThcD35	0.146096			1840	EThcD35	0.0272713			1840	EThcD35	0.0147603			1840	EThcD35	0
	1841	HCD10	0.143565			1841	HCD10	0.0516138			1841	HCD10	0.0269429			1841	HCD10	0.00389623
	1842	HCD12	0.159982			1842	HCD12	0.0752618			1842	HCD12	0.0185437			1842	HCD12	0.00183577
	1843	HCD20	0.579344			1843	HCD20	0.151091			1843	HCD20	0.0481251			1843	HCD20	0.00448597
	1844	HCD25	0.539664			1844	HCD25	0.109154			1844	HCD25	0.0250353			1844	HCD25	0.00607636
	1845	HCD30	0.390747			1845	HCD30	0.0234327			1845	HCD30	0			1845	HCD30	0.00249443
	1846	HCD35	0.654332			1846	HCD35	0.101082			1846	HCD35	0.00397937			1846	HCD35	0.00548232
	1847	HCD40	0.641375			1847	HCD40	0.0609323			1847	HCD40	0			1847	HCD40	0
	1848	HCD48	0.500314			1848	HCD48	0.0152557			1848	HCD48	0			1848	HCD48	0
	1849	HCD50	0.611901			1849	HCD50	0.0325663			1849	HCD50	0			1849	HCD50	0
	1850	sceHCD25step15	0.293445			1850	sceHCD25step15	0.0641072			1850	sceHCD25step15	0.00601717			1850	sceHCD25step15	0
	1851	sceHCD30step10	0.67563			1851	sceHCD30step10	0.127489			1851	sceHCD30step10	0.0271209			1851	sceHCD30step10	0.00570842
	1852	sceHCD30step18	0.225487			1852	sceHCD30step18	0.0455248			1852	sceHCD30step18	0.00492992			1852	sceHCD30step18	0.00104248
	1853	sceHCD35step15	0.599311			1853	sceHCD35step15	0.0949188			1853	sceHCD35step15	0.030393			1853	sceHCD35step15	0
	1854	ETD	0			1854	ETD	NA			1854	ETD	NA			1854	ETD	NA
	1855	EThcD15	0.0193151			1855	EThcD15	0.012112			1855	EThcD15	0			1855	EThcD15	0
	1856	EThcD25	0.289269			1856	EThcD25	0.0646789			1856	EThcD25	0.0446391			1856	EThcD25	0
	1857	EThcD35	0.0861888			1857	EThcD35	0			1857	EThcD35	0			1857	EThcD35	0
	1858	HCD10	0.0772717			1858	HCD10	0.0445002			1858	HCD10	0.00589452			1858	HCD10	0
	1859	HCD12	0.0265741			1859	HCD12	0.0149463			1859	HCD12	0.00704937			1859	HCD12	0
	1860	HCD20	0.242924			1860	HCD20	0.0821182			1860	HCD20	0.014479			1860	HCD20	0.00304107
	1861	HCD25	0.606547			1861	HCD25	0.104625			1861	HCD25	0.0231825			1861	HCD25	0.00675716
	1862	HCD30	0.502783			1862	HCD30	0.0527263			1862	HCD30	0.00404289			1862	HCD30	0.00402476
	1863	HCD35	0.649414			1863	HCD35	0.0800234			1863	HCD35	0			1863	HCD35	0.00378384
	1864	HCD40	0.613578			1864	HCD40	0.0507093			1864	HCD40	0			1864	HCD40	0
	1865	HCD48	0.662963			1865	HCD48	0.0395407			1865	HCD48	0			1865	HCD48	0
	1866	HCD50	0.6006			1866	HCD50	0.038305			1866	HCD50	0			1866	HCD50	0
	1867	sceHCD25step15	0.421625			1867	sceHCD25step15	0.0603814			1867	sceHCD25step15	0.0131526			1867	sceHCD25step15	0
	1868	sceHCD30step10	0.433412			1868	sceHCD30step10	0.0714679			1868	sceHCD30step10	0.00929625			1868	sceHCD30step10	0
	1869	sceHCD30step18	0.310051			1869	sceHCD30step18	0.082574			1869	sceHCD30step18	0.0123418			1869	sceHCD30step18	0.00210595
	1870	sceHCD35step15	0.584877			1870	sceHCD35step15	0.0933907			1870	sceHCD35step15	0.0304171			1870	sceHCD35step15	0
	1871	ETD	0			1871	ETD	NA			1871	ETD	NA			1871	ETD	NA
	1872	EThcD15	0.0179145			1872	EThcD15	0.0124689			1872	EThcD15	0.00280995			1872	EThcD15	0
	1873	EThcD25	0.101894			1873	EThcD25	0.013292			1873	EThcD25	0.0142212			1873	EThcD25	0
	1874	EThcD35	0.514457			1874	EThcD35	0.0938302			1874	EThcD35	0.041908			1874	EThcD35	0.0059338
	1875	HCD10	0.0606706			1875	HCD10	0.0280527			1875	HCD10	0.0157769			1875	HCD10	0
	1876	HCD12	0.222665			1876	HCD12	0.0725349			1876	HCD12	0.0296705			1876	HCD12	0.0043863
	1877	HCD20	0.364138			1877	HCD20	0.123088			1877	HCD20	0.0164253			1877	HCD20	0
	1878	HCD25	0.661784			1878	HCD25	0.118758			1878	HCD25	0.0377244			1878	HCD25	0.00576755
	1879	HCD30	0.537906			1879	HCD30	0.0542128			1879	HCD30	0			1879	HCD30	0
	1880	HCD35	0.642362			1880	HCD35	0.0768258			1880	HCD35	0			1880	HCD35	0
	1881	HCD40	0.597677			1881	HCD40	0.0561856			1881	HCD40	0			1881	HCD40	0
	1882	HCD48	0.446053			1882	HCD48	0.0309067			1882	HCD48	0			1882	HCD48	0
	1883	HCD50	0.570191			1883	HCD50	0.0303544			1883	HCD50	0			1883	HCD50	0
	1884	sceHCD25step15	0.244175			1884	sceHCD25step15	0.0519583			1884	sceHCD25step15	0.0131549			1884	sceHCD25step15	0.00131759
	1885	sceHCD30step10	0.614689			1885	sceHCD30step10	0.102625			1885	sceHCD30step10	0.0152023			1885	sceHCD30step10	0
	1886	sceHCD30step18	0.343941			1886	sceHCD30step18	0.0637147			1886	sceHCD30step18	0.0102369			1886	sceHCD30step18	0
	1887	sceHCD35step15	0.459246			1887	sceHCD35step15	0.0681408			1887	sceHCD35step15	0.00967356			1887	sceHCD35step15	0
	1888	ETD	0			1888	ETD	NA			1888	ETD	NA			1888	ETD	NA
	1889	EThcD15	0.00819197			1889	EThcD15	0.00819197			1889	EThcD15	0			1889	EThcD15	0
	1890	EThcD25	0.132008			1890	EThcD25	0.0366648			1890	EThcD25	0			1890	EThcD25	0
	1891	EThcD35	0.269685			1891	EThcD35	0.0289284			1891	EThcD35	0.0112175			1891	EThcD35	0
	1892	HCD10	0.0439			1892	HCD10	0.019724			1892	HCD10	0.00519569			1892	HCD10	0
	1893	HCD12	0.175937			1893	HCD12	0.0899343			1893	HCD12	0.0208285			1893	HCD12	0
	1894	HCD20	0.230803			1894	HCD20	0.0806325			1894	HCD20	0.018892			1894	HCD20	0.00178827
	1895	HCD25	0.586428			1895	HCD25	0.0943842			1895	HCD25	0.0164502			1895	HCD25	0.0124784
	1896	HCD30	0.24138			1896	HCD30	0.0430821			1896	HCD30	0.00232515			1896	HCD30	0.00136164
	1897	HCD35	0.642104			1897	HCD35	0.0930595			1897	HCD35	0.00391126			1897	HCD35	0.00317704
	1898	HCD40	0.618658			1898	HCD40	0.088781			1898	HCD40	0.00184256			1898	HCD40	0.00225548
	1899	HCD48	0.553953			1899	HCD48	0.0586393			1899	HCD48	0			1899	HCD48	0
	1900	HCD50	0.630867			1900	HCD50	0.0334178			1900	HCD50	0			1900	HCD50	0
	1901	sceHCD25step15	0.348989			1901	sceHCD25step15	0.0677687			1901	sceHCD25step15	0.0186126			1901	sceHCD25step15	0.00237035
	1902	sceHCD30step10	0.342819			1902	sceHCD30step10	0.0432295			1902	sceHCD30step10	0.00296249			1902	sceHCD30step10	0
	1903	sceHCD30step18	0.347841			1903	sceHCD30step18	0.0603173			1903	sceHCD30step18	0.0233997			1903	sceHCD30step18	0.0034928
	1904	sceHCD35step15	0.445698			1904	sceHCD35step15	0.0820996			1904	sceHCD35step15	0.00681889			1904	sceHCD35step15	0
	1905	ETD	0			1905	ETD	NA			1905	ETD	NA			1905	ETD	NA
	1906	EThcD15	0.0111763			1906	EThcD15	0			1906	EThcD15	0.0111763			1906	EThcD15	0
	1907	EThcD25	0.119868			1907	EThcD25	0.0328226			1907	EThcD25	0.0126985			1907	EThcD25	0
	1908	EThcD35	0.146024			1908	EThcD35	0.0253229			1908	EThcD35	0.0136379			1908	EThcD35	0
	1909	HCD10	0.0606114			1909	HCD10	0.0279291			1909	HCD10	0.0121235			1909	HCD10	0
	1910	HCD12	0.13766			1910	HCD12	0.0543098			1910	HCD12	0.0165485			1910	HCD12	0
	1911	HCD20	0.464271			1911	HCD20	0.100403			1911	HCD20	0.0312107			1911	HCD20	0
	1912	HCD25	0.595096			1912	HCD25	0.101611			1912	HCD25	0.0263049			1912	HCD25	0.00753439
	1913	HCD30	0.596906			1913	HCD30	0.120312			1913	HCD30	0.00919493			1913	HCD30	0.00475163
	1914	HCD35	0.652199			1914	HCD35	0.0916001			1914	HCD35	0.0048716			1914	HCD35	0.00311981
	1915	HCD40	0.656923			1915	HCD40	0.0602685			1915	HCD40	0			1915	HCD40	0
	1916	HCD48	0.626919			1916	HCD48	0.0367554			1916	HCD48	0			1916	HCD48	0
	1917	HCD50	0.592563			1917	HCD50	0.0315688			1917	HCD50	0			1917	HCD50	0
	1918	sceHCD25step15	0.313948			1918	sceHCD25step15	0.065912			1918	sceHCD25step15	0.0158977			1918	sceHCD25step15	0.00250597
	1919	sceHCD30step10	0.335494			1919	sceHCD30step10	0.0425229			1919	sceHCD30step10	0			1919	sceHCD30step10	0
	1920	sceHCD30step18	0.319285			1920	sceHCD30step18	0.0600881			1920	sceHCD30step18	0.0178071			1920	sceHCD30step18	0.00242265
	1921	sceHCD35step15	0.597121			1921	sceHCD35step15	0.103298			1921	sceHCD35step15	0.031584			1921	sceHCD35step15	0.00591377
	1922	ETD	0			1922	ETD	NA			1922	ETD	NA			1922	ETD	NA
	1923	EThcD15	0.0177898			1923	EThcD15	0.0108498			1923	EThcD15	0.00244475			1923	EThcD15	0
	1924	EThcD25	0.104738			1924	EThcD25	0			1924	EThcD25	0.0264627			1924	EThcD25	0
	1925	EThcD35	0.481557			1925	EThcD35	0.0654044			1925	EThcD35	0.0276323			1925	EThcD35	0
	1926	HCD10	0.0625495			1926	HCD10	0.0292357			1926	HCD10	0.0132741			1926	HCD10	0
	1927	HCD12	0.1121			1927	HCD12	0.0627758			1927	HCD12	0.0169647			1927	HCD12	0.000578079
	1928	HCD20	0.462032			1928	HCD20	0.11755			1928	HCD20	0.0505172			1928	HCD20	0.00678182
	1929	HCD25	0.571939			1929	HCD25	0.0991762			1929	HCD25	0.0237827			1929	HCD25	0.00646406
	1930	HCD30	0.596057			1930	HCD30	0.0785846			1930	HCD30	0.00816713			1930	HCD30	0.00404669
	1931	HCD35	0.606458			1931	HCD35	0.0871966			1931	HCD35	0.00563477			1931	HCD35	0
	1932	HCD40	0.619035			1932	HCD40	0.0553301			1932	HCD40	0			1932	HCD40	0
	1933	HCD48	0.52908			1933	HCD48	0.0159596			1933	HCD48	0			1933	HCD48	0
	1934	HCD50	0.605095			1934	HCD50	0.0344455			1934	HCD50	0			1934	HCD50	0
	1935	sceHCD25step15	0.262844			1935	sceHCD25step15	0.039145			1935	sceHCD25step15	0.00311813			1935	sceHCD25step15	0.00224097
	1936	sceHCD30step10	0.395005			1936	sceHCD30step10	0.0748906			1936	sceHCD30step10	0.00523008			1936	sceHCD30step10	0
	1937	sceHCD30step18	0.364418			1937	sceHCD30step18	0.0666313			1937	sceHCD30step18	0.0169742			1937	sceHCD30step18	0
	1938	sceHCD35step15	0.428701			1938	sceHCD35step15	0.0609954			1938	sceHCD35step15	0.0208479			1938	sceHCD35step15	0
	1939	ETD	0			1939	ETD	NA			1939	ETD	NA			1939	ETD	NA
	1940	EThcD15	0.0219028			1940	EThcD15	0.0162309			1940	EThcD15	0			1940	EThcD15	0
	1941	EThcD25	0.0856963			1941	EThcD25	0.0297342			1941	EThcD25	0.0131364			1941	EThcD25	0.0012368
	1942	EThcD35	0.505392			1942	EThcD35	0.0721716			1942	EThcD35	0.0237101			1942	EThcD35	0
	1943	HCD10	0.0702712			1943	HCD10	0.0333406			1943	HCD10	0.019499			1943	HCD10	0
	1944	HCD12	0.0396464			1944	HCD12	0.0179202			1944	HCD12	0.00849212			1944	HCD12	0
	1945	HCD20	0.556574			1945	HCD20	0.149672			1945	HCD20	0.0479476			1945	HCD20	0.0110493
	1946	HCD25	0.654564			1946	HCD25	0.119918			1946	HCD25	0.0307077			1946	HCD25	0.00525061
	1947	HCD30	0.632707			1947	HCD30	0.0935062			1947	HCD30	0.0103034			1947	HCD30	0.00649013
	1948	HCD35	0.433891			1948	HCD35	0.0671468			1948	HCD35	0			1948	HCD35	0
	1949	HCD40	0.599771			1949	HCD40	0.0538466			1949	HCD40	0			1949	HCD40	0
	1950	HCD48	0.642847			1950	HCD48	0.0431526			1950	HCD48	0			1950	HCD48	0
	1951	HCD50	0.585648			1951	HCD50	0.032957			1951	HCD50	0			1951	HCD50	0
	1952	sceHCD25step15	0.404423			1952	sceHCD25step15	0.106212			1952	sceHCD25step15	0.0124131			1952	sceHCD25step15	0
	1953	sceHCD30step10	0.613581			1953	sceHCD30step10	0.0959721			1953	sceHCD30step10	0.0160917			1953	sceHCD30step10	0
	1954	sceHCD30step18	0.476287			1954	sceHCD30step18	0.0728017			1954	sceHCD30step18	0.0198816			1954	sceHCD30step18	0
	1955	sceHCD35step15	0.273218			1955	sceHCD35step15	0.0530544			1955	sceHCD35step15	0.0106736			1955	sceHCD35step15	0.00128025
	1956	ETD	0			1956	ETD	NA			1956	ETD	NA			1956	ETD	NA
	1957	EThcD15	0.0287015			1957	EThcD15	0.0167058			1957	EThcD15	0.00427896			1957	EThcD15	0
	1958	EThcD25	0.233721			1958	EThcD25	0.0513943			1958	EThcD25	0.0360496			1958	EThcD25	0
	1959	EThcD35	0.482104			1959	EThcD35	0.0752428			1959	EThcD35	0.0306588			1959	EThcD35	0.00629912
	1960	HCD10	0.058506			1960	HCD10	0.0332848			1960	HCD10	0.0143383			1960	HCD10	0
	1961	HCD12	0.227209			1961	HCD12	0.0695461			1961	HCD12	0.0324085			1961	HCD12	0
	1962	HCD20	0.518599			1962	HCD20	0.129927			1962	HCD20	0.0447642			1962	HCD20	0.00657988
	1963	HCD25	0.410726			1963	HCD25	0.0815089			1963	HCD25	0.0143381			1963	HCD25	0.00495462
	1964	HCD30	0.677295			1964	HCD30	0.112013			1964	HCD30	0.0133868			1964	HCD30	0.00607816
	1965	HCD35	0.484839			1965	HCD35	0.106146			1965	HCD35	0			1965	HCD35	0
	1966	HCD40	0.570632			1966	HCD40	0.0649389			1966	HCD40	0			1966	HCD40	0
	1967	HCD48	0.582821			1967	HCD48	0.0369087			1967	HCD48	0			1967	HCD48	0
	1968	HCD50	0.617097			1968	HCD50	0.0251396			1968	HCD50	0			1968	HCD50	0
	1969	sceHCD25step15	0.407			1969	sceHCD25step15	0.0800167			1969	sceHCD25step15	0.0177061			1969	sceHCD25step15	0
	1970	sceHCD30step10	0.474667			1970	sceHCD30step10	0.113106			1970	sceHCD30step10	0.013587			1970	sceHCD30step10	0
	1971	sceHCD30step18	0.364959			1971	sceHCD30step18	0.0687579			1971	sceHCD30step18	0.0136124			1971	sceHCD30step18	0
	1972	sceHCD35step15	0.468171			1972	sceHCD35step15	0.0881683			1972	sceHCD35step15	0.0186271			1972	sceHCD35step15	0
	1973	ETD	0			1973	ETD	NA			1973	ETD	NA			1973	ETD	NA
	1974	EThcD15	0.00691979			1974	EThcD15	0.00145539			1974	EThcD15	0			1974	EThcD15	0
	1975	EThcD25	0.0478004			1975	EThcD25	0.011478			1975	EThcD25	0.00424189			1975	EThcD25	0
	1976	EThcD35	0.426689			1976	EThcD35	0.0705627			1976	EThcD35	0.0202143			1976	EThcD35	0
	1977	HCD10	0.0458366			1977	HCD10	0.0244602			1977	HCD10	0.012121			1977	HCD10	0
	1978	HCD12	0.176424			1978	HCD12	0.101208			1978	HCD12	0.0192022			1978	HCD12	0
	1979	HCD20	0.555647			1979	HCD20	0.143566			1979	HCD20	0.0742619			1979	HCD20	0
	1980	HCD25	0.392114			1980	HCD25	0.0804918			1980	HCD25	0			1980	HCD25	0
	1981	HCD30	0.290603			1981	HCD30	0.0416724			1981	HCD30	0.00219619			1981	HCD30	0.00179652
	1982	HCD35	0.65096			1982	HCD35	0.0890108			1982	HCD35	0			1982	HCD35	0
	1983	HCD40	0.672176			1983	HCD40	0.0566231			1983	HCD40	0			1983	HCD40	0
	1984	HCD48	0.586272			1984	HCD48	0.0304002			1984	HCD48	0			1984	HCD48	0
	1985	HCD50	0.606706			1985	HCD50	0.0393642			1985	HCD50	0			1985	HCD50	0
	1986	sceHCD25step15	0.410797			1986	sceHCD25step15	0.0743388			1986	sceHCD25step15	0.0147424			1986	sceHCD25step15	0
	1987	sceHCD30step10	0.643255			1987	sceHCD30step10	0.110322			1987	sceHCD30step10	0.0299751			1987	sceHCD30step10	0.00400645
	1988	sceHCD30step18	0.212166			1988	sceHCD30step18	0.0207079			1988	sceHCD30step18	0.00315389			1988	sceHCD30step18	0.000955731
	1989	sceHCD35step15	0.440022			1989	sceHCD35step15	0.102014			1989	sceHCD35step15	0.0119839			1989	sceHCD35step15	0
	1990	ETD	0			1990	ETD	NA			1990	ETD	NA			1990	ETD	NA
	1991	EThcD15	0.00679079			1991	EThcD15	0.00181976			1991	EThcD15	0.0025371			1991	EThcD15	0
	1992	EThcD25	0.0417858			1992	EThcD25	0.0140893			1992	EThcD25	0.00690248			1992	EThcD25	0
	1993	EThcD35	0.188825			1993	EThcD35	0.0224225			1993	EThcD35	0.0163354			1993	EThcD35	0
	1994	HCD10	0.0442463			1994	HCD10	0.0234694			1994	HCD10	0.00941303			1994	HCD10	0
	1995	HCD12	0.0680552			1995	HCD12	0.0319043			1995	HCD12	0.0148754			1995	HCD12	0
	1996	HCD20	0.171005			1996	HCD20	0.0495074			1996	HCD20	0.0158413			1996	HCD20	0.00150499
	1997	HCD25	0.432013			1997	HCD25	0.105411			1997	HCD25	0.00823229			1997	HCD25	0
	1998	HCD30	0.304838			1998	HCD30	0.0736857			1998	HCD30	0.00272872			1998	HCD30	0.00173701
[truncated: 86,045 more rows]

## Sheet: Helms et al., Anal. Chem., 2024
Box Plot				Frequency Polygon
DissociationType	Variable	Value		DissociationType	138/144 Ratio
UVPD	X204.0867..HexNAc	1.73128		HCD	0
UVPD	X138.055..HexNAc...CH6O3	0.577089		HCD	0
UVPD	X144.0655..HexNAc...C2H4O2	0.436918		HCD	0
UVPD	X204.0867..HexNAc	10.2558		HCD	0
UVPD	X138.055..HexNAc...CH6O3	0.883606		HCD	0
UVPD	X204.0867..HexNAc	11.8356		HCD	0
UVPD	X138.055..HexNAc...CH6O3	0.45301		HCD	0
UVPD	X204.0867..HexNAc	7.71593		HCD	0
UVPD	X144.0655..HexNAc...C2H4O2	0.727745		HCD	0
UVPD	X204.0867..HexNAc	10.6833		HCD	0
UVPD	X138.055..HexNAc...CH6O3	0.361917		HCD	0
UVPD	X144.0655..HexNAc...C2H4O2	0.383256		HCD	0
UVPD	X204.0867..HexNAc	7.31467		HCD	0
UVPD	X138.055..HexNAc...CH6O3	0.376324		HCD	0
UVPD	X144.0655..HexNAc...C2H4O2	0.370477		HCD	0
UVPD	X204.0867..HexNAc	6.85715		HCD	0
UVPD	X138.055..HexNAc...CH6O3	0.580016		HCD	0
UVPD	X144.0655..HexNAc...C2H4O2	0.714391		HCD	0
UVPD	X204.0867..HexNAc	6.34345		HCD	0
UVPD	X138.055..HexNAc...CH6O3	0.461972		HCD	0
UVPD	X144.0655..HexNAc...C2H4O2	0.438594		HCD	0
UVPD	X204.0867..HexNAc	6.09886		HCD	0
UVPD	X144.0655..HexNAc...C2H4O2	0.428682		HCD	0
UVPD	X204.0867..HexNAc	4.02162		HCD	0
UVPD	X138.055..HexNAc...CH6O3	0.427259		HCD	0
UVPD	X144.0655..HexNAc...C2H4O2	0.508934		HCD	0
UVPD	X204.0867..HexNAc	6.82232		HCD	0
UVPD	X204.0867..HexNAc	6.67931		HCD	0
UVPD	X204.0867..HexNAc	7.20586		HCD	0
UVPD	X138.055..HexNAc...CH6O3	0.55481		HCD	0
UVPD	X144.0655..HexNAc...C2H4O2	0.549224		HCD	0
UVPD	X204.0867..HexNAc	11.0816		HCD	0
UVPD	X138.055..HexNAc...CH6O3	0.538245		HCD	0
UVPD	X144.0655..HexNAc...C2H4O2	0.614856		HCD	0
UVPD	X204.0867..HexNAc	10.808		HCD	0
UVPD	X204.0867..HexNAc	6.34903		HCD	0
UVPD	X204.0867..HexNAc	5.38054		HCD	0
UVPD	X138.055..HexNAc...CH6O3	0.543451		HCD	0
UVPD	X144.0655..HexNAc...C2H4O2	0.57566		HCD	0
UVPD	X204.0867..HexNAc	5.83601		HCD	0
UVPD	X138.055..HexNAc...CH6O3	0.616417		HCD	0
UVPD	X144.0655..HexNAc...C2H4O2	0.646836		HCD	0
UVPD	X204.0867..HexNAc	6.32618		HCD	0
UVPD	X138.055..HexNAc...CH6O3	0.0491139		HCD	0
UVPD	X144.0655..HexNAc...C2H4O2	0.0216378		HCD	0
UVPD	X204.0867..HexNAc	0.69929		HCD	0
UVPD	X138.055..HexNAc...CH6O3	0.541858		HCD	0.772289
UVPD	X144.0655..HexNAc...C2H4O2	0.59673		HCD	0.772289
UVPD	X204.0867..HexNAc	5.96161		HCD	0
UVPD	X138.055..HexNAc...CH6O3	0.190158		HCD	0
UVPD	X144.0655..HexNAc...C2H4O2	0.0886145		HCD	0
UVPD	X204.0867..HexNAc	2.77166		HCD	0
UVPD	X138.055..HexNAc...CH6O3	0.680319		HCD	1.00083
UVPD	X144.0655..HexNAc...C2H4O2	0.728952		HCD	1.00083
UVPD	X204.0867..HexNAc	10.6779		HCD	1.14818
UVPD	X138.055..HexNAc...CH6O3	1.44467		HCD	1.14818
UVPD	X144.0655..HexNAc...C2H4O2	0.10639		HCD	1.01655
UVPD	X204.0867..HexNAc	4.15047		HCD	1.01655
UVPD	X204.0867..HexNAc	8.09319		HCD	1.04223
UVPD	X138.055..HexNAc...CH6O3	1.05098		HCD	1.04223
UVPD	X144.0655..HexNAc...C2H4O2	0.166644		HCD	0
UVPD	X204.0867..HexNAc	14.5492		HCD	0
UVPD	X138.055..HexNAc...CH6O3	0.485164		HCD	0.967563
UVPD	X144.0655..HexNAc...C2H4O2	0.550863		HCD	0.967563
UVPD	X204.0867..HexNAc	5.03527		HCD	1.04658
UVPD	X138.055..HexNAc...CH6O3	1.49116		HCD	1.04658
UVPD	X144.0655..HexNAc...C2H4O2	0.0989983		HCD	0.674064
UVPD	X204.0867..HexNAc	4.22438		HCD	0.674064
UVPD	X138.055..HexNAc...CH6O3	0.461326		HCD	0.598682
UVPD	X144.0655..HexNAc...C2H4O2	0.50658		HCD	0.598682
UVPD	X144.0655..HexNAc...C2H4O2	0.683867		HCD	0.91637
UVPD	X204.0867..HexNAc	4.18981		HCD	0.91637
UVPD	X138.055..HexNAc...CH6O3	0.747654		HCD	1.06468
UVPD	X144.0655..HexNAc...C2H4O2	0.855184		HCD	1.06468
UVPD	X204.0867..HexNAc	13.9752		HCD	0.9468
UVPD	X292.1027..NeuAc	0.0296179		HCD	0.9468
UVPD	X138.055..HexNAc...CH6O3	0.586809		HCD	1.07612
UVPD	X144.0655..HexNAc...C2H4O2	0.635305		HCD	1.07612
UVPD	X204.0867..HexNAc	10.37		HCD	1.11003
UVPD	X138.055..HexNAc...CH6O3	0.0778095		HCD	1.11003
UVPD	X204.0867..HexNAc	0.722976		HCD	0.851102
UVPD	X204.0867..HexNAc	5.6654		HCD	0.851102
UVPD	X138.055..HexNAc...CH6O3	0.713822		HCD	0.973533
UVPD	X144.0655..HexNAc...C2H4O2	0.735641		HCD	0.973533
UVPD	X204.0867..HexNAc	13.1237		HCD	0.90136
UVPD	X138.055..HexNAc...CH6O3	0.699101		HCD	0.90136
UVPD	X144.0655..HexNAc...C2H4O2	0.598022		HCD	2.54996
UVPD	X204.0867..HexNAc	9.42911		HCD	2.54996
UVPD	X138.055..HexNAc...CH6O3	0.50349		HCD	24.8069
UVPD	X144.0655..HexNAc...C2H4O2	0.568037		HCD	24.8069
UVPD	X204.0867..HexNAc	5.21364		HCD	1.05689
UVPD	X138.055..HexNAc...CH6O3	0.57616		HCD	1.05689
UVPD	X144.0655..HexNAc...C2H4O2	0.548092		HCD	0.933302
UVPD	X204.0867..HexNAc	5.0836		HCD	0.933302
UVPD	X138.055..HexNAc...CH6O3	0.587183		HCD	0.924347
UVPD	X144.0655..HexNAc...C2H4O2	0.62448		HCD	0.924347
UVPD	X204.0867..HexNAc	5.20136		HCD	6.33257
UVPD	X138.055..HexNAc...CH6O3	0.69567		HCD	6.33257
UVPD	X144.0655..HexNAc...C2H4O2	0.897962		HCD	1.05013
UVPD	X204.0867..HexNAc	13.6461		HCD	1.05013
UVPD	X138.055..HexNAc...CH6O3	0.606699		HCD	1.13679
UVPD	X144.0655..HexNAc...C2H4O2	0.755938		HCD	1.13679
UVPD	X204.0867..HexNAc	10.2646		HCD	0.78378
UVPD	X204.0867..HexNAc	3.64947		HCD	0.78378
UVPD	X138.055..HexNAc...CH6O3	0.474838		HCD	0.985276
UVPD	X144.0655..HexNAc...C2H4O2	0.478326		HCD	0.985276
UVPD	X204.0867..HexNAc	4.35847		HCD	1.04068
UVPD	X138.055..HexNAc...CH6O3	0.618516		HCD	1.04068
UVPD	X144.0655..HexNAc...C2H4O2	0.907356		HCD	1.95782
UVPD	X204.0867..HexNAc	17.1171		HCD	1.95782
UVPD	X138.055..HexNAc...CH6O3	0.665713		HCD	0.755003
UVPD	X144.0655..HexNAc...C2H4O2	0.807797		HCD	0.755003
UVPD	X204.0867..HexNAc	11.6591		HCD	0.895587
UVPD	X138.055..HexNAc...CH6O3	0.667319		HCD	0.895587
UVPD	X144.0655..HexNAc...C2H4O2	0.816613		HCD	0.945515
UVPD	X204.0867..HexNAc	10.6453		HCD	0.945515
UVPD	X138.055..HexNAc...CH6O3	0.489932		HCD	0.881986
UVPD	X144.0655..HexNAc...C2H4O2	0.48886		HCD	0.881986
UVPD	X204.0867..HexNAc	5.99973		HCD	6.93786
UVPD	X138.055..HexNAc...CH6O3	0.665903		HCD	6.93786
UVPD	X144.0655..HexNAc...C2H4O2	0.6889		HCD	0.9797
UVPD	X204.0867..HexNAc	9.32636		HCD	0.9797
UVPD	X138.055..HexNAc...CH6O3	0.536244		HCD	1.00244
UVPD	X144.0655..HexNAc...C2H4O2	0.54487		HCD	1.00244
UVPD	X204.0867..HexNAc	5.80978		HCD	0.883525
UVPD	X138.055..HexNAc...CH6O3	0.613703		HCD	0.883525
UVPD	X144.0655..HexNAc...C2H4O2	0.655128		HCD	0.846082
UVPD	X204.0867..HexNAc	9.02027		HCD	0.846082
UVPD	X138.055..HexNAc...CH6O3	0.730033		HCD	0.956782
UVPD	X144.0655..HexNAc...C2H4O2	0.712657		HCD	0.956782
UVPD	X204.0867..HexNAc	4.39526		HCD	0.969581
UVPD	X138.055..HexNAc...CH6O3	1.3629		HCD	0.969581
UVPD	X144.0655..HexNAc...C2H4O2	0.276778		HCD	16.0602
UVPD	X204.0867..HexNAc	4.61692		HCD	16.0602
UVPD	X138.055..HexNAc...CH6O3	0.435463		HCD	0.896635
UVPD	X144.0655..HexNAc...C2H4O2	0.451838		HCD	0.896635
UVPD	X204.0867..HexNAc	4.47759		HCD	1.0211
UVPD	X138.055..HexNAc...CH6O3	0.595388		HCD	1.0211
UVPD	X144.0655..HexNAc...C2H4O2	0.556709		HCD	0.914327
UVPD	X204.0867..HexNAc	6.06051		HCD	0.914327
UVPD	X204.0867..HexNAc	1.7835		HCD	1.00714
UVPD	X138.055..HexNAc...CH6O3	0.537366		HCD	1.00714
UVPD	X144.0655..HexNAc...C2H4O2	0.554405		HCD	0.952571
UVPD	X204.0867..HexNAc	6.25762		HCD	0.952571
UVPD	X138.055..HexNAc...CH6O3	1.10569		HCD	1.27597
UVPD	X144.0655..HexNAc...C2H4O2	0.868841		HCD	1.27597
UVPD	X204.0867..HexNAc	13.7556		HCD	0.892987
UVPD	X138.055..HexNAc...CH6O3	0.506662		HCD	0.892987
UVPD	X144.0655..HexNAc...C2H4O2	0.416099		HCD	0.898293
UVPD	X204.0867..HexNAc	7.85801		HCD	0.898293
UVPD	X138.055..HexNAc...CH6O3	0.468717		HCD	0.8176
UVPD	X144.0655..HexNAc...C2H4O2	0.48329		HCD	0.8176
UVPD	X204.0867..HexNAc	7.32722		HCD	1.10403
UVPD	X138.055..HexNAc...CH6O3	0.156174		HCD	1.10403
UVPD	X138.055..HexNAc...CH6O3	0.899729		HCD	0.909235
UVPD	X144.0655..HexNAc...C2H4O2	0.717629		HCD	0.909235
UVPD	X204.0867..HexNAc	12.0906		HCD	0.90364
UVPD	X138.055..HexNAc...CH6O3	1.1374		HCD	0.90364
UVPD	X144.0655..HexNAc...C2H4O2	0.717169		HCD	1.33331
UVPD	X204.0867..HexNAc	17.2864		HCD	1.33331
UVPD	X138.055..HexNAc...CH6O3	0.671165		HCD	1.10862
UVPD	X144.0655..HexNAc...C2H4O2	0.327287		HCD	1.10862
UVPD	X204.0867..HexNAc	6.26851		HCD	0.879336
UVPD	X138.055..HexNAc...CH6O3	0.613207		HCD	0.879336
UVPD	X144.0655..HexNAc...C2H4O2	0.758214		HCD	6.66193
UVPD	X204.0867..HexNAc	8.51334		HCD	6.66193
UVPD	X138.055..HexNAc...CH6O3	0.489608		HCD	0.973959
UVPD	X144.0655..HexNAc...C2H4O2	0.406782		HCD	0.973959
UVPD	X204.0867..HexNAc	6.8363		HCD	0.955559
UVPD	X138.055..HexNAc...CH6O3	0.840029		HCD	0.955559
UVPD	X144.0655..HexNAc...C2H4O2	0.429272		HCD	1.39745
UVPD	X204.0867..HexNAc	7.81361		HCD	1.39745
UVPD	X138.055..HexNAc...CH6O3	1.12792		HCD	2.25717
UVPD	X144.0655..HexNAc...C2H4O2	0.921625		HCD	2.25717
UVPD	X204.0867..HexNAc	20.0255		HCD	1.37752
UVPD	X138.055..HexNAc...CH6O3	0.755739		HCD	1.37752
UVPD	X144.0655..HexNAc...C2H4O2	0.377		HCD	2.71255
UVPD	X204.0867..HexNAc	8.22335		HCD	2.71255
UVPD	X138.055..HexNAc...CH6O3	0.383833		HCD	1.00389
UVPD	X144.0655..HexNAc...C2H4O2	0.413318		HCD	1.00389
UVPD	X204.0867..HexNAc	6.53591		HCD	0.973922
UVPD	X138.055..HexNAc...CH6O3	0.48471		HCD	0.973922
UVPD	X144.0655..HexNAc...C2H4O2	0.449266		HCD	1.01882
UVPD	X204.0867..HexNAc	7.84873		HCD	1.01882
UVPD	X138.055..HexNAc...CH6O3	1.06061		HCD	1.00496
UVPD	X144.0655..HexNAc...C2H4O2	0.971762		HCD	1.00496
UVPD	X204.0867..HexNAc	9.82317		HCD	1.00805
UVPD	X138.055..HexNAc...CH6O3	1.29822		HCD	1.00805
UVPD	X144.0655..HexNAc...C2H4O2	1.0694		HCD	1.11292
UVPD	X204.0867..HexNAc	13.4993		HCD	1.11292
UVPD	X138.055..HexNAc...CH6O3	0.247353		HCD	0.993048
UVPD	X144.0655..HexNAc...C2H4O2	0.24513		HCD	0.993048
UVPD	X204.0867..HexNAc	2.75873		HCD	1.42079
UVPD	X138.055..HexNAc...CH6O3	0.543686		HCD	1.42079
UVPD	X144.0655..HexNAc...C2H4O2	0.596576		HCD	1.34801
UVPD	X204.0867..HexNAc	11.0541		HCD	1.34801
UVPD	X138.055..HexNAc...CH6O3	0.415307		HCD	1.78878
UVPD	X144.0655..HexNAc...C2H4O2	0.439516		HCD	1.78878
UVPD	X204.0867..HexNAc	7.39667		HCD	1.6184
UVPD	X138.055..HexNAc...CH6O3	0.981977		HCD	1.6184
UVPD	X144.0655..HexNAc...C2H4O2	1.18543		HCD	1.30834
UVPD	X204.0867..HexNAc	17.3835		HCD	1.30834
UVPD	X138.055..HexNAc...CH6O3	0.911363		HCD	2.14199
UVPD	X144.0655..HexNAc...C2H4O2	0.906264		HCD	2.14199
UVPD	X204.0867..HexNAc	10.4935		HCD	1.30511
UVPD	X138.055..HexNAc...CH6O3	0.703218		HCD	1.30511
UVPD	X144.0655..HexNAc...C2H4O2	0.758828		HCD	0.990096
UVPD	X204.0867..HexNAc	12.468		HCD	0.990096
UVPD	X138.055..HexNAc...CH6O3	0.676809		HCD	0.926149
UVPD	X144.0655..HexNAc...C2H4O2	0.64647		HCD	0.926149
UVPD	X204.0867..HexNAc	11.6308		HCD	1.05487
UVPD	X138.055..HexNAc...CH6O3	0.709848		HCD	1.05487
UVPD	X144.0655..HexNAc...C2H4O2	0.711218		HCD	0.885185
UVPD	X204.0867..HexNAc	12.3099		HCD	0.885185
UVPD	X138.055..HexNAc...CH6O3	0.40074		HCD	0.927593
UVPD	X144.0655..HexNAc...C2H4O2	0.443093		HCD	0.927593
UVPD	X204.0867..HexNAc	6.62558		HCD	0.891949
UVPD	X204.0867..HexNAc	13.0225		HCD	0.891949
UVPD	X138.055..HexNAc...CH6O3	0.980136		HCD	0.969239
UVPD	X144.0655..HexNAc...C2H4O2	1.15788		HCD	0.969239
UVPD	X204.0867..HexNAc	19.4029		HCD	0.937179
UVPD	X204.0867..HexNAc	9.0207		HCD	0.937179
UVPD	X138.055..HexNAc...CH6O3	0.523846		HCD	0.930711
UVPD	X144.0655..HexNAc...C2H4O2	0.531689		HCD	0.930711
UVPD	X204.0867..HexNAc	8.08412		HCD	1.00493
UVPD	X204.0867..HexNAc	6.06834		HCD	1.00493
UVPD	X138.055..HexNAc...CH6O3	1.30605		HCD	0.90186
UVPD	X204.0867..HexNAc	12.1089		HCD	0.90186
UVPD	X144.0655..HexNAc...C2H4O2	0.699046		HCD	1.00365
UVPD	X204.0867..HexNAc	10.292		HCD	1.00365
UVPD	X138.055..HexNAc...CH6O3	0.828312		HCD	0.865121
UVPD	X144.0655..HexNAc...C2H4O2	0.899873		HCD	0.865121
UVPD	X204.0867..HexNAc	13.9942		HCD	0.948641
UVPD	X138.055..HexNAc...CH6O3	0.428241		HCD	0.948641
UVPD	X144.0655..HexNAc...C2H4O2	0.467001		HCD	0.927528
UVPD	X204.0867..HexNAc	7.37634		HCD	0.927528
UVPD	X138.055..HexNAc...CH6O3	0.809116		HCD	0.948469
UVPD	X144.0655..HexNAc...C2H4O2	0.978689		HCD	0.948469
UVPD	X204.0867..HexNAc	14.1144		HCD	0.97224
UVPD	X138.055..HexNAc...CH6O3	0.801904		HCD	0.97224
UVPD	X144.0655..HexNAc...C2H4O2	0.882473		HCD	0.969558
UVPD	X204.0867..HexNAc	15.8375		HCD	0.969558
UVPD	X138.055..HexNAc...CH6O3	0.543482		HCD	1.28682
UVPD	X144.0655..HexNAc...C2H4O2	0.532309		HCD	1.28682
UVPD	X204.0867..HexNAc	8.62388		HCD	0.903928
UVPD	X138.055..HexNAc...CH6O3	0.442035		HCD	0.903928
UVPD	X144.0655..HexNAc...C2H4O2	0.415019		HCD	0.85595
UVPD	X204.0867..HexNAc	7.37881		HCD	0.85595
UVPD	X138.055..HexNAc...CH6O3	0.638868		HCD	0.794277
UVPD	X144.0655..HexNAc...C2H4O2	0.755936		HCD	0.794277
UVPD	X204.0867..HexNAc	11.1528		HCD	0.888874
UVPD	X138.055..HexNAc...CH6O3	1.25217		HCD	0.888874
UVPD	X144.0655..HexNAc...C2H4O2	1.26946		HCD	1.02178
UVPD	X204.0867..HexNAc	19.1267		HCD	1.02178
UVPD	X138.055..HexNAc...CH6O3	0.800936		HCD	0
UVPD	X144.0655..HexNAc...C2H4O2	0.954256		HCD	0
UVPD	X204.0867..HexNAc	13.8132		HCD	0.877914
UVPD	X138.055..HexNAc...CH6O3	0.361484		HCD	0.877914
UVPD	X144.0655..HexNAc...C2H4O2	0.32506		HCD	0.979141
UVPD	X204.0867..HexNAc	5.635		HCD	0.979141
UVPD	X138.055..HexNAc...CH6O3	0.936531		HCD	1.5378
UVPD	X204.0867..HexNAc	10.8901		HCD	1.5378
UVPD	X138.055..HexNAc...CH6O3	0.742101		HCD	0.929308
UVPD	X144.0655..HexNAc...C2H4O2	0.643973		HCD	0.929308
UVPD	X204.0867..HexNAc	10.8144		HCD	0.996755
UVPD	X274.0921..NeuAc.H2O	0.436546		HCD	0.996755
UVPD	X292.1027..NeuAc	0.463505		HCD	0.911771
UVPD	X144.0655..HexNAc...C2H4O2	1.1385		HCD	0.911771
UVPD	X204.0867..HexNAc	7.91019		HCD	0.91822
UVPD	X138.055..HexNAc...CH6O3	0.565044		HCD	0.91822
UVPD	X144.0655..HexNAc...C2H4O2	0.593578		HCD	0.81306
UVPD	X204.0867..HexNAc	10.1817		HCD	0.81306
UVPD	X138.055..HexNAc...CH6O3	0.580639		HCD	0.91183
UVPD	X144.0655..HexNAc...C2H4O2	0.628315		HCD	0.91183
UVPD	X204.0867..HexNAc	10.8718		HCD	0.899545
UVPD	X138.055..HexNAc...CH6O3	0.956817		HCD	0.899545
UVPD	X144.0655..HexNAc...C2H4O2	0.990015		HCD	1.07155
UVPD	X204.0867..HexNAc	15.6805		HCD	1.07155
UVPD	X138.055..HexNAc...CH6O3	0.31489		HCD	0.933815
UVPD	X144.0655..HexNAc...C2H4O2	0.326046		HCD	0.933815
UVPD	X204.0867..HexNAc	7.3629		HCD	0.894487
UVPD	X138.055..HexNAc...CH6O3	0.900832		HCD	0.894487
UVPD	X144.0655..HexNAc...C2H4O2	1.02255		HCD	1.04033
UVPD	X204.0867..HexNAc	15.2148		HCD	1.04033
UVPD	X292.1027..NeuAc	0.214747		HCD	0.92102
UVPD	X138.055..HexNAc...CH6O3	0.869695		HCD	0.92102
UVPD	X144.0655..HexNAc...C2H4O2	0.952152		HCD	0.950812
UVPD	X204.0867..HexNAc	13.2286		HCD	0.950812
UVPD	X138.055..HexNAc...CH6O3	0.900966		HCD	0.86798
UVPD	X144.0655..HexNAc...C2H4O2	0.948824		HCD	0.86798
UVPD	X204.0867..HexNAc	12.6679		HCD	1.06033
UVPD	X204.0867..HexNAc	9.04074		HCD	1.06033
UVPD	X204.0867..HexNAc	13.2407		HCD	0.991821
UVPD	X138.055..HexNAc...CH6O3	0.580232		HCD	0.991821
UVPD	X204.0867..HexNAc	3.06862		HCD	0.905024
UVPD	X274.0921..NeuAc.H2O	2.47661		HCD	0.905024
UVPD	X292.1027..NeuAc	2.31666		HCD	0.929199
UVPD	X138.055..HexNAc...CH6O3	0.815867		HCD	0.929199
UVPD	X144.0655..HexNAc...C2H4O2	0.914517		HCD	0.813553
UVPD	X204.0867..HexNAc	14.692		HCD	0.813553
UVPD	X138.055..HexNAc...CH6O3	0.77333		HCD	0.902096
UVPD	X144.0655..HexNAc...C2H4O2	0.913671		HCD	0.902096
UVPD	X204.0867..HexNAc	17.8648		HCD	1.07982
UVPD	X204.0867..HexNAc	7.00582		HCD	1.07982
UVPD	X204.0867..HexNAc	8.74374		HCD	12.0399
UVPD	X292.1027..NeuAc	1.27458		HCD	12.0399
UVPD	X138.055..HexNAc...CH6O3	0.851941		HCD	0.926629
UVPD	X144.0655..HexNAc...C2H4O2	0.889357		HCD	0.926629
UVPD	X204.0867..HexNAc	14.8672		HCD	1.18073
UVPD	X138.055..HexNAc...CH6O3	0.717988		HCD	1.18073
UVPD	X144.0655..HexNAc...C2H4O2	0.609809		HCD	1.41231
UVPD	X204.0867..HexNAc	17.3429		HCD	1.41231
UVPD	X138.055..HexNAc...CH6O3	0.82278		HCD	1.11027
UVPD	X144.0655..HexNAc...C2H4O2	0.954336		HCD	1.11027
UVPD	X204.0867..HexNAc	15.344		HCD	9.33019
UVPD	X138.055..HexNAc...CH6O3	0.285417		HCD	9.33019
UVPD	X204.0867..HexNAc	4.14399		HCD	0.94521
UVPD	X274.0921..NeuAc.H2O	4.77734		HCD	0.94521
UVPD	X292.1027..NeuAc	3.24099		HCD	0.878624
UVPD	X138.055..HexNAc...CH6O3	1.30077		HCD	0.878624
UVPD	X144.0655..HexNAc...C2H4O2	0.995988		HCD	1.10341
UVPD	X204.0867..HexNAc	24.4712		HCD	1.10341
UVPD	X204.0867..HexNAc	0.92561		HCD	1.18844
UVPD	X138.055..HexNAc...CH6O3	1.35431		HCD	1.18844
UVPD	X204.0867..HexNAc	12.0689		HCD	0.934718
UVPD	X204.0867..HexNAc	8.3172		HCD	0.934718
UVPD	X138.055..HexNAc...CH6O3	0.783771		HCD	0.871252
UVPD	X144.0655..HexNAc...C2H4O2	0.9039		HCD	0.871252
UVPD	X204.0867..HexNAc	15.3622		HCD	1.09526
UVPD	X138.055..HexNAc...CH6O3	0.555756		HCD	1.09526
UVPD	X144.0655..HexNAc...C2H4O2	0.683209		HCD	1.41096
UVPD	X204.0867..HexNAc	14.2255		HCD	1.41096
UVPD	X138.055..HexNAc...CH6O3	1.2109		HCD	0.986054
UVPD	X204.0867..HexNAc	11.7826		HCD	0.986054
UVPD	X274.0921..NeuAc.H2O	2.99063		HCD	0.894039
UVPD	X292.1027..NeuAc	2.02429		HCD	0.894039
UVPD	X138.055..HexNAc...CH6O3	0.860367		HCD	5.51928
UVPD	X204.0867..HexNAc	4.54733		HCD	5.51928
UVPD	X274.0921..NeuAc.H2O	1.45858		HCD	2.62514
UVPD	X292.1027..NeuAc	1.42264		HCD	2.62514
UVPD	X204.0867..HexNAc	9.15741		HCD	0.912542
UVPD	X204.0867..HexNAc	10.9676		HCD	0.912542
UVPD	X138.055..HexNAc...CH6O3	0.651137		HCD	1.05709
UVPD	X144.0655..HexNAc...C2H4O2	0.798655		HCD	1.05709
UVPD	X204.0867..HexNAc	13.4783		HCD	0.925468
UVPD	X138.055..HexNAc...CH6O3	0.889027		HCD	0.925468
UVPD	X144.0655..HexNAc...C2H4O2	0.414427		HCD	0.913275
UVPD	X204.0867..HexNAc	7.93957		HCD	0.913275
UVPD	X274.0921..NeuAc.H2O	5.75772		HCD	2.11399
UVPD	X292.1027..NeuAc	6.48857		HCD	2.11399
UVPD	X204.0867..HexNAc	6.84603		HCD	2.16383
UVPD	X204.0867..HexNAc	8.25633		HCD	2.16383
UVPD	X274.0921..NeuAc.H2O	3.17234		HCD	1.4244
UVPD	X292.1027..NeuAc	2.32448		HCD	1.4244
UVPD	X138.055..HexNAc...CH6O3	0.498655		HCD	2.46817
UVPD	X144.0655..HexNAc...C2H4O2	0.521781		HCD	2.46817
UVPD	X204.0867..HexNAc	8.62853		HCD	0.925463
UVPD	X138.055..HexNAc...CH6O3	0.591983		HCD	0.925463
UVPD	X144.0655..HexNAc...C2H4O2	0.512915		HCD	0.972597
UVPD	X204.0867..HexNAc	10.1319		HCD	0.972597
UVPD	X274.0921..NeuAc.H2O	1.51221		HCD	0.983421
UVPD	X292.1027..NeuAc	1.89821		HCD	0.983421
UVPD	X138.055..HexNAc...CH6O3	0.58896		HCD	0.941326
UVPD	X144.0655..HexNAc...C2H4O2	0.410712		HCD	0.941326
UVPD	X204.0867..HexNAc	8.6238		HCD	2.36429
UVPD	X138.055..HexNAc...CH6O3	0.803589		HCD	2.36429
UVPD	X204.0867..HexNAc	12.7096		HCD	0.871868
UVPD	X138.055..HexNAc...CH6O3	0.89841		HCD	0.871868
UVPD	X204.0867..HexNAc	8.29222		HCD	1.22035
UVPD	X274.0921..NeuAc.H2O	1.15698		HCD	1.22035
UVPD	X292.1027..NeuAc	1.02817		HCD	1.02534
UVPD	X138.055..HexNAc...CH6O3	0.231651		HCD	1.02534
UVPD	X144.0655..HexNAc...C2H4O2	0.164447		HCD	1.13884
UVPD	X204.0867..HexNAc	2.52668		HCD	1.13884
UVPD	X274.0921..NeuAc.H2O	4.80078		HCD	1.51666
UVPD	X292.1027..NeuAc	5.36829		HCD	1.51666
UVPD	X204.0867..HexNAc	1.08724		HCD	10.4443
UVPD	X292.1027..NeuAc	0.118222		HCD	10.4443
UVPD	X138.055..HexNAc...CH6O3	0.6439		HCD	0.980812
UVPD	X204.0867..HexNAc	12.023		HCD	0.980812
UVPD	X274.0921..NeuAc.H2O	3.15053		HCD	2.37528
UVPD	X292.1027..NeuAc	2.93336		HCD	2.37528
UVPD	X138.055..HexNAc...CH6O3	0.866573		HCD	0.989113
UVPD	X144.0655..HexNAc...C2H4O2	0.618684		HCD	0.989113
UVPD	X204.0867..HexNAc	9.01293		HCD	0.901526
UVPD	X274.0921..NeuAc.H2O	1.01475		HCD	0.901526
UVPD	X292.1027..NeuAc	1.59169		HCD	10.8036
UVPD	X204.0867..HexNAc	10.0794		HCD	10.8036
UVPD	X274.0921..NeuAc.H2O	2.05232		HCD	4.68496
UVPD	X292.1027..NeuAc	2.32121		HCD	4.68496
UVPD	X204.0867..HexNAc	6.17043		HCD	1.00372
UVPD	X274.0921..NeuAc.H2O	3.1113		HCD	1.00372
UVPD	X292.1027..NeuAc	2.38784		HCD	1.50956
UVPD	X138.055..HexNAc...CH6O3	0.619391		HCD	1.50956
UVPD	X144.0655..HexNAc...C2H4O2	0.527904		HCD	0.8593
UVPD	X204.0867..HexNAc	8.97993		HCD	0.8593
UVPD	X138.055..HexNAc...CH6O3	0.881654		HCD	1.08767
UVPD	X144.0655..HexNAc...C2H4O2	0.560628		HCD	1.08767
UVPD	X204.0867..HexNAc	11.4979		HCD	1.02597
UVPD	X274.0921..NeuAc.H2O	5.8004		HCD	1.02597
UVPD	X292.1027..NeuAc	9.1945		HCD	1.04423
UVPD	X138.055..HexNAc...CH6O3	0.676638		HCD	1.04423
UVPD	X144.0655..HexNAc...C2H4O2	0.627196		HCD	1.17424
UVPD	X204.0867..HexNAc	10.1002		HCD	1.17424
UVPD	X204.0867..HexNAc	6.62712		HCD	0.943292
UVPD	X274.0921..NeuAc.H2O	1.22762		HCD	0.943292
UVPD	X292.1027..NeuAc	1.93645		HCD	1.14475
UVPD	X138.055..HexNAc...CH6O3	0.806556		HCD	1.14475
UVPD	X144.0655..HexNAc...C2H4O2	0.540678		HCD	1.0078
UVPD	X204.0867..HexNAc	9.80977		HCD	1.0078
UVPD	X138.055..HexNAc...CH6O3	0.253984		HCD	1.09454
UVPD	X144.0655..HexNAc...C2H4O2	0.245315		HCD	1.09454
UVPD	X204.0867..HexNAc	3.33474		HCD	1.10478
UVPD	X274.0921..NeuAc.H2O	4.84356		HCD	1.10478
UVPD	X292.1027..NeuAc	5.46304		HCD	0.991526
UVPD	X138.055..HexNAc...CH6O3	0.823076		HCD	0.991526
UVPD	X144.0655..HexNAc...C2H4O2	0.974518		HCD	0.900526
UVPD	X204.0867..HexNAc	15.6623		HCD	0.900526
UVPD	X138.055..HexNAc...CH6O3	0.716552		HCD	8.43423
UVPD	X144.0655..HexNAc...C2H4O2	0.712312		HCD	8.43423
UVPD	X204.0867..HexNAc	12.4806		HCD	1.12932
UVPD	X138.055..HexNAc...CH6O3	0.91317		HCD	1.12932
UVPD	X144.0655..HexNAc...C2H4O2	1.04162		HCD	1.54032
UVPD	X204.0867..HexNAc	15.2152		HCD	1.54032
UVPD	X292.1027..NeuAc	0.0423238		HCD	0
UVPD	X138.055..HexNAc...CH6O3	0.573804		HCD	0
UVPD	X144.0655..HexNAc...C2H4O2	0.604007		HCD	0.913726
UVPD	X204.0867..HexNAc	7.26633		HCD	0.913726
UVPD	X138.055..HexNAc...CH6O3	1.14622		HCD	0.87474
UVPD	X144.0655..HexNAc...C2H4O2	0.876718		HCD	0.87474
UVPD	X204.0867..HexNAc	11.4838		HCD	0.993791
UVPD	X138.055..HexNAc...CH6O3	0.949286		HCD	0.993791
UVPD	X144.0655..HexNAc...C2H4O2	0.66862		HCD	0
UVPD	X204.0867..HexNAc	12.0393		HCD	0
UVPD	X274.0921..NeuAc.H2O	0.74714		HCD	2.32005
UVPD	X138.055..HexNAc...CH6O3	1.05723		HCD	2.32005
UVPD	X144.0655..HexNAc...C2H4O2	0.95627		HCD	1.02436
UVPD	X204.0867..HexNAc	13.3542		HCD	1.02436
UVPD	X138.055..HexNAc...CH6O3	0.777205		HCD	0.906023
UVPD	X144.0655..HexNAc...C2H4O2	0.825675		HCD	0.906023
UVPD	X204.0867..HexNAc	15.3291		HCD	1.05613
UVPD	X274.0921..NeuAc.H2O	0.855347		HCD	1.05613
UVPD	X292.1027..NeuAc	0.655793		HCD	2.45737
UVPD	X138.055..HexNAc...CH6O3	1.14301		HCD	2.45737
UVPD	X144.0655..HexNAc...C2H4O2	0.414075		HCD	0.931158
UVPD	X204.0867..HexNAc	6.72287		HCD	0.931158
UVPD	X138.055..HexNAc...CH6O3	0.667695		HCD	0.955247
UVPD	X144.0655..HexNAc...C2H4O2	0.636412		HCD	0.955247
UVPD	X204.0867..HexNAc	10.8933		HCD	2.12589
UVPD	X138.055..HexNAc...CH6O3	0.605305		HCD	2.12589
UVPD	X144.0655..HexNAc...C2H4O2	0.455354		HCD	1.0269
UVPD	X204.0867..HexNAc	10.0264		HCD	1.0269
UVPD	X138.055..HexNAc...CH6O3	1.08709		HCD	1.10355
UVPD	X204.0867..HexNAc	6.46945		HCD	1.10355
UVPD	X138.055..HexNAc...CH6O3	1.36623		HCD	1.06611
UVPD	X144.0655..HexNAc...C2H4O2	0.388553		HCD	1.06611
UVPD	X204.0867..HexNAc	7.11101		HCD	0.987158
UVPD	X138.055..HexNAc...CH6O3	1.59062		HCD	0.987158
UVPD	X144.0655..HexNAc...C2H4O2	0.593672		HCD	1.44186
UVPD	X204.0867..HexNAc	15.43		HCD	1.44186
UVPD	X274.0921..NeuAc.H2O	0.930417		HCD	2.11787
UVPD	X292.1027..NeuAc	0.685568		HCD	2.11787
UVPD	X138.055..HexNAc...CH6O3	0.327895		HCD	7.74378
UVPD	X144.0655..HexNAc...C2H4O2	0.266258		HCD	7.74378
UVPD	X204.0867..HexNAc	5.32529		HCD	1.86742
UVPD	X138.055..HexNAc...CH6O3	0.95303		HCD	1.86742
UVPD	X204.0867..HexNAc	9.50249		HCD	0.951056
UVPD	X138.055..HexNAc...CH6O3	0.852618		HCD	0.951056
UVPD	X144.0655..HexNAc...C2H4O2	0.623023		HCD	1.03204
UVPD	X204.0867..HexNAc	10.3092		HCD	1.03204
UVPD	X138.055..HexNAc...CH6O3	0.672094		HCD	2.67541
UVPD	X144.0655..HexNAc...C2H4O2	0.620144		HCD	2.67541
UVPD	X204.0867..HexNAc	11.0847		HCD	3.04405
UVPD	X138.055..HexNAc...CH6O3	1.27371		HCD	3.04405
UVPD	X144.0655..HexNAc...C2H4O2	0.323347		HCD	4.76564
UVPD	X204.0867..HexNAc	6.38048		HCD	4.76564
UVPD	X138.055..HexNAc...CH6O3	1.52627		HCD	1.10223
UVPD	X204.0867..HexNAc	5.59517		HCD	1.10223
UVPD	X138.055..HexNAc...CH6O3	0.650669		HCD	1.7077
UVPD	X144.0655..HexNAc...C2H4O2	0.634997		HCD	1.7077
UVPD	X204.0867..HexNAc	11.2356		HCD	0.967801
UVPD	X138.055..HexNAc...CH6O3	1.20727		HCD	0.967801
UVPD	X144.0655..HexNAc...C2H4O2	0.305867		HCD	0.904714
UVPD	X204.0867..HexNAc	5.87216		HCD	0.904714
UVPD	X292.1027..NeuAc	0.0803411		HCD	1.70083
UVPD	X138.055..HexNAc...CH6O3	0.724252		HCD	1.70083
UVPD	X144.0655..HexNAc...C2H4O2	0.744464		HCD	0.962563
UVPD	X204.0867..HexNAc	10.7257		HCD	0.962563
UVPD	X204.0867..HexNAc	2.64877		HCD	0.863762
UVPD	X138.055..HexNAc...CH6O3	0.751309		HCD	0.863762
UVPD	X144.0655..HexNAc...C2H4O2	0.572319		HCD	0.974216
UVPD	X204.0867..HexNAc	9.8956		HCD	0.974216
UVPD	X274.0921..NeuAc.H2O	5.66031		HCD	0.936529
UVPD	X292.1027..NeuAc	6.40403		HCD	0.936529
UVPD	X138.055..HexNAc...CH6O3	1.1414		HCD	0.939076
UVPD	X144.0655..HexNAc...C2H4O2	1.02429		HCD	0.939076
UVPD	X204.0867..HexNAc	15.2678		HCD	1.02806
UVPD	X138.055..HexNAc...CH6O3	0.739288		HCD	1.02806
UVPD	X144.0655..HexNAc...C2H4O2	0.836413		HCD	0.991659
UVPD	X204.0867..HexNAc	13.4963		HCD	0.991659
UVPD	X138.055..HexNAc...CH6O3	1.27518		HCD	0.974491
UVPD	X144.0655..HexNAc...C2H4O2	0.67653		HCD	0.974491
UVPD	X204.0867..HexNAc	7.88588		HCD	2.74877
UVPD	X138.055..HexNAc...CH6O3	1.27134		HCD	2.74877
UVPD	X144.0655..HexNAc...C2H4O2	1.06869		HCD	0.867026
UVPD	X204.0867..HexNAc	15.7438		HCD	0.867026
UVPD	X274.0921..NeuAc.H2O	0.85339		HCD	1.06091
UVPD	X292.1027..NeuAc	0.916024		HCD	1.06091
UVPD	X138.055..HexNAc...CH6O3	1.07333		HCD	1.01622
UVPD	X144.0655..HexNAc...C2H4O2	0.911883		HCD	1.01622
UVPD	X204.0867..HexNAc	11.9113		HCD	1.6222
UVPD	X204.0867..HexNAc	5.12504		HCD	1.6222
UVPD	X138.055..HexNAc...CH6O3	0.569481		HCD	1.00949
UVPD	X144.0655..HexNAc...C2H4O2	0.595167		HCD	1.00949
UVPD	X204.0867..HexNAc	9.13084		HCD	1.00426
UVPD	X138.055..HexNAc...CH6O3	0.580519		HCD	1.00426
UVPD	X144.0655..HexNAc...C2H4O2	0.451904		HCD	1.02628
UVPD	X204.0867..HexNAc	9.04856		HCD	1.02628
UVPD	X138.055..HexNAc...CH6O3	1.08602		HCD	0.987996
UVPD	X144.0655..HexNAc...C2H4O2	0.662781		HCD	0.987996
UVPD	X204.0867..HexNAc	11.9783		HCD	1.01703
UVPD	X138.055..HexNAc...CH6O3	0.96078		HCD	1.01703
UVPD	X144.0655..HexNAc...C2H4O2	0.974091		HCD	0.978595
UVPD	X204.0867..HexNAc	16.3666		HCD	0.978595
UVPD	X274.0921..NeuAc.H2O	0.214085		HCD	0.966304
UVPD	X292.1027..NeuAc	0.127407		HCD	0.966304
UVPD	X138.055..HexNAc...CH6O3	1.0581		HCD	0.907416
UVPD	X144.0655..HexNAc...C2H4O2	1.22053		HCD	0.907416
UVPD	X204.0867..HexNAc	15.7324		HCD	0.967313
UVPD	X138.055..HexNAc...CH6O3	1.27432		HCD	0.967313
UVPD	X144.0655..HexNAc...C2H4O2	0.966193		HCD	0.961508
UVPD	X204.0867..HexNAc	12.6098		HCD	0.961508
UVPD	X138.055..HexNAc...CH6O3	0.544797		HCD	0.961305
UVPD	X144.0655..HexNAc...C2H4O2	0.518686		HCD	0.961305
UVPD	X204.0867..HexNAc	9.10484		HCD	1.02568
UVPD	X138.055..HexNAc...CH6O3	0.597494		HCD	1.02568
UVPD	X144.0655..HexNAc...C2H4O2	0.592434		HCD	0.945236
UVPD	X204.0867..HexNAc	8.62408		HCD	0.945236
UVPD	X138.055..HexNAc...CH6O3	0.559139		HCD	0.953451
UVPD	X144.0655..HexNAc...C2H4O2	0.534187		HCD	0.953451
UVPD	X204.0867..HexNAc	7.81401		HCD	2.59111
UVPD	X138.055..HexNAc...CH6O3	1.75318		HCD	2.59111
UVPD	X144.0655..HexNAc...C2H4O2	1.96875		HCD	1.15144
UVPD	X204.0867..HexNAc	16.3437		HCD	1.15144
UVPD	X138.055..HexNAc...CH6O3	0.642184		HCD	0.947564
UVPD	X144.0655..HexNAc...C2H4O2	0.671544		HCD	0.947564
UVPD	X204.0867..HexNAc	10.9031		HCD	0.913138
UVPD	X138.055..HexNAc...CH6O3	0.559037		HCD	0.913138
UVPD	X144.0655..HexNAc...C2H4O2	0.497162		HCD	0.970019
UVPD	X204.0867..HexNAc	6.77228		HCD	0.970019
UVPD	X138.055..HexNAc...CH6O3	0.630107		HCD	0.938308
UVPD	X144.0655..HexNAc...C2H4O2	0.685913		HCD	0.938308
UVPD	X204.0867..HexNAc	10.2735		HCD	1.02929
UVPD	X138.055..HexNAc...CH6O3	0.586528		HCD	1.02929
UVPD	X144.0655..HexNAc...C2H4O2	0.569341		HCD	1.03686
UVPD	X204.0867..HexNAc	8.90081		HCD	1.03686
UVPD	X138.055..HexNAc...CH6O3	0.716323		HCD	1.31861
UVPD	X144.0655..HexNAc...C2H4O2	0.707368		HCD	1.31861
UVPD	X204.0867..HexNAc	10.0845		HCD	0.947758
UVPD	X138.055..HexNAc...CH6O3	1.57584		HCD	0.947758
UVPD	X144.0655..HexNAc...C2H4O2	0.627407		HCD	0.96649
UVPD	X204.0867..HexNAc	8.90534		HCD	0.96649
UVPD	X138.055..HexNAc...CH6O3	0.848968		HCD	0.932449
UVPD	X144.0655..HexNAc...C2H4O2	0.823459		HCD	0.932449
UVPD	X204.0867..HexNAc	12.1605		HCD	0.916353
UVPD	X138.055..HexNAc...CH6O3	0.618559		HCD	0.916353
UVPD	X144.0655..HexNAc...C2H4O2	0.571197		HCD	0.965609
UVPD	X204.0867..HexNAc	9.02944		HCD	0.965609
UVPD	X138.055..HexNAc...CH6O3	0.71679		HCD	0.955099
UVPD	X144.0655..HexNAc...C2H4O2	0.835943		HCD	0.955099
UVPD	X204.0867..HexNAc	13.2042		HCD	0.994201
UVPD	X138.055..HexNAc...CH6O3	1.77913		HCD	0.994201
UVPD	X144.0655..HexNAc...C2H4O2	1.772		HCD	0.955377
UVPD	X204.0867..HexNAc	20.9453		HCD	0.955377
UVPD	X274.0921..NeuAc.H2O	0.334181		HCD	0.944715
UVPD	X292.1027..NeuAc	0.377485		HCD	0.944715
UVPD	X138.055..HexNAc...CH6O3	0.632732		HCD	0.976699
UVPD	X144.0655..HexNAc...C2H4O2	0.631787		HCD	0.976699
UVPD	X204.0867..HexNAc	8.88486		HCD	13.7491
UVPD	X274.0921..NeuAc.H2O	0.142249		HCD	13.7491
UVPD	X292.1027..NeuAc	0.120406		HCD	1.2174
UVPD	X138.055..HexNAc...CH6O3	0.647107		HCD	1.2174
UVPD	X144.0655..HexNAc...C2H4O2	0.54235		HCD	0.882662
UVPD	X204.0867..HexNAc	9.41952		HCD	0.882662
UVPD	X138.055..HexNAc...CH6O3	0.864201		HCD	1.6301
UVPD	X144.0655..HexNAc...C2H4O2	0.768356		HCD	1.6301
UVPD	X204.0867..HexNAc	12.23		HCD	1.36068
UVPD	X138.055..HexNAc...CH6O3	0.599235		HCD	1.36068
UVPD	X144.0655..HexNAc...C2H4O2	0.774496		HCD	0.997725
UVPD	X204.0867..HexNAc	10.4124		HCD	0.997725
UVPD	X138.055..HexNAc...CH6O3	0.806839		HCD	1.00619
UVPD	X144.0655..HexNAc...C2H4O2	0.983542		HCD	1.00619
UVPD	X204.0867..HexNAc	14.7005		HCD	1.00227
UVPD	X138.055..HexNAc...CH6O3	1.27212		HCD	1.00227
UVPD	X144.0655..HexNAc...C2H4O2	0.825516		HCD	0.930716
UVPD	X204.0867..HexNAc	15.747		HCD	0.930716
UVPD	X274.0921..NeuAc.H2O	1.33157		HCD	0.973986
UVPD	X292.1027..NeuAc	1.22129		HCD	0.973986
UVPD	X138.055..HexNAc...CH6O3	0.985256		HCD	6.68684
UVPD	X144.0655..HexNAc...C2H4O2	1.10682		HCD	6.68684
UVPD	X204.0867..HexNAc	14.3073		HCD	0.896724
UVPD	X292.1027..NeuAc	0.102958		HCD	0.896724
UVPD	X138.055..HexNAc...CH6O3	0.841743		HCD	2.4
UVPD	X144.0655..HexNAc...C2H4O2	0.67239		HCD	2.4
UVPD	X204.0867..HexNAc	10.5641		HCD	1.10582
UVPD	X138.055..HexNAc...CH6O3	0.5677		HCD	1.10582
UVPD	X144.0655..HexNAc...C2H4O2	0.570992		HCD	1.01183
UVPD	X204.0867..HexNAc	9.89005		HCD	1.01183
UVPD	X138.055..HexNAc...CH6O3	0.748354		HCD	0.948138
UVPD	X144.0655..HexNAc...C2H4O2	0.737069		HCD	0.948138
UVPD	X204.0867..HexNAc	11.3646		HCD	1.11459
UVPD	X138.055..HexNAc...CH6O3	0.856092		HCD	1.11459
UVPD	X144.0655..HexNAc...C2H4O2	0.674234		HCD	0.953243
UVPD	X204.0867..HexNAc	10.4666		HCD	0.953243
UVPD	X274.0921..NeuAc.H2O	0.660287		HCD	0.887956
UVPD	X292.1027..NeuAc	0.622606		HCD	0.887956
UVPD	X138.055..HexNAc...CH6O3	1.22766		HCD	0.894744
UVPD	X144.0655..HexNAc...C2H4O2	0.935989		HCD	0.894744
UVPD	X204.0867..HexNAc	15.0562		HCD	1.2246
UVPD	X138.055..HexNAc...CH6O3	0.868768		HCD	1.2246
UVPD	X144.0655..HexNAc...C2H4O2	0.868909		HCD	0.885639
UVPD	X204.0867..HexNAc	13.0305		HCD	0.885639
UVPD	X292.1027..NeuAc	0.0281196		HCD	1.98421
UVPD	X138.055..HexNAc...CH6O3	1.25733		HCD	1.98421
UVPD	X144.0655..HexNAc...C2H4O2	0.477528		HCD	5.33001
UVPD	X204.0867..HexNAc	10.6057		HCD	5.33001
UVPD	X274.0921..NeuAc.H2O	0.0608047		HCD	0.950897
UVPD	X292.1027..NeuAc	0.0892464		HCD	0.950897
UVPD	X138.055..HexNAc...CH6O3	0.925932		HCD	1.042
UVPD	X144.0655..HexNAc...C2H4O2	0.690435		HCD	1.042
UVPD	X204.0867..HexNAc	10.1127		HCD	0.967998
UVPD	X138.055..HexNAc...CH6O3	0.95643		HCD	0.967998
UVPD	X144.0655..HexNAc...C2H4O2	0.394599		HCD	0.902077
UVPD	X204.0867..HexNAc	6.32347		HCD	0.902077
UVPD	X138.055..HexNAc...CH6O3	0.818509		HCD	0.892173
UVPD	X144.0655..HexNAc...C2H4O2	0.778743		HCD	0.892173
UVPD	X204.0867..HexNAc	10.0578		HCD	1.10014
UVPD	X274.0921..NeuAc.H2O	0.100474		HCD	1.10014
UVPD	X292.1027..NeuAc	0.100031		HCD	0.908233
UVPD	X138.055..HexNAc...CH6O3	0.82601		HCD	0.908233
UVPD	X144.0655..HexNAc...C2H4O2	0.803849		HCD	1.01324
UVPD	X204.0867..HexNAc	12.4547		HCD	1.01324
UVPD	X138.055..HexNAc...CH6O3	0.511042		HCD	3.15909
UVPD	X144.0655..HexNAc...C2H4O2	0.634616		HCD	3.15909
UVPD	X204.0867..HexNAc	12.8777		HCD	0.891844
UVPD	X138.055..HexNAc...CH6O3	0.588648		HCD	0.891844
UVPD	X144.0655..HexNAc...C2H4O2	0.644139		HCD	1.17515
UVPD	X204.0867..HexNAc	9.45361		HCD	1.17515
UVPD	X138.055..HexNAc...CH6O3	0.918809		HCD	1.92631
UVPD	X144.0655..HexNAc...C2H4O2	0.947452		HCD	1.92631
UVPD	X204.0867..HexNAc	15.6619		HCD	1.1914
UVPD	X138.055..HexNAc...CH6O3	0.773367		HCD	1.1914
UVPD	X144.0655..HexNAc...C2H4O2	0.659383		HCD	0.995634
UVPD	X204.0867..HexNAc	12.2438		HCD	0.995634
UVPD	X274.0921..NeuAc.H2O	0.303005		HCD	0.940454
UVPD	X292.1027..NeuAc	0.255791		HCD	0.940454
UVPD	X138.055..HexNAc...CH6O3	0.772516		HCD	0.955557
UVPD	X144.0655..HexNAc...C2H4O2	0.924221		HCD	0.955557
UVPD	X204.0867..HexNAc	12.202		HCD	0.9652
UVPD	X138.055..HexNAc...CH6O3	0.768636		HCD	0.9652
UVPD	X144.0655..HexNAc...C2H4O2	0.856478		HCD	2.38845
UVPD	X204.0867..HexNAc	15.9514		HCD	2.38845
UVPD	X138.055..HexNAc...CH6O3	0.938375		HCD	0.954657
UVPD	X144.0655..HexNAc...C2H4O2	0.94774		HCD	0.954657
UVPD	X204.0867..HexNAc	12.6725		HCD	1.03264
UVPD	X292.1027..NeuAc	0.0936379		HCD	1.03264
UVPD	X138.055..HexNAc...CH6O3	1.29063		HCD	0.952714
UVPD	X144.0655..HexNAc...C2H4O2	0.804825		HCD	0.952714
UVPD	X204.0867..HexNAc	14.8523		HCD	0.95754
UVPD	X138.055..HexNAc...CH6O3	0.721228		HCD	0.95754
UVPD	X144.0655..HexNAc...C2H4O2	0.715503		HCD	0.948716
UVPD	X204.0867..HexNAc	15.9452		HCD	0.948716
UVPD	X138.055..HexNAc...CH6O3	0.815946		HCD	0.923781
UVPD	X144.0655..HexNAc...C2H4O2	0.894817		HCD	0.923781
UVPD	X204.0867..HexNAc	12.3203		HCD	0.9172
UVPD	X138.055..HexNAc...CH6O3	0.877856		HCD	0.9172
UVPD	X144.0655..HexNAc...C2H4O2	0.893796		HCD	0.958249
UVPD	X204.0867..HexNAc	13.4784		HCD	0.958249
UVPD	X138.055..HexNAc...CH6O3	1.63978		HCD	0.932664
UVPD	X144.0655..HexNAc...C2H4O2	0.804055		HCD	0.932664
UVPD	X204.0867..HexNAc	15.2712		HCD	1.03335
UVPD	X138.055..HexNAc...CH6O3	1.14535		HCD	1.03335
UVPD	X144.0655..HexNAc...C2H4O2	0.504203		HCD	0.877092
UVPD	X204.0867..HexNAc	9.57709		HCD	0.877092
UVPD	X138.055..HexNAc...CH6O3	0.715637		HCD	0.875849
UVPD	X144.0655..HexNAc...C2H4O2	0.704566		HCD	0.875849
UVPD	X204.0867..HexNAc	10.1125		HCD	1.0436
UVPD	X274.0921..NeuAc.H2O	0.0663542		HCD	1.0436
UVPD	X292.1027..NeuAc	0.0537882		HCD	1.04934
UVPD	X138.055..HexNAc...CH6O3	1.53568		HCD	1.04934
UVPD	X144.0655..HexNAc...C2H4O2	1.47272		HCD	1.08256
UVPD	X204.0867..HexNAc	18.1677		HCD	1.08256
UVPD	X138.055..HexNAc...CH6O3	0.940006		HCD	0.908056
UVPD	X144.0655..HexNAc...C2H4O2	1.03455		HCD	0.908056
UVPD	X204.0867..HexNAc	13.8847		HCD	1.03211
UVPD	X138.055..HexNAc...CH6O3	0.826199		HCD	1.03211
UVPD	X144.0655..HexNAc...C2H4O2	0.892845		HCD	0.951418
UVPD	X204.0867..HexNAc	13.4014		HCD	0.951418
UVPD	X138.055..HexNAc...CH6O3	0.956268		HCD	3.16316
UVPD	X144.0655..HexNAc...C2H4O2	1.02225		HCD	3.16316
UVPD	X204.0867..HexNAc	14.7156		HCD	0.990344
UVPD	X138.055..HexNAc...CH6O3	0.986654		HCD	0.990344
UVPD	X144.0655..HexNAc...C2H4O2	0.983408		HCD	1.00292
UVPD	X204.0867..HexNAc	14.0579		HCD	1.00292
UVPD	X274.0921..NeuAc.H2O	0.580482		HCD	1.59547
UVPD	X292.1027..NeuAc	0.448022		HCD	1.59547
UVPD	X138.055..HexNAc...CH6O3	1.12674		HCD	1.03228
UVPD	X144.0655..HexNAc...C2H4O2	1.04564		HCD	1.03228
UVPD	X204.0867..HexNAc	17.6425		HCD	1.04623
UVPD	X274.0921..NeuAc.H2O	0.723406		HCD	1.04623
UVPD	X292.1027..NeuAc	0.526581		HCD	0.996981
UVPD	X138.055..HexNAc...CH6O3	2.23222		HCD	0.996981
UVPD	X144.0655..HexNAc...C2H4O2	2.45646		HCD	0.964224
UVPD	X204.0867..HexNAc	25.549		HCD	0.964224
UVPD	X138.055..HexNAc...CH6O3	0.871033		HCD	0.94416
UVPD	X144.0655..HexNAc...C2H4O2	0.964742		HCD	0.94416
UVPD	X204.0867..HexNAc	13.2684		HCD	0.963534
UVPD	X138.055..HexNAc...CH6O3	0.478763		HCD	0.963534
UVPD	X144.0655..HexNAc...C2H4O2	0.461517		HCD	1.0231
UVPD	X204.0867..HexNAc	8.06019		HCD	1.0231
UVPD	X274.0921..NeuAc.H2O	0.0763258		HCD	1.04506
UVPD	X292.1027..NeuAc	0.0424091		HCD	1.04506
UVPD	X138.055..HexNAc...CH6O3	1.36359		HCD	0.973868
UVPD	X144.0655..HexNAc...C2H4O2	1.2186		HCD	0.973868
UVPD	X204.0867..HexNAc	17.8251		HCD	0.89397
UVPD	X274.0921..NeuAc.H2O	0.945485		HCD	0.89397
UVPD	X292.1027..NeuAc	0.742955		HCD	1.0414
UVPD	X138.055..HexNAc...CH6O3	0.954689		HCD	1.0414
UVPD	X144.0655..HexNAc...C2H4O2	0.90082		HCD	0.938819
UVPD	X204.0867..HexNAc	11.6508		HCD	0.938819
UVPD	X138.055..HexNAc...CH6O3	1.40594		HCD	1.06896
UVPD	X144.0655..HexNAc...C2H4O2	1.0976		HCD	1.06896
UVPD	X204.0867..HexNAc	17.8607		HCD	0.929165
UVPD	X274.0921..NeuAc.H2O	3.50422		HCD	0.929165
UVPD	X292.1027..NeuAc	2.93103		HCD	0.931073
UVPD	X138.055..HexNAc...CH6O3	0.633714		HCD	0.931073
UVPD	X144.0655..HexNAc...C2H4O2	0.63867		HCD	0.879425
UVPD	X204.0867..HexNAc	9.30955		HCD	0.879425
UVPD	X138.055..HexNAc...CH6O3	0.645232		HCD	0.895207
UVPD	X144.0655..HexNAc...C2H4O2	0.670288		HCD	0.895207
UVPD	X204.0867..HexNAc	9.61631		HCD	12.1911
UVPD	X138.055..HexNAc...CH6O3	0.949045		HCD	12.1911
UVPD	X144.0655..HexNAc...C2H4O2	1.11538		HCD	0.92302
UVPD	X204.0867..HexNAc	14.6601		HCD	0.92302
UVPD	X138.055..HexNAc...CH6O3	1.4946		HCD	0.921166
UVPD	X144.0655..HexNAc...C2H4O2	1.54693		HCD	0.921166
UVPD	X204.0867..HexNAc	18.2051		HCD	0.904929
UVPD	X138.055..HexNAc...CH6O3	0.229707		HCD	0.904929
UVPD	X144.0655..HexNAc...C2H4O2	0.206074		HCD	1.24903
UVPD	X204.0867..HexNAc	2.15198		HCD	1.24903
UVPD	X274.0921..NeuAc.H2O	0.112909		HCD	0.924859
UVPD	X292.1027..NeuAc	0.0968391		HCD	0.924859
UVPD	X138.055..HexNAc...CH6O3	1.40272		HCD	0.984448
UVPD	X144.0655..HexNAc...C2H4O2	1.28443		HCD	0.984448
UVPD	X204.0867..HexNAc	17.3997		HCD	1.23315
UVPD	X274.0921..NeuAc.H2O	0.143682		HCD	1.23315
UVPD	X292.1027..NeuAc	0.106973		HCD	0.978216
UVPD	X138.055..HexNAc...CH6O3	0.925048		HCD	0.978216
UVPD	X144.0655..HexNAc...C2H4O2	0.929918		HCD	0.917226
UVPD	X204.0867..HexNAc	13.5748		HCD	0.917226
UVPD	X138.055..HexNAc...CH6O3	0.530903		HCD	0.997894
UVPD	X144.0655..HexNAc...C2H4O2	0.469248		HCD	0.997894
UVPD	X204.0867..HexNAc	7.48457		HCD	1.0489
UVPD	X138.055..HexNAc...CH6O3	0.444375		HCD	1.0489
UVPD	X144.0655..HexNAc...C2H4O2	0.461974		HCD	0.993858
UVPD	X204.0867..HexNAc	7.0032		HCD	0.993858
UVPD	X274.0921..NeuAc.H2O	3.01259		HCD	0.966363
UVPD	X292.1027..NeuAc	2.69959		HCD	0.966363
UVPD	X138.055..HexNAc...CH6O3	1.3339		HCD	2.05426
UVPD	X144.0655..HexNAc...C2H4O2	1.40682		HCD	2.05426
UVPD	X204.0867..HexNAc	14.561		HCD	1.06738
UVPD	X138.055..HexNAc...CH6O3	0.865977		HCD	1.06738
UVPD	X144.0655..HexNAc...C2H4O2	0.74675		HCD	1.9375
UVPD	X204.0867..HexNAc	15.3026		HCD	1.9375
UVPD	X138.055..HexNAc...CH6O3	0.647037		HCD	1.24203
UVPD	X144.0655..HexNAc...C2H4O2	0.667269		HCD	1.24203
UVPD	X204.0867..HexNAc	9.9562		HCD	1.5032
UVPD	X274.0921..NeuAc.H2O	0.0643287		HCD	1.5032
UVPD	X292.1027..NeuAc	0.0715555		HCD	0.982648
UVPD	X138.055..HexNAc...CH6O3	0.792851		HCD	0.982648
UVPD	X144.0655..HexNAc...C2H4O2	0.674462		HCD	0.961514
UVPD	X204.0867..HexNAc	10.7062		HCD	0.961514
UVPD	X274.0921..NeuAc.H2O	0.0589863		HCD	0.965617
UVPD	X292.1027..NeuAc	0.0560741		HCD	0.965617
UVPD	X138.055..HexNAc...CH6O3	0.917463		HCD	0.981322
UVPD	X144.0655..HexNAc...C2H4O2	0.983735		HCD	0.981322
UVPD	X204.0867..HexNAc	14.1485		HCD	0.853317
UVPD	X138.055..HexNAc...CH6O3	0.297055		HCD	0.853317
UVPD	X144.0655..HexNAc...C2H4O2	0.319467		HCD	1.02918
UVPD	X204.0867..HexNAc	4.23629		HCD	1.02918
UVPD	X138.055..HexNAc...CH6O3	0.934018		HCD	1.4686
UVPD	X144.0655..HexNAc...C2H4O2	0.624927		HCD	1.4686
UVPD	X204.0867..HexNAc	9.80922		HCD	0.90604
UVPD	X274.0921..NeuAc.H2O	0.0295082		HCD	0.90604
UVPD	X292.1027..NeuAc	0.0560256		HCD	2.7873
UVPD	X138.055..HexNAc...CH6O3	1.06533		HCD	2.7873
UVPD	X144.0655..HexNAc...C2H4O2	1.11942		HCD	0.98763
UVPD	X204.0867..HexNAc	15.9277		HCD	0.98763
UVPD	X274.0921..NeuAc.H2O	0.122874		HCD	1.02444
UVPD	X292.1027..NeuAc	0.129226		HCD	1.02444
UVPD	X138.055..HexNAc...CH6O3	1.0147		HCD	0.931554
UVPD	X144.0655..HexNAc...C2H4O2	0.771025		HCD	0.931554
UVPD	X204.0867..HexNAc	12.8066		HCD	0.98372
UVPD	X274.0921..NeuAc.H2O	0.114539		HCD	0.98372
UVPD	X292.1027..NeuAc	0.1495		HCD	0.995457
UVPD	X138.055..HexNAc...CH6O3	0.647358		HCD	0.995457
UVPD	X144.0655..HexNAc...C2H4O2	0.658773		HCD	0.937904
UVPD	X204.0867..HexNAc	9.80799		HCD	0.937904
UVPD	X138.055..HexNAc...CH6O3	0.715877		HCD	1.13555
UVPD	X144.0655..HexNAc...C2H4O2	0.761178		HCD	1.13555
UVPD	X204.0867..HexNAc	15.3972		HCD	2.01665
UVPD	X138.055..HexNAc...CH6O3	0.99838		HCD	2.01665
UVPD	X144.0655..HexNAc...C2H4O2	0.972291		HCD	1.06826
UVPD	X204.0867..HexNAc	19.5271		HCD	1.06826
UVPD	X274.0921..NeuAc.H2O	0.107865		HCD	1.02651
UVPD	X292.1027..NeuAc	0.100692		HCD	1.02651
UVPD	X138.055..HexNAc...CH6O3	0.517703		HCD	2.10655
UVPD	X144.0655..HexNAc...C2H4O2	0.51659		HCD	2.10655
UVPD	X204.0867..HexNAc	6.08554		HCD	2.83525
UVPD	X138.055..HexNAc...CH6O3	0.777118		HCD	2.83525
UVPD	X144.0655..HexNAc...C2H4O2	0.706738		HCD	1.03182
UVPD	X204.0867..HexNAc	9.99713		HCD	1.03182
UVPD	X274.0921..NeuAc.H2O	2.38534		HCD	2.00931
UVPD	X292.1027..NeuAc	2.21628		HCD	2.00931
UVPD	X138.055..HexNAc...CH6O3	1.48831		HCD	1.09159
UVPD	X144.0655..HexNAc...C2H4O2	1.45744		HCD	1.09159
UVPD	X204.0867..HexNAc	17.1579		HCD	1.02867
UVPD	X138.055..HexNAc...CH6O3	0.80006		HCD	1.02867
UVPD	X144.0655..HexNAc...C2H4O2	0.970478		HCD	1.26885
UVPD	X204.0867..HexNAc	16.8029		HCD	1.26885
UVPD	X138.055..HexNAc...CH6O3	0.565989		HCD	0.988068
UVPD	X144.0655..HexNAc...C2H4O2	0.557841		HCD	0.988068
UVPD	X204.0867..HexNAc	8.22491		HCD	3.46058
UVPD	X138.055..HexNAc...CH6O3	0.5		HCD	3.46058
UVPD	X144.0655..HexNAc...C2H4O2	0.494231		HCD	1.01161
UVPD	X204.0867..HexNAc	7.64912		HCD	1.01161
UVPD	X274.0921..NeuAc.H2O	4.09315		HCD	2.28222
UVPD	X292.1027..NeuAc	3.53698		HCD	2.28222
UVPD	X138.055..HexNAc...CH6O3	0.972369		HCD	1.06599
UVPD	X144.0655..HexNAc...C2H4O2	1.07297		HCD	1.06599
UVPD	X204.0867..HexNAc	15.8399		HCD	2.01549
UVPD	X274.0921..NeuAc.H2O	0.0569824		HCD	2.01549
UVPD	X292.1027..NeuAc	0.0727626		HCD	1.0402
UVPD	X138.055..HexNAc...CH6O3	0.180646		HCD	1.0402
UVPD	X144.0655..HexNAc...C2H4O2	0.201533		HCD	0.980342
UVPD	X204.0867..HexNAc	0.661081		HCD	0.980342
UVPD	X274.0921..NeuAc.H2O	0.0138573		HCD	0.911767
UVPD	X292.1027..NeuAc	0.027118		HCD	0.911767
UVPD	X138.055..HexNAc...CH6O3	0.679626		HCD	0.898471
UVPD	X144.0655..HexNAc...C2H4O2	0.793132		HCD	0.898471
UVPD	X204.0867..HexNAc	11.4563		HCD	1.74318
UVPD	X138.055..HexNAc...CH6O3	0.713176		HCD	1.74318
UVPD	X144.0655..HexNAc...C2H4O2	0.775165		HCD	2.04196
UVPD	X204.0867..HexNAc	11.1431		HCD	2.04196
UVPD	X292.1027..NeuAc	0.0162631		HCD	0.911019
UVPD	X138.055..HexNAc...CH6O3	0.185218		HCD	0.911019
UVPD	X144.0655..HexNAc...C2H4O2	0.178741		HCD	0.974863
UVPD	X204.0867..HexNAc	0.659194		HCD	0.974863
UVPD	X292.1027..NeuAc	0.0175147		HCD	1.04256
UVPD	X138.055..HexNAc...CH6O3	1.01154		HCD	1.04256
UVPD	X144.0655..HexNAc...C2H4O2	1.04224		HCD	0.952901
UVPD	X204.0867..HexNAc	18.635		HCD	0.952901
UVPD	X292.1027..NeuAc	0.1245		HCD	0.97164
UVPD	X138.055..HexNAc...CH6O3	1.64239		HCD	0.97164
UVPD	X144.0655..HexNAc...C2H4O2	1.6276		HCD	0.853797
UVPD	X204.0867..HexNAc	19.2025		HCD	0.853797
UVPD	X138.055..HexNAc...CH6O3	0.730768		HCD	0.965656
UVPD	X144.0655..HexNAc...C2H4O2	0.930169		HCD	0.965656
UVPD	X204.0867..HexNAc	12.0775		HCD	0.989789
UVPD	X138.055..HexNAc...CH6O3	0.768169		HCD	0.989789
UVPD	X144.0655..HexNAc...C2H4O2	0.941256		HCD	0.967858
UVPD	X204.0867..HexNAc	11.5028		HCD	0.967858
UVPD	X138.055..HexNAc...CH6O3	1.565		HCD	1.05711
UVPD	X144.0655..HexNAc...C2H4O2	1.53181		HCD	1.05711
UVPD	X204.0867..HexNAc	18.8258		HCD	0.949823
UVPD	X138.055..HexNAc...CH6O3	1.31161		HCD	0.949823
UVPD	X144.0655..HexNAc...C2H4O2	0.161463		HCD	1.00284
UVPD	X204.0867..HexNAc	4.05983		HCD	1.00284
UVPD	X274.0921..NeuAc.H2O	1.43333		HCD	0.98238
UVPD	X292.1027..NeuAc	1.22385		HCD	0.98238
UVPD	X138.055..HexNAc...CH6O3	1.06005		HCD	0.919622
UVPD	X144.0655..HexNAc...C2H4O2	0.787727		HCD	0.919622
UVPD	X204.0867..HexNAc	15.16		HCD	1.03675
UVPD	X274.0921..NeuAc.H2O	0.0976278		HCD	1.03675
UVPD	X292.1027..NeuAc	0.108469		HCD	0.917142
UVPD	X138.055..HexNAc...CH6O3	2.05404		HCD	0.917142
UVPD	X144.0655..HexNAc...C2H4O2	2.14899		HCD	4.6421
UVPD	X204.0867..HexNAc	19.8711		HCD	4.6421
UVPD	X138.055..HexNAc...CH6O3	0.729026		HCD	0.991953
UVPD	X144.0655..HexNAc...C2H4O2	0.671688		HCD	0.991953
UVPD	X204.0867..HexNAc	8.79525		HCD	1.08416
UVPD	X292.1027..NeuAc	0.00895362		HCD	1.08416
UVPD	X138.055..HexNAc...CH6O3	0.377524		HCD	1.08294
UVPD	X144.0655..HexNAc...C2H4O2	0.330647		HCD	1.08294
UVPD	X204.0867..HexNAc	1.49807		HCD	0
UVPD	X274.0921..NeuAc.H2O	0.32689		HCD	0
UVPD	X292.1027..NeuAc	0.309977		HCD	0.943529
UVPD	X138.055..HexNAc...CH6O3	1.55925		HCD	0.943529
UVPD	X144.0655..HexNAc...C2H4O2	1.42277		HCD	0.994041
UVPD	X204.0867..HexNAc	15.086		HCD	0.994041
UVPD	X138.055..HexNAc...CH6O3	1.01037		HCD	1.44379
UVPD	X144.0655..HexNAc...C2H4O2	1.13341		HCD	1.44379
UVPD	X204.0867..HexNAc	15.6849		HCD	2.94554
UVPD	X274.0921..NeuAc.H2O	0.084702		HCD	2.94554
UVPD	X138.055..HexNAc...CH6O3	1.06096		HCD	1.02978
UVPD	X144.0655..HexNAc...C2H4O2	0.580951		HCD	1.02978
UVPD	X204.0867..HexNAc	9.64599		HCD	1.01211
UVPD	X274.0921..NeuAc.H2O	3.32873		HCD	1.01211
UVPD	X292.1027..NeuAc	3.23005		HCD	1.01359
UVPD	X138.055..HexNAc...CH6O3	1.38198		HCD	1.01359
UVPD	X144.0655..HexNAc...C2H4O2	0.167893		HCD	1.13657
UVPD	X204.0867..HexNAc	4.49257		HCD	1.13657
UVPD	X274.0921..NeuAc.H2O	1.3072		HCD	1.16109
UVPD	X292.1027..NeuAc	1.09735		HCD	1.16109
UVPD	X138.055..HexNAc...CH6O3	1.10256		HCD	1.03828
UVPD	X144.0655..HexNAc...C2H4O2	1.18926		HCD	1.03828
UVPD	X204.0867..HexNAc	15.3746		HCD	4.98754
UVPD	X274.0921..NeuAc.H2O	0.168431		HCD	4.98754
UVPD	X292.1027..NeuAc	0.252716		HCD	2.04098
UVPD	X138.055..HexNAc...CH6O3	1.19497		HCD	2.04098
UVPD	X144.0655..HexNAc...C2H4O2	1.05397		HCD	1.05513
UVPD	X204.0867..HexNAc	13.7785		HCD	1.05513
UVPD	X274.0921..NeuAc.H2O	3.30654		HCD	1.14105
UVPD	X292.1027..NeuAc	2.99001		HCD	1.14105
UVPD	X138.055..HexNAc...CH6O3	0.942034		HCD	1.04997
UVPD	X144.0655..HexNAc...C2H4O2	0.775542		HCD	1.04997
UVPD	X204.0867..HexNAc	14.4464		HCD	1.2454
UVPD	X274.0921..NeuAc.H2O	0.202925		HCD	1.2454
UVPD	X292.1027..NeuAc	0.149246		HCD	6.46688
UVPD	X138.055..HexNAc...CH6O3	0.60972		HCD	6.46688
UVPD	X144.0655..HexNAc...C2H4O2	0.598289		HCD	7.71784
UVPD	X204.0867..HexNAc	3.89736		HCD	7.71784
UVPD	X274.0921..NeuAc.H2O	0.603631		HCD	1.2307
UVPD	X292.1027..NeuAc	0.722986		HCD	1.2307
UVPD	X138.055..HexNAc...CH6O3	1.00007		HCD	0.932215
UVPD	X144.0655..HexNAc...C2H4O2	1.04994		HCD	0.932215
UVPD	X204.0867..HexNAc	13.6413		HCD	0.926811
UVPD	X138.055..HexNAc...CH6O3	1.06159		HCD	0.926811
UVPD	X144.0655..HexNAc...C2H4O2	1.22147		HCD	0.885815
UVPD	X204.0867..HexNAc	16.7278		HCD	0.885815
UVPD	X274.0921..NeuAc.H2O	0.137675		HCD	5.6215
UVPD	X292.1027..NeuAc	0.157708		HCD	5.6215
UVPD	X138.055..HexNAc...CH6O3	1.02504		HCD	0.943607
UVPD	X144.0655..HexNAc...C2H4O2	0.695882		HCD	0.943607
UVPD	X204.0867..HexNAc	13.5594		HCD	1.19414
UVPD	X274.0921..NeuAc.H2O	5.22987		HCD	1.19414
UVPD	X292.1027..NeuAc	4.15483		HCD	0.991006
UVPD	X138.055..HexNAc...CH6O3	0.79933		HCD	0.991006
UVPD	X144.0655..HexNAc...C2H4O2	0.744881		HCD	5.0069
UVPD	X204.0867..HexNAc	9.85181		HCD	5.0069
UVPD	X274.0921..NeuAc.H2O	0.0660252		HCD	1.05015
UVPD	X292.1027..NeuAc	0.0552862		HCD	1.05015
UVPD	X138.055..HexNAc...CH6O3	0.857007		HCD	0.909433
UVPD	X144.0655..HexNAc...C2H4O2	1.08767		HCD	0.909433
UVPD	X204.0867..HexNAc	12.7286		HCD	1.17636
UVPD	X138.055..HexNAc...CH6O3	0.789333		HCD	1.17636
UVPD	X144.0655..HexNAc...C2H4O2	0.748835		HCD	1.08233
UVPD	X204.0867..HexNAc	15.7484		HCD	1.08233
UVPD	X138.055..HexNAc...CH6O3	0.487527		HCD	0.998402
UVPD	X144.0655..HexNAc...C2H4O2	0.533937		HCD	0.998402
UVPD	X204.0867..HexNAc	8.45548		HCD	0.997303
UVPD	X274.0921..NeuAc.H2O	5.00927		HCD	0.997303
UVPD	X292.1027..NeuAc	4.54411		HCD	0.955492
UVPD	X138.055..HexNAc...CH6O3	1.09924		HCD	0.955492
UVPD	X144.0655..HexNAc...C2H4O2	1.39354		HCD	1.15993
UVPD	X204.0867..HexNAc	17.0831		HCD	1.15993
UVPD	X138.055..HexNAc...CH6O3	0.581246		HCD	0.952953
UVPD	X144.0655..HexNAc...C2H4O2	0.436661		HCD	0.952953
UVPD	X204.0867..HexNAc	8.11964		HCD	1.04707
UVPD	X274.0921..NeuAc.H2O	1.90611		HCD	1.04707
UVPD	X292.1027..NeuAc	1.29251		HCD	0.996161
UVPD	X138.055..HexNAc...CH6O3	1.00069		HCD	0.996161
UVPD	X144.0655..HexNAc...C2H4O2	0.946516		HCD	0.918188
UVPD	X204.0867..HexNAc	12.9456		HCD	0.918188
UVPD	X138.055..HexNAc...CH6O3	0.927011		HCD	1.06344
UVPD	X144.0655..HexNAc...C2H4O2	0.224284		HCD	1.06344
UVPD	X204.0867..HexNAc	5.09069		HCD	0.923737
UVPD	X274.0921..NeuAc.H2O	2.01343		HCD	0.923737
UVPD	X292.1027..NeuAc	1.8399		HCD	1.04461
UVPD	X138.055..HexNAc...CH6O3	1.0307		HCD	1.04461
UVPD	X144.0655..HexNAc...C2H4O2	0.558501		HCD	1.201
UVPD	X204.0867..HexNAc	10.0824		HCD	1.201
UVPD	X274.0921..NeuAc.H2O	3.88417		HCD	1.25547
UVPD	X292.1027..NeuAc	3.02796		HCD	1.25547
UVPD	X138.055..HexNAc...CH6O3	0.732647		HCD	1.34896
UVPD	X144.0655..HexNAc...C2H4O2	0.716878		HCD	1.34896
UVPD	X204.0867..HexNAc	11.7692		HCD	0.975882
UVPD	X274.0921..NeuAc.H2O	0.134142		HCD	0.975882
UVPD	X292.1027..NeuAc	0.110969		HCD	1.05161
UVPD	X138.055..HexNAc...CH6O3	1.72449		HCD	1.05161
UVPD	X144.0655..HexNAc...C2H4O2	1.48775		HCD	1.00624
UVPD	X204.0867..HexNAc	23.835		HCD	1.00624
UVPD	X274.0921..NeuAc.H2O	0.465222		HCD	1.05281
UVPD	X292.1027..NeuAc	0.484218		HCD	1.05281
UVPD	X138.055..HexNAc...CH6O3	1.79944		HCD	1.64511
UVPD	X144.0655..HexNAc...C2H4O2	1.96792		HCD	1.64511
UVPD	X204.0867..HexNAc	23.7025		HCD	1.93099
UVPD	X274.0921..NeuAc.H2O	0.242856		HCD	1.93099
UVPD	X292.1027..NeuAc	0.277428		HCD	1.07701
UVPD	X138.055..HexNAc...CH6O3	0.740723		HCD	1.07701
UVPD	X144.0655..HexNAc...C2H4O2	0.615453		HCD	1.51854
UVPD	X204.0867..HexNAc	15.2954		HCD	1.51854
UVPD	X274.0921..NeuAc.H2O	0.180974		HCD	0.978812
UVPD	X292.1027..NeuAc	0.233003		HCD	0.978812
UVPD	X138.055..HexNAc...CH6O3	0.34411		HCD	1.11771
UVPD	X144.0655..HexNAc...C2H4O2	0.321996		HCD	1.11771
UVPD	X204.0867..HexNAc	5.30217		HCD	3.21761
UVPD	X274.0921..NeuAc.H2O	4.40451		HCD	3.21761
UVPD	X292.1027..NeuAc	2.93138		HCD	3.49568
UVPD	X138.055..HexNAc...CH6O3	0.519748		HCD	3.49568
UVPD	X144.0655..HexNAc...C2H4O2	0.538237		HCD	0.925533
UVPD	X204.0867..HexNAc	16.6406		HCD	0.925533
UVPD	X274.0921..NeuAc.H2O	0.13032		HCD	0.912099
UVPD	X292.1027..NeuAc	0.0834655		HCD	0.912099
UVPD	X138.055..HexNAc...CH6O3	0.966404		HCD	1.03552
UVPD	X144.0655..HexNAc...C2H4O2	0.571406		HCD	1.03552
UVPD	X204.0867..HexNAc	10.6667		HCD	1.07655
UVPD	X274.0921..NeuAc.H2O	2.61861		HCD	1.07655
UVPD	X292.1027..NeuAc	2.30784		HCD	0.924423
UVPD	X138.055..HexNAc...CH6O3	1.25426		HCD	0.924423
UVPD	X144.0655..HexNAc...C2H4O2	1.27215		HCD	0.88783
UVPD	X204.0867..HexNAc	15.4809		HCD	0.88783
UVPD	X274.0921..NeuAc.H2O	0.0847112		HCD	1.00777
UVPD	X292.1027..NeuAc	0.09925		HCD	1.00777
UVPD	X138.055..HexNAc...CH6O3	1.00033		HCD	1.33201
UVPD	X144.0655..HexNAc...C2H4O2	0.922663		HCD	1.33201
UVPD	X204.0867..HexNAc	13.4308		HCD	1.24123
UVPD	X274.0921..NeuAc.H2O	0.29861		HCD	1.24123
UVPD	X292.1027..NeuAc	0.225966		HCD	0.949717
UVPD	X138.055..HexNAc...CH6O3	1.22653		HCD	0.949717
UVPD	X144.0655..HexNAc...C2H4O2	0.304882		HCD	1.14108
UVPD	X204.0867..HexNAc	5.94062		HCD	1.14108
UVPD	X274.0921..NeuAc.H2O	1.90077		HCD	0.961046
UVPD	X292.1027..NeuAc	1.68583		HCD	0.961046
UVPD	X138.055..HexNAc...CH6O3	0.587944		HCD	0.961783
UVPD	X144.0655..HexNAc...C2H4O2	0.577869		HCD	0.961783
UVPD	X204.0867..HexNAc	10.234		HCD	0.985572
UVPD	X274.0921..NeuAc.H2O	9.67301		HCD	0.985572
UVPD	X292.1027..NeuAc	7.16146		HCD	1.8085
UVPD	X138.055..HexNAc...CH6O3	0.823684		HCD	1.8085
UVPD	X144.0655..HexNAc...C2H4O2	0.897533		HCD	0.984729
UVPD	X204.0867..HexNAc	12.3201		HCD	0.984729
UVPD	X292.1027..NeuAc	0.0559607		HCD	1.16132
UVPD	X138.055..HexNAc...CH6O3	1.44137		HCD	1.16132
UVPD	X144.0655..HexNAc...C2H4O2	1.32871		HCD	1.03214
UVPD	X204.0867..HexNAc	17.3298		HCD	1.03214
UVPD	X274.0921..NeuAc.H2O	0.26019		HCD	1.03533
UVPD	X292.1027..NeuAc	0.155925		HCD	1.03533
UVPD	X138.055..HexNAc...CH6O3	1.34112		HCD	1.01669
UVPD	X144.0655..HexNAc...C2H4O2	1.51176		HCD	1.01669
UVPD	X204.0867..HexNAc	16.3328		HCD	0.973372
UVPD	X138.055..HexNAc...CH6O3	0.368751		HCD	0.973372
UVPD	X144.0655..HexNAc...C2H4O2	0.32517		HCD	0.993221
UVPD	X204.0867..HexNAc	4.65204		HCD	0.993221
UVPD	X274.0921..NeuAc.H2O	4.07501		HCD	1.38687
UVPD	X292.1027..NeuAc	3.43851		HCD	1.38687
UVPD	X138.055..HexNAc...CH6O3	1.52821		HCD	0.932695
UVPD	X144.0655..HexNAc...C2H4O2	1.5624		HCD	0.932695
UVPD	X204.0867..HexNAc	18.092		HCD	1.21797
UVPD	X292.1027..NeuAc	0.0410601		HCD	1.21797
UVPD	X138.055..HexNAc...CH6O3	1.5392		HCD	0.99268
UVPD	X144.0655..HexNAc...C2H4O2	1.62815		HCD	0.99268
UVPD	X204.0867..HexNAc	18.8121		HCD	0.965107
UVPD	X274.0921..NeuAc.H2O	0.076766		HCD	0.965107
UVPD	X292.1027..NeuAc	0.0863083		HCD	1.05902
UVPD	X138.055..HexNAc...CH6O3	1.67496		HCD	1.05902
UVPD	X144.0655..HexNAc...C2H4O2	1.72325		HCD	1.99267
UVPD	X204.0867..HexNAc	20.243		HCD	1.99267
UVPD	X274.0921..NeuAc.H2O	0.114463		HCD	0.962584
UVPD	X292.1027..NeuAc	0.0918784		HCD	0.962584
UVPD	X138.055..HexNAc...CH6O3	0.716333		HCD	1.22084
UVPD	X144.0655..HexNAc...C2H4O2	0.553025		HCD	1.22084
UVPD	X204.0867..HexNAc	7.63037		HCD	1.06571
UVPD	X274.0921..NeuAc.H2O	4.2911		HCD	1.06571
UVPD	X292.1027..NeuAc	3.13934		HCD	0.945945
UVPD	X138.055..HexNAc...CH6O3	1.10481		HCD	0.945945
UVPD	X144.0655..HexNAc...C2H4O2	0.971403		HCD	1.12827
UVPD	X204.0867..HexNAc	11.8074		HCD	1.12827
UVPD	X274.0921..NeuAc.H2O	1.53911		HCD	1.01954
UVPD	X292.1027..NeuAc	1.37552		HCD	1.01954
UVPD	X138.055..HexNAc...CH6O3	0.443817		HCD	1.00435
UVPD	X144.0655..HexNAc...C2H4O2	0.393647		HCD	1.00435
UVPD	X204.0867..HexNAc	5.32951		HCD	1.56063
UVPD	X274.0921..NeuAc.H2O	4.23617		HCD	1.56063
UVPD	X292.1027..NeuAc	3.72044		HCD	1.03599
UVPD	X138.055..HexNAc...CH6O3	1.50669		HCD	1.03599
UVPD	X144.0655..HexNAc...C2H4O2	1.76648		HCD	0.989193
UVPD	X204.0867..HexNAc	18.8308		HCD	0.989193
UVPD	X274.0921..NeuAc.H2O	0.255127		HCD	1.18758
UVPD	X292.1027..NeuAc	0.239349		HCD	1.18758
UVPD	X138.055..HexNAc...CH6O3	0.566614		HCD	1.04114
UVPD	X144.0655..HexNAc...C2H4O2	0.556294		HCD	1.04114
UVPD	X204.0867..HexNAc	7.02991		HCD	1.29974
UVPD	X274.0921..NeuAc.H2O	4.3376		HCD	1.29974
UVPD	X292.1027..NeuAc	3.4659		HCD	0.936476
UVPD	X138.055..HexNAc...CH6O3	1.36372		HCD	0.936476
UVPD	X144.0655..HexNAc...C2H4O2	1.46468		HCD	3.07373
UVPD	X204.0867..HexNAc	16.2728		HCD	3.07373
UVPD	X292.1027..NeuAc	0.049135		HCD	1.07059
UVPD	X138.055..HexNAc...CH6O3	0.660832		HCD	1.07059
UVPD	X144.0655..HexNAc...C2H4O2	0.582916		HCD	1.2164
UVPD	X204.0867..HexNAc	10.5473		HCD	1.2164
UVPD	X274.0921..NeuAc.H2O	7.12919		HCD	1.33144
UVPD	X292.1027..NeuAc	7.15971		HCD	1.33144
UVPD	X138.055..HexNAc...CH6O3	1.7176		HCD	7.05044
UVPD	X144.0655..HexNAc...C2H4O2	0.877419		HCD	7.05044
UVPD	X204.0867..HexNAc	12.8451		HCD	1.05261
UVPD	X274.0921..NeuAc.H2O	0.133982		HCD	1.05261
UVPD	X292.1027..NeuAc	0.163086		HCD	0.995495
UVPD	X138.055..HexNAc...CH6O3	1.34494		HCD	0.995495
UVPD	X144.0655..HexNAc...C2H4O2	1.42526		HCD	1.25173
UVPD	X204.0867..HexNAc	17.6589		HCD	1.25173
UVPD	X292.1027..NeuAc	0.0617882		HCD	1.08813
UVPD	X138.055..HexNAc...CH6O3	1.63363		HCD	1.08813
UVPD	X144.0655..HexNAc...C2H4O2	1.64732		HCD	1.13006
UVPD	X204.0867..HexNAc	19.2215		HCD	1.13006
UVPD	X274.0921..NeuAc.H2O	0.0935503		HCD	1.0058
UVPD	X138.055..HexNAc...CH6O3	1.00307		HCD	1.0058
UVPD	X144.0655..HexNAc...C2H4O2	0.874534		HCD	1.27403
UVPD	X204.0867..HexNAc	12.6269		HCD	1.27403
UVPD	X274.0921..NeuAc.H2O	0.0831472		HCD	0.938891
UVPD	X292.1027..NeuAc	0.123352		HCD	0.938891
UVPD	X138.055..HexNAc...CH6O3	0.408788		HCD	7.99874
UVPD	X144.0655..HexNAc...C2H4O2	0.41147		HCD	7.99874
UVPD	X204.0867..HexNAc	6.00577		HCD	1.28231
UVPD	X274.0921..NeuAc.H2O	3.27073		HCD	1.28231
UVPD	X292.1027..NeuAc	2.73921		HCD	1.407
UVPD	X138.055..HexNAc...CH6O3	1.46417		HCD	1.407
UVPD	X144.0655..HexNAc...C2H4O2	1.1905		HCD	4.62789
UVPD	X204.0867..HexNAc	15.0863		HCD	4.62789
UVPD	X274.0921..NeuAc.H2O	1.48703		HCD	1.07678
UVPD	X292.1027..NeuAc	1.32192		HCD	1.07678
UVPD	X138.055..HexNAc...CH6O3	1.47833		HCD	1.09198
UVPD	X144.0655..HexNAc...C2H4O2	1.67037		HCD	1.09198
UVPD	X204.0867..HexNAc	18.5406		HCD	1.37144
UVPD	X138.055..HexNAc...CH6O3	1.57225		HCD	1.37144
UVPD	X144.0655..HexNAc...C2H4O2	1.74682		HCD	4.50734
UVPD	X204.0867..HexNAc	20.7935		HCD	4.50734
UVPD	X274.0921..NeuAc.H2O	0.3025		HCD	1.34711
UVPD	X292.1027..NeuAc	0.34701		HCD	1.34711
UVPD	X138.055..HexNAc...CH6O3	0.49283		HCD	0.887234
UVPD	X144.0655..HexNAc...C2H4O2	0.385264		HCD	0.887234
UVPD	X204.0867..HexNAc	6.66395		HCD	1.08596
UVPD	X274.0921..NeuAc.H2O	5.38262		HCD	1.08596
UVPD	X292.1027..NeuAc	3.44664		HCD	0.908224
UVPD	X138.055..HexNAc...CH6O3	1.51389		HCD	0.908224
UVPD	X144.0655..HexNAc...C2H4O2	1.59626		HCD	1.15336
UVPD	X204.0867..HexNAc	28.9492		HCD	1.15336
UVPD	X274.0921..NeuAc.H2O	1.8823		HCD	3.9423
UVPD	X292.1027..NeuAc	1.81859		HCD	3.9423
UVPD	X138.055..HexNAc...CH6O3	1.39958		HCD	2.21993
UVPD	X144.0655..HexNAc...C2H4O2	1.17253		HCD	2.21993
UVPD	X204.0867..HexNAc	16.6502		HCD	1.03982
UVPD	X274.0921..NeuAc.H2O	0.339101		HCD	1.03982
UVPD	X292.1027..NeuAc	0.398808		HCD	0.923747
UVPD	X138.055..HexNAc...CH6O3	1.151		HCD	0.923747
UVPD	X144.0655..HexNAc...C2H4O2	0.968063		HCD	2.08924
UVPD	X204.0867..HexNAc	15.0405		HCD	2.08924
UVPD	X274.0921..NeuAc.H2O	0.304603		HCD	0.974556
UVPD	X292.1027..NeuAc	0.30226		HCD	0.974556
UVPD	X138.055..HexNAc...CH6O3	1.40115		HCD	1.11625
UVPD	X144.0655..HexNAc...C2H4O2	1.55093		HCD	1.11625
UVPD	X204.0867..HexNAc	18.4234		HCD	1.28003
UVPD	X274.0921..NeuAc.H2O	0.0887983		HCD	1.28003
UVPD	X292.1027..NeuAc	0.0812466		HCD	0.959602
UVPD	X138.055..HexNAc...CH6O3	1.12966		HCD	0.959602
UVPD	X144.0655..HexNAc...C2H4O2	1.01746		HCD	1.2169
UVPD	X204.0867..HexNAc	13.5917		HCD	1.2169
UVPD	X274.0921..NeuAc.H2O	0.0799393		HCD	1.13112
UVPD	X138.055..HexNAc...CH6O3	0.883832		HCD	1.13112
UVPD	X144.0655..HexNAc...C2H4O2	0.965464		HCD	1.4925
UVPD	X204.0867..HexNAc	12.5308		HCD	1.4925
UVPD	X274.0921..NeuAc.H2O	0.29624		HCD	1.8026
UVPD	X292.1027..NeuAc	0.325883		HCD	1.8026
UVPD	X138.055..HexNAc...CH6O3	1.64075		HCD	1.27916
UVPD	X144.0655..HexNAc...C2H4O2	1.79607		HCD	1.27916
UVPD	X204.0867..HexNAc	19.3756		HCD	1.24066
UVPD	X274.0921..NeuAc.H2O	0.69127		HCD	1.24066
UVPD	X292.1027..NeuAc	0.709494		HCD	0.893849
UVPD	X138.055..HexNAc...CH6O3	1.38813		HCD	0.893849
UVPD	X144.0655..HexNAc...C2H4O2	1.22825		HCD	2.24261
UVPD	X204.0867..HexNAc	16.2838		HCD	2.24261
UVPD	X274.0921..NeuAc.H2O	0.265251		HCD	0.984093
UVPD	X292.1027..NeuAc	0.245558		HCD	0.984093
UVPD	X138.055..HexNAc...CH6O3	1.1855		HCD	0.963501
UVPD	X144.0655..HexNAc...C2H4O2	1.20441		HCD	0.963501
UVPD	X204.0867..HexNAc	15.0185		HCD	1.32322
UVPD	X274.0921..NeuAc.H2O	0.316191		HCD	1.32322
UVPD	X292.1027..NeuAc	0.216375		HCD	0.956641
UVPD	X138.055..HexNAc...CH6O3	0.496945		HCD	0.956641
UVPD	X144.0655..HexNAc...C2H4O2	0.4244		HCD	0.89969
UVPD	X204.0867..HexNAc	5.81302		HCD	0.89969
UVPD	X274.0921..NeuAc.H2O	5.05859		HCD	1.05902
UVPD	X292.1027..NeuAc	4.38519		HCD	1.05902
UVPD	X138.055..HexNAc...CH6O3	1.06527		HCD	1.04759
UVPD	X144.0655..HexNAc...C2H4O2	0.889882		HCD	1.04759
UVPD	X204.0867..HexNAc	12.0895		HCD	1.83158
UVPD	X274.0921..NeuAc.H2O	0.0919256		HCD	1.83158
UVPD	X292.1027..NeuAc	0.121491		HCD	1.18537
UVPD	X138.055..HexNAc...CH6O3	1.31051		HCD	1.18537
UVPD	X144.0655..HexNAc...C2H4O2	0.939326		HCD	0.959066
UVPD	X204.0867..HexNAc	13.9834		HCD	0.959066
UVPD	X292.1027..NeuAc	0.0796834		HCD	1.78013
UVPD	X138.055..HexNAc...CH6O3	1.66773		HCD	1.78013
UVPD	X144.0655..HexNAc...C2H4O2	1.74822		HCD	1.00689
UVPD	X204.0867..HexNAc	19.9132		HCD	1.00689
UVPD	X274.0921..NeuAc.H2O	0.570281		HCD	0.956671
UVPD	X292.1027..NeuAc	0.450835		HCD	0.956671
UVPD	X138.055..HexNAc...CH6O3	1.1634		HCD	1.3727
UVPD	X144.0655..HexNAc...C2H4O2	0.300905		HCD	1.3727
UVPD	X204.0867..HexNAc	5.66495		HCD	1.19688
UVPD	X274.0921..NeuAc.H2O	5.83463		HCD	1.19688
UVPD	X292.1027..NeuAc	5.99997		HCD	1.22673
UVPD	X138.055..HexNAc...CH6O3	0.446038		HCD	1.22673
UVPD	X144.0655..HexNAc...C2H4O2	0.336369		HCD	1.18345
UVPD	X204.0867..HexNAc	5.1322		HCD	1.18345
UVPD	X274.0921..NeuAc.H2O	4.4284		HCD	0.886893
UVPD	X292.1027..NeuAc	4.04757		HCD	0.886893
UVPD	X138.055..HexNAc...CH6O3	0.523263		HCD	1.23181
UVPD	X204.0867..HexNAc	3.72714		HCD	1.23181
UVPD	X274.0921..NeuAc.H2O	2.29721		HCD	1.12367
UVPD	X292.1027..NeuAc	2.12345		HCD	1.12367
UVPD	X138.055..HexNAc...CH6O3	1.1289		HCD	1.11458
UVPD	X144.0655..HexNAc...C2H4O2	0.241533		HCD	1.11458
UVPD	X204.0867..HexNAc	5.79779		HCD	1.25311
UVPD	X274.0921..NeuAc.H2O	7.19158		HCD	1.25311
UVPD	X292.1027..NeuAc	7.50333		HCD	0.915314
UVPD	X138.055..HexNAc...CH6O3	1.49468		HCD	0.915314
UVPD	X144.0655..HexNAc...C2H4O2	1.2727		HCD	1.1608
UVPD	X204.0867..HexNAc	16.466		HCD	1.1608
UVPD	X274.0921..NeuAc.H2O	0.309035		HCD	0
UVPD	X292.1027..NeuAc	0.299722		HCD	0
UVPD	X138.055..HexNAc...CH6O3	1.94999		HCD	1.8037
UVPD	X144.0655..HexNAc...C2H4O2	1.68517		HCD	1.8037
UVPD	X204.0867..HexNAc	19.1496		HCD	1.52535
UVPD	X274.0921..NeuAc.H2O	0.860192		HCD	1.52535
UVPD	X292.1027..NeuAc	0.889305		HCD	1.19842
UVPD	X138.055..HexNAc...CH6O3	1.13157		HCD	1.19842
UVPD	X144.0655..HexNAc...C2H4O2	1.1981		HCD	1.25142
UVPD	X204.0867..HexNAc	12.9652		HCD	1.25142
UVPD	X292.1027..NeuAc	0.0322113		HCD	1.18636
UVPD	X138.055..HexNAc...CH6O3	0.979896		HCD	1.18636
UVPD	X144.0655..HexNAc...C2H4O2	0.792613		HCD	1.04145
UVPD	X204.0867..HexNAc	13.0015		HCD	1.04145
UVPD	X274.0921..NeuAc.H2O	1.19377		HCD	1.31051
UVPD	X292.1027..NeuAc	0.943884		HCD	1.31051
UVPD	X138.055..HexNAc...CH6O3	1.4612		HCD	1.04594
UVPD	X144.0655..HexNAc...C2H4O2	1.08544		HCD	1.04594
UVPD	X204.0867..HexNAc	13.3785		HCD	1.49593
UVPD	X274.0921..NeuAc.H2O	0.0761089		HCD	1.49593
UVPD	X292.1027..NeuAc	0.0866761		HCD	1.00595
UVPD	X138.055..HexNAc...CH6O3	1.2029		HCD	1.00595
UVPD	X144.0655..HexNAc...C2H4O2	0.284446		HCD	1.27719
UVPD	X204.0867..HexNAc	5.60007		HCD	1.27719
UVPD	X274.0921..NeuAc.H2O	6.20975		HCD	1.14447
UVPD	X292.1027..NeuAc	6.441		HCD	1.14447
UVPD	X138.055..HexNAc...CH6O3	0.494966		HCD	1.17182
UVPD	X144.0655..HexNAc...C2H4O2	0.44365		HCD	1.17182
UVPD	X204.0867..HexNAc	11.9736		HCD	1.19933
UVPD	X274.0921..NeuAc.H2O	0.168658		HCD	1.19933
UVPD	X292.1027..NeuAc	0.170776		HCD	1.00114
UVPD	X138.055..HexNAc...CH6O3	0.486296		HCD	1.00114
UVPD	X204.0867..HexNAc	3.6972		HCD	1.42858
UVPD	X274.0921..NeuAc.H2O	1.89807		HCD	1.42858
UVPD	X292.1027..NeuAc	1.79652		HCD	0.858202
UVPD	X138.055..HexNAc...CH6O3	1.7439		HCD	0.858202
UVPD	X144.0655..HexNAc...C2H4O2	1.17466		HCD	1.20916
UVPD	X204.0867..HexNAc	15.7831		HCD	1.20916
UVPD	X274.0921..NeuAc.H2O	1.32589		HCD	1.09531
UVPD	X292.1027..NeuAc	1.13638		HCD	1.09531
UVPD	X138.055..HexNAc...CH6O3	0.788514		HCD	1.97813
UVPD	X144.0655..HexNAc...C2H4O2	0.699695		HCD	1.97813
UVPD	X204.0867..HexNAc	13.0114		HCD	1.12861
UVPD	X274.0921..NeuAc.H2O	6.82196		HCD	1.12861
UVPD	X292.1027..NeuAc	6.15029		HCD	0.880405
UVPD	X138.055..HexNAc...CH6O3	1.38497		HCD	0.880405
UVPD	X144.0655..HexNAc...C2H4O2	1.36936		HCD	1.37313
UVPD	X204.0867..HexNAc	16.0605		HCD	1.37313
UVPD	X292.1027..NeuAc	0.0626151		HCD	0.901081
UVPD	X138.055..HexNAc...CH6O3	1.34222		HCD	0.901081
UVPD	X144.0655..HexNAc...C2H4O2	1.04268		HCD	0.916641
UVPD	X204.0867..HexNAc	14.4298		HCD	0.916641
UVPD	X274.0921..NeuAc.H2O	0.0700632		HCD	1.74893
UVPD	X292.1027..NeuAc	0.0729734		HCD	1.74893
UVPD	X138.055..HexNAc...CH6O3	0.377675		HCD	1.10011
UVPD	X144.0655..HexNAc...C2H4O2	0.353526		HCD	1.10011
UVPD	X204.0867..HexNAc	12.559		HCD	0.865618
UVPD	X138.055..HexNAc...CH6O3	1.24694		HCD	0.865618
UVPD	X144.0655..HexNAc...C2H4O2	1.3956		HCD	1.38131
UVPD	X204.0867..HexNAc	9.48108		HCD	1.38131
UVPD	X292.1027..NeuAc	0.15003		HCD	0.774932
UVPD	X138.055..HexNAc...CH6O3	1.75602		HCD	0.774932
UVPD	X144.0655..HexNAc...C2H4O2	1.68793		HCD	1.78816
UVPD	X204.0867..HexNAc	19.6581		HCD	1.78816
UVPD	X274.0921..NeuAc.H2O	0.325608		HCD	2.07481
UVPD	X292.1027..NeuAc	0.335047		HCD	2.07481
UVPD	X138.055..HexNAc...CH6O3	1.83061		HCD	1.45516
UVPD	X144.0655..HexNAc...C2H4O2	1.41821		HCD	1.45516
UVPD	X204.0867..HexNAc	18.6824		HCD	1.13876
UVPD	X274.0921..NeuAc.H2O	0.530398		HCD	1.13876
UVPD	X292.1027..NeuAc	0.630556		HCD	1.31577
UVPD	X138.055..HexNAc...CH6O3	1.08988		HCD	1.31577
UVPD	X144.0655..HexNAc...C2H4O2	0.848023		HCD	1.31623
UVPD	X204.0867..HexNAc	12.8299		HCD	1.31623
UVPD	X274.0921..NeuAc.H2O	1.16193		HCD	1.50105
UVPD	X292.1027..NeuAc	0.624622		HCD	1.50105
UVPD	X138.055..HexNAc...CH6O3	0.445656		HCD	1.29621
UVPD	X144.0655..HexNAc...C2H4O2	0.4491		HCD	1.29621
UVPD	X204.0867..HexNAc	5.90768		HCD	1.37525
UVPD	X274.0921..NeuAc.H2O	5.30189		HCD	1.37525
UVPD	X292.1027..NeuAc	3.7593		HCD	3.26754
UVPD	X138.055..HexNAc...CH6O3	1.11142		HCD	3.26754
UVPD	X144.0655..HexNAc...C2H4O2	0.932666		HCD	1.33691
UVPD	X204.0867..HexNAc	13.1437		HCD	1.33691
UVPD	X274.0921..NeuAc.H2O	0.0708306		HCD	1.31076
UVPD	X292.1027..NeuAc	0.111545		HCD	1.31076
UVPD	X138.055..HexNAc...CH6O3	1.22035		HCD	1.39247
UVPD	X144.0655..HexNAc...C2H4O2	1.31343		HCD	1.39247
UVPD	X204.0867..HexNAc	14.8187		HCD	0.91164
UVPD	X292.1027..NeuAc	0.0529645		HCD	0.91164
UVPD	X138.055..HexNAc...CH6O3	1.09546		HCD	0.996336
UVPD	X144.0655..HexNAc...C2H4O2	0.915087		HCD	0.996336
UVPD	X204.0867..HexNAc	11.5813		HCD	1.99886
UVPD	X274.0921..NeuAc.H2O	1.05057		HCD	1.99886
UVPD	X292.1027..NeuAc	0.930887		HCD	1.2453
UVPD	X138.055..HexNAc...CH6O3	1.22669		HCD	1.2453
UVPD	X144.0655..HexNAc...C2H4O2	1.0357		HCD	1.41
UVPD	X204.0867..HexNAc	14.8264		HCD	1.41
UVPD	X274.0921..NeuAc.H2O	0.777681		HCD	1.46545
UVPD	X292.1027..NeuAc	0.629563		HCD	1.46545
UVPD	X138.055..HexNAc...CH6O3	0.428435		HCD	0.877427
UVPD	X144.0655..HexNAc...C2H4O2	0.532397		HCD	0.877427
UVPD	X204.0867..HexNAc	15.1832		HCD	1.0169
UVPD	X292.1027..NeuAc	0.075085		HCD	1.0169
UVPD	X138.055..HexNAc...CH6O3	0.9655		HCD	0.922577
UVPD	X144.0655..HexNAc...C2H4O2	1.0449		HCD	0.922577
UVPD	X204.0867..HexNAc	14.1933		HCD	1.19336
UVPD	X138.055..HexNAc...CH6O3	1.16559		HCD	1.19336
UVPD	X144.0655..HexNAc...C2H4O2	1.07373		HCD	0.896125
UVPD	X204.0867..HexNAc	13.2374		HCD	0.896125
UVPD	X274.0921..NeuAc.H2O	1.4814		HCD	0.901324
UVPD	X292.1027..NeuAc	1.31683		HCD	0.901324
UVPD	X138.055..HexNAc...CH6O3	1.47805		HCD	1.0911
UVPD	X144.0655..HexNAc...C2H4O2	1.65407		HCD	1.0911
UVPD	X204.0867..HexNAc	18.734		HCD	0.877341
UVPD	X274.0921..NeuAc.H2O	0.188065		HCD	0.877341
UVPD	X292.1027..NeuAc	0.202645		HCD	1.46127
UVPD	X138.055..HexNAc...CH6O3	0.692555		HCD	1.46127
UVPD	X144.0655..HexNAc...C2H4O2	0.830376		HCD	1.15814
UVPD	X204.0867..HexNAc	8.48611		HCD	1.15814
UVPD	X274.0921..NeuAc.H2O	4.59641		HCD	0.872837
UVPD	X292.1027..NeuAc	2.93781		HCD	0.872837
UVPD	X138.055..HexNAc...CH6O3	0.416401		HCD	0.894645
UVPD	X144.0655..HexNAc...C2H4O2	0.423174		HCD	0.894645
UVPD	X204.0867..HexNAc	5.92636		HCD	2.43149
UVPD	X274.0921..NeuAc.H2O	3.72754		HCD	2.43149
UVPD	X292.1027..NeuAc	2.86425		HCD	0.950673
UVPD	X138.055..HexNAc...CH6O3	1.26818		HCD	0.950673
UVPD	X144.0655..HexNAc...C2H4O2	1.07941		HCD	0.979816
UVPD	X204.0867..HexNAc	14.8096		HCD	0.979816
UVPD	X274.0921..NeuAc.H2O	0.212831		HCD	0.925065
UVPD	X292.1027..NeuAc	0.202436		HCD	0.925065
UVPD	X138.055..HexNAc...CH6O3	1.30178		HCD	0.863538
UVPD	X144.0655..HexNAc...C2H4O2	1.11676		HCD	0.863538
UVPD	X204.0867..HexNAc	14.661		HCD	2.48011
UVPD	X274.0921..NeuAc.H2O	0.143847		HCD	2.48011
UVPD	X292.1027..NeuAc	0.166935		HCD	1.21528
UVPD	X138.055..HexNAc...CH6O3	1.27139		HCD	1.21528
UVPD	X144.0655..HexNAc...C2H4O2	0.888239		HCD	1.14203
UVPD	X204.0867..HexNAc	12.9561		HCD	1.14203
UVPD	X274.0921..NeuAc.H2O	0.145261		HCD	1.09531
UVPD	X292.1027..NeuAc	0.107771		HCD	1.09531
UVPD	X138.055..HexNAc...CH6O3	1.01348		HCD	0.972406
UVPD	X144.0655..HexNAc...C2H4O2	1.02021		HCD	0.972406
UVPD	X204.0867..HexNAc	12.5402		HCD	1.61107
UVPD	X274.0921..NeuAc.H2O	0.0548679		HCD	1.61107
UVPD	X292.1027..NeuAc	0.0870277		HCD	1.35619
UVPD	X138.055..HexNAc...CH6O3	1.2142		HCD	1.35619
UVPD	X144.0655..HexNAc...C2H4O2	1.33145		HCD	1.44568
UVPD	X204.0867..HexNAc	15.3536		HCD	1.44568
UVPD	X274.0921..NeuAc.H2O	0.248701		HCD	1.22446
UVPD	X292.1027..NeuAc	0.198232		HCD	1.22446
UVPD	X138.055..HexNAc...CH6O3	0.367141		HCD	1.19102
UVPD	X144.0655..HexNAc...C2H4O2	0.267119		HCD	1.19102
UVPD	X204.0867..HexNAc	4.57951		HCD	1.03033
UVPD	X274.0921..NeuAc.H2O	4.26356		HCD	1.03033
UVPD	X292.1027..NeuAc	3.22978		HCD	1.38257
UVPD	X138.055..HexNAc...CH6O3	1.07684		HCD	1.38257
UVPD	X144.0655..HexNAc...C2H4O2	1.18825		HCD	1.06674
UVPD	X204.0867..HexNAc	13.3886		HCD	1.06674
UVPD	X138.055..HexNAc...CH6O3	1.30407		HCD	1.81051
UVPD	X144.0655..HexNAc...C2H4O2	1.42751		HCD	1.81051
UVPD	X204.0867..HexNAc	19.3012		HCD	1.05875
UVPD	X138.055..HexNAc...CH6O3	0.817125		HCD	1.05875
UVPD	X144.0655..HexNAc...C2H4O2	0.934172		HCD	1.42734
UVPD	X204.0867..HexNAc	18.1523		HCD	1.42734
UVPD	X274.0921..NeuAc.H2O	0.361825		HCD	1.30545
UVPD	X292.1027..NeuAc	0.515311		HCD	1.30545
UVPD	X138.055..HexNAc...CH6O3	1.66347		HCD	0.871177
UVPD	X144.0655..HexNAc...C2H4O2	1.77039		HCD	0.871177
UVPD	X204.0867..HexNAc	17.0858		HCD	1.91058
UVPD	X274.0921..NeuAc.H2O	0.867056		HCD	1.91058
UVPD	X292.1027..NeuAc	0.829302		HCD	0.903265
UVPD	X138.055..HexNAc...CH6O3	0.381189		HCD	0.903265
UVPD	X144.0655..HexNAc...C2H4O2	0.359948		HCD	1.49443
UVPD	X204.0867..HexNAc	6.3131		HCD	1.49443
UVPD	X274.0921..NeuAc.H2O	8.65144		HCD	1.19936
UVPD	X292.1027..NeuAc	6.3475		HCD	1.19936
UVPD	X138.055..HexNAc...CH6O3	0.988497		HCD	1.15273
UVPD	X144.0655..HexNAc...C2H4O2	1.09634		HCD	1.15273
UVPD	X204.0867..HexNAc	14.1873		HCD	1.24497
UVPD	X138.055..HexNAc...CH6O3	1.09056		HCD	1.24497
UVPD	X144.0655..HexNAc...C2H4O2	1.0146		HCD	2.40061
UVPD	X204.0867..HexNAc	13.4389		HCD	2.40061
UVPD	X274.0921..NeuAc.H2O	0.929971		HCD	0.956814
UVPD	X292.1027..NeuAc	0.67399		HCD	0.956814
UVPD	X138.055..HexNAc...CH6O3	1.31311		HCD	1.78195
UVPD	X144.0655..HexNAc...C2H4O2	1.08653		HCD	1.78195
UVPD	X204.0867..HexNAc	7.57605		HCD	1.42453
UVPD	X274.0921..NeuAc.H2O	0.297099		HCD	1.42453
UVPD	X292.1027..NeuAc	0.292977		HCD	1.47003
UVPD	X138.055..HexNAc...CH6O3	0.537092		HCD	1.47003
UVPD	X144.0655..HexNAc...C2H4O2	0.415886		HCD	1.58254
UVPD	X204.0867..HexNAc	15.1639		HCD	1.58254
UVPD	X274.0921..NeuAc.H2O	0.288032		HCD	0.867455
UVPD	X292.1027..NeuAc	0.259291		HCD	0.867455
UVPD	X138.055..HexNAc...CH6O3	1.35049		HCD	1.50848
UVPD	X144.0655..HexNAc...C2H4O2	1.27053		HCD	1.50848
UVPD	X204.0867..HexNAc	12.8682		HCD	1.02075
UVPD	X274.0921..NeuAc.H2O	0.276295		HCD	1.02075
UVPD	X292.1027..NeuAc	0.236087		HCD	0.978942
UVPD	X138.055..HexNAc...CH6O3	0.283261		HCD	0.978942
UVPD	X144.0655..HexNAc...C2H4O2	0.256213		HCD	1.22699
UVPD	X204.0867..HexNAc	3.84553		HCD	1.22699
UVPD	X274.0921..NeuAc.H2O	5.04454		HCD	1.33933
UVPD	X292.1027..NeuAc	3.4365		HCD	1.33933
UVPD	X138.055..HexNAc...CH6O3	1.02049		HCD	1.32345
UVPD	X144.0655..HexNAc...C2H4O2	1.11528		HCD	1.32345
UVPD	X204.0867..HexNAc	14.929		HCD	1.08599
UVPD	X274.0921..NeuAc.H2O	0.482535		HCD	1.08599
UVPD	X292.1027..NeuAc	0.306333		HCD	3.32653
UVPD	X138.055..HexNAc...CH6O3	1.17787		HCD	3.32653
UVPD	X144.0655..HexNAc...C2H4O2	1.04371		HCD	1.33563
UVPD	X204.0867..HexNAc	7.61308		HCD	1.33563
UVPD	X274.0921..NeuAc.H2O	0.37037		HCD	1.48377
UVPD	X292.1027..NeuAc	0.405944		HCD	1.48377
UVPD	X138.055..HexNAc...CH6O3	0.362907		HCD	1.2179
UVPD	X144.0655..HexNAc...C2H4O2	0.30818		HCD	1.2179
UVPD	X204.0867..HexNAc	7.57958		HCD	1.46265
UVPD	X274.0921..NeuAc.H2O	10.1112		HCD	1.46265
UVPD	X292.1027..NeuAc	7.79145		HCD	1.21192
UVPD	X138.055..HexNAc...CH6O3	1.11137		HCD	1.21192
UVPD	X144.0655..HexNAc...C2H4O2	0.849513		HCD	1.32316
UVPD	X204.0867..HexNAc	12.4915		HCD	1.32316
UVPD	X274.0921..NeuAc.H2O	0.957185		HCD	1.15761
UVPD	X292.1027..NeuAc	0.922612		HCD	1.15761
UVPD	X138.055..HexNAc...CH6O3	0.904528		HCD	1.42898
UVPD	X144.0655..HexNAc...C2H4O2	0.962047		HCD	1.42898
UVPD	X204.0867..HexNAc	21.5421		HCD	1.64313
UVPD	X274.0921..NeuAc.H2O	0.425802		HCD	1.64313
UVPD	X292.1027..NeuAc	0.333736		HCD	1.17798
UVPD	X138.055..HexNAc...CH6O3	0.62283		HCD	1.17798
UVPD	X144.0655..HexNAc...C2H4O2	0.703332		HCD	1.26808
UVPD	X204.0867..HexNAc	9.56088		HCD	1.26808
UVPD	X274.0921..NeuAc.H2O	1.91093		HCD	1.38504
UVPD	X292.1027..NeuAc	1.34761		HCD	1.38504
UVPD	X138.055..HexNAc...CH6O3	1.21913		HCD	1.61279
UVPD	X144.0655..HexNAc...C2H4O2	0.787179		HCD	1.61279
UVPD	X204.0867..HexNAc	11.6743		HCD	1.27415
UVPD	X274.0921..NeuAc.H2O	3.00552		HCD	1.27415
UVPD	X292.1027..NeuAc	2.56327		HCD	1.10148
UVPD	X138.055..HexNAc...CH6O3	0.824139		HCD	1.10148
UVPD	X144.0655..HexNAc...C2H4O2	0.815572		HCD	0.956844
UVPD	X204.0867..HexNAc	11.6732		HCD	0.956844
UVPD	X274.0921..NeuAc.H2O	6.79593		HCD	1.73884
UVPD	X292.1027..NeuAc	5.76743		HCD	1.73884
UVPD	X138.055..HexNAc...CH6O3	0.604712		HCD	1.23633
UVPD	X144.0655..HexNAc...C2H4O2	0.660856		HCD	1.23633
UVPD	X204.0867..HexNAc	9.2928		HCD	1.61772
UVPD	X274.0921..NeuAc.H2O	6.86714		HCD	1.61772
UVPD	X292.1027..NeuAc	6.45063		HCD	1.70432
UVPD	X138.055..HexNAc...CH6O3	1.18299		HCD	1.70432
UVPD	X144.0655..HexNAc...C2H4O2	1.12136		HCD	1.3472
UVPD	X204.0867..HexNAc	14.3394		HCD	1.3472
UVPD	X274.0921..NeuAc.H2O	0.154835		HCD	3.15772
UVPD	X292.1027..NeuAc	0.102648		HCD	3.15772
UVPD	X138.055..HexNAc...CH6O3	1.02675		HCD	0.767042
UVPD	X144.0655..HexNAc...C2H4O2	0.893566		HCD	0.767042
UVPD	X204.0867..HexNAc	12.3187		HCD	0.905831
UVPD	X274.0921..NeuAc.H2O	1.97865		HCD	0.905831
UVPD	X292.1027..NeuAc	1.61398		HCD	1.94295
UVPD	X138.055..HexNAc...CH6O3	0.579907		HCD	1.94295
UVPD	X144.0655..HexNAc...C2H4O2	0.732302		HCD	1.7765
UVPD	X204.0867..HexNAc	17.6034		HCD	1.7765
UVPD	X274.0921..NeuAc.H2O	0.0959636		HCD	0.891956
UVPD	X292.1027..NeuAc	0.0567361		HCD	0.891956
UVPD	X138.055..HexNAc...CH6O3	1.23369		HCD	0.869274
UVPD	X144.0655..HexNAc...C2H4O2	1.27091		HCD	0.869274
UVPD	X204.0867..HexNAc	13.6099		HCD	1.00864
UVPD	X274.0921..NeuAc.H2O	0.171103		HCD	1.00864
UVPD	X292.1027..NeuAc	0.151895		HCD	0.928115
UVPD	X138.055..HexNAc...CH6O3	1.77561		HCD	0.928115
UVPD	X144.0655..HexNAc...C2H4O2	1.56025		HCD	1.18253
UVPD	X204.0867..HexNAc	16.5879		HCD	1.18253
UVPD	X274.0921..NeuAc.H2O	0.897083		HCD	0.8871
UVPD	X292.1027..NeuAc	0.736152		HCD	0.8871
UVPD	X138.055..HexNAc...CH6O3	0.720294		HCD	1.58927
UVPD	X144.0655..HexNAc...C2H4O2	0.717418		HCD	1.58927
UVPD	X204.0867..HexNAc	7.8589		HCD	1.6014
UVPD	X274.0921..NeuAc.H2O	3.3987		HCD	1.6014
UVPD	X292.1027..NeuAc	2.42546		HCD	1.09998
UVPD	X138.055..HexNAc...CH6O3	1.47872		HCD	1.09998
UVPD	X144.0655..HexNAc...C2H4O2	0.97169		HCD	1.25441
UVPD	X204.0867..HexNAc	9.70847		HCD	1.25441
UVPD	X274.0921..NeuAc.H2O	1.11611		HCD	0.95709
UVPD	X292.1027..NeuAc	0.934878		HCD	0.95709
UVPD	X138.055..HexNAc...CH6O3	1.15491		HCD	1.74464
UVPD	X144.0655..HexNAc...C2H4O2	0.982312		HCD	1.74464
UVPD	X204.0867..HexNAc	12.5961		HCD	1.62504
UVPD	X138.055..HexNAc...CH6O3	0.816735		HCD	1.62504
UVPD	X144.0655..HexNAc...C2H4O2	0.915896		HCD	3.21094
UVPD	X204.0867..HexNAc	11.4752		HCD	3.21094
UVPD	X274.0921..NeuAc.H2O	0.0454746		HCD	1.68311
UVPD	X292.1027..NeuAc	0.0297778		HCD	1.68311
UVPD	X138.055..HexNAc...CH6O3	1.50478		HCD	1.63044
UVPD	X144.0655..HexNAc...C2H4O2	1.43456		HCD	1.63044
UVPD	X204.0867..HexNAc	15.2227		HCD	1.93335
UVPD	X274.0921..NeuAc.H2O	0.0600641		HCD	1.93335
UVPD	X292.1027..NeuAc	0.0850779		HCD	1.41855
UVPD	X138.055..HexNAc...CH6O3	0.979143		HCD	1.41855
UVPD	X144.0655..HexNAc...C2H4O2	0.923819		HCD	1.51882
UVPD	X204.0867..HexNAc	10.9672		HCD	1.51882
UVPD	X274.0921..NeuAc.H2O	3.53203		HCD	1.22456
UVPD	X292.1027..NeuAc	2.45622		HCD	1.22456
UVPD	X138.055..HexNAc...CH6O3	1.29983		HCD	1.50521
UVPD	X144.0655..HexNAc...C2H4O2	1.06472		HCD	1.50521
UVPD	X204.0867..HexNAc	8.11794		HCD	1.69285
UVPD	X274.0921..NeuAc.H2O	0.472432		HCD	1.69285
UVPD	X292.1027..NeuAc	0.381455		HCD	1.82172
UVPD	X138.055..HexNAc...CH6O3	0.984706		HCD	1.82172
UVPD	X144.0655..HexNAc...C2H4O2	1.06154		HCD	1.11433
UVPD	X204.0867..HexNAc	18.3756		HCD	1.11433
UVPD	X274.0921..NeuAc.H2O	1.14974		HCD	1.01862
UVPD	X292.1027..NeuAc	0.611829		HCD	1.01862
UVPD	X138.055..HexNAc...CH6O3	0.956693		HCD	0.949235
UVPD	X144.0655..HexNAc...C2H4O2	0.780723		HCD	0.949235
UVPD	X204.0867..HexNAc	10.057		HCD	1.21006
UVPD	X274.0921..NeuAc.H2O	0.0335758		HCD	1.21006
UVPD	X292.1027..NeuAc	0.0409957		HCD	0.883071
UVPD	X138.055..HexNAc...CH6O3	0.932402		HCD	0.883071
UVPD	X144.0655..HexNAc...C2H4O2	1.04987		HCD	1.894
UVPD	X204.0867..HexNAc	17.1659		HCD	1.894
UVPD	X274.0921..NeuAc.H2O	0.382572		HCD	1.77142
UVPD	X292.1027..NeuAc	0.293899		HCD	1.77142
UVPD	X138.055..HexNAc...CH6O3	1.62895		HCD	0.920327
UVPD	X144.0655..HexNAc...C2H4O2	0.836901		HCD	0.920327
UVPD	X204.0867..HexNAc	14.9197		HCD	1.18667
UVPD	X292.1027..NeuAc	0.102498		HCD	1.18667
UVPD	X138.055..HexNAc...CH6O3	1.22933		HCD	1.60727
UVPD	X144.0655..HexNAc...C2H4O2	0.900812		HCD	1.60727
UVPD	X204.0867..HexNAc	12.2867		HCD	1.18664
UVPD	X292.1027..NeuAc	0.052469		HCD	1.18664
UVPD	X138.055..HexNAc...CH6O3	1.02166		HCD	1.74237
UVPD	X144.0655..HexNAc...C2H4O2	0.954433		HCD	1.74237
UVPD	X204.0867..HexNAc	12.2759		HCD	1.99811
UVPD	X274.0921..NeuAc.H2O	0.0501818		HCD	1.99811
UVPD	X292.1027..NeuAc	0.0489521		HCD	1.56017
UVPD	X138.055..HexNAc...CH6O3	1.36129		HCD	1.56017
UVPD	X144.0655..HexNAc...C2H4O2	1.24281		HCD	1.89557
UVPD	X204.0867..HexNAc	14.6581		HCD	1.89557
UVPD	X274.0921..NeuAc.H2O	0.172928		HCD	1.42552
UVPD	X292.1027..NeuAc	0.126785		HCD	1.42552
UVPD	X138.055..HexNAc...CH6O3	1.17179		HCD	1.71851
UVPD	X144.0655..HexNAc...C2H4O2	1.36286		HCD	1.71851
UVPD	X204.0867..HexNAc	17.2808		HCD	1.27108
UVPD	X274.0921..NeuAc.H2O	0.144473		HCD	1.27108
UVPD	X292.1027..NeuAc	0.139593		HCD	2.36177
UVPD	X138.055..HexNAc...CH6O3	0.938432		HCD	2.36177
UVPD	X144.0655..HexNAc...C2H4O2	0.86433		HCD	1.28203
UVPD	X204.0867..HexNAc	11.9036		HCD	1.28203
UVPD	X292.1027..NeuAc	0.0576911		HCD	0.915962
UVPD	X138.055..HexNAc...CH6O3	1.60487		HCD	0.915962
UVPD	X144.0655..HexNAc...C2H4O2	1.35367		HCD	2.35378
UVPD	X204.0867..HexNAc	15.7942		HCD	2.35378
UVPD	X274.0921..NeuAc.H2O	0.267384		HCD	1.58405
UVPD	X292.1027..NeuAc	0.271111		HCD	1.58405
UVPD	X138.055..HexNAc...CH6O3	0.996163		HCD	1.48987
UVPD	X144.0655..HexNAc...C2H4O2	0.861072		HCD	1.48987
UVPD	X204.0867..HexNAc	11.931		HCD	1.52403
UVPD	X274.0921..NeuAc.H2O	3.4936		HCD	1.52403
UVPD	X292.1027..NeuAc	2.32005		HCD	1.56066
UVPD	X138.055..HexNAc...CH6O3	0.280541		HCD	1.56066
UVPD	X144.0655..HexNAc...C2H4O2	0.205853		HCD	1.73446
UVPD	X204.0867..HexNAc	3.52089		HCD	1.73446
UVPD	X274.0921..NeuAc.H2O	5.81237		HCD	1.24505
UVPD	X292.1027..NeuAc	3.91334		HCD	1.24505
UVPD	X138.055..HexNAc...CH6O3	1.16533		HCD	1.61501
UVPD	X144.0655..HexNAc...C2H4O2	1.14283		HCD	1.61501
UVPD	X204.0867..HexNAc	14.3403		HCD	1.70072
UVPD	X274.0921..NeuAc.H2O	0.216098		HCD	1.70072
UVPD	X292.1027..NeuAc	0.2519		HCD	1.55364
UVPD	X138.055..HexNAc...CH6O3	0.261591		HCD	1.55364
UVPD	X144.0655..HexNAc...C2H4O2	0.260937		HCD	1.39853
UVPD	X204.0867..HexNAc	4.00768		HCD	1.39853
UVPD	X274.0921..NeuAc.H2O	6.03816		HCD	1.11033
UVPD	X292.1027..NeuAc	3.9696		HCD	1.11033
UVPD	X138.055..HexNAc...CH6O3	0.275742		HCD	1.16902
UVPD	X144.0655..HexNAc...C2H4O2	0.240152		HCD	1.16902
UVPD	X204.0867..HexNAc	6.97174		HCD	1.60827
UVPD	X274.0921..NeuAc.H2O	7.30254		HCD	1.60827
UVPD	X292.1027..NeuAc	5.09505		HCD	2.12282
UVPD	X138.055..HexNAc...CH6O3	1.45769		HCD	2.12282
UVPD	X144.0655..HexNAc...C2H4O2	1.21922		HCD	1.42434
UVPD	X204.0867..HexNAc	13.4203		HCD	1.42434
UVPD	X274.0921..NeuAc.H2O	0.641017		HCD	1.36359
UVPD	X292.1027..NeuAc	0.496459		HCD	1.36359
UVPD	X138.055..HexNAc...CH6O3	0.489958		HCD	1.25459
UVPD	X144.0655..HexNAc...C2H4O2	0.374515		HCD	1.25459
UVPD	X204.0867..HexNAc	4.88875		HCD	1.51893
UVPD	X274.0921..NeuAc.H2O	1.34206		HCD	1.51893
UVPD	X292.1027..NeuAc	1.46814		HCD	1.75428
UVPD	X138.055..HexNAc...CH6O3	1.31251		HCD	1.75428
UVPD	X144.0655..HexNAc...C2H4O2	1.18512		HCD	1.49558
UVPD	X204.0867..HexNAc	8.4233		HCD	1.49558
UVPD	X274.0921..NeuAc.H2O	0.210093		HCD	1.25537
UVPD	X292.1027..NeuAc	0.246931		HCD	1.25537
UVPD	X138.055..HexNAc...CH6O3	1.46892		HCD	1.6032
UVPD	X144.0655..HexNAc...C2H4O2	1.12403		HCD	1.6032
UVPD	X204.0867..HexNAc	14.2224		HCD	1.53892
UVPD	X274.0921..NeuAc.H2O	0.216221		HCD	1.53892
UVPD	X292.1027..NeuAc	0.20871		HCD	1.47452
UVPD	X138.055..HexNAc...CH6O3	0.330385		HCD	1.47452
UVPD	X144.0655..HexNAc...C2H4O2	0.244043		HCD	1.95095
UVPD	X204.0867..HexNAc	4.47404		HCD	1.95095
UVPD	X274.0921..NeuAc.H2O	6.18484		HCD	1.53047
UVPD	X292.1027..NeuAc	4.16727		HCD	1.53047
UVPD	X138.055..HexNAc...CH6O3	1.12431		HCD	1.39414
UVPD	X144.0655..HexNAc...C2H4O2	0.867494		HCD	1.39414
UVPD	X204.0867..HexNAc	12.1371		HCD	1.61676
UVPD	X292.1027..NeuAc	0.143581		HCD	1.61676
UVPD	X138.055..HexNAc...CH6O3	0.201528		HCD	1.58314
UVPD	X144.0655..HexNAc...C2H4O2	0.187178		HCD	1.58314
UVPD	X204.0867..HexNAc	4.76292		HCD	1.33915
UVPD	X274.0921..NeuAc.H2O	4.57168		HCD	1.33915
UVPD	X292.1027..NeuAc	3.25599		HCD	1.45455
UVPD	X138.055..HexNAc...CH6O3	1.61584		HCD	1.45455
UVPD	X144.0655..HexNAc...C2H4O2	1.05104		HCD	1.67526
UVPD	X204.0867..HexNAc	14.3754		HCD	1.67526
UVPD	X274.0921..NeuAc.H2O	3.06767		HCD	1.56411
UVPD	X292.1027..NeuAc	2.73202		HCD	1.56411
UVPD	X138.055..HexNAc...CH6O3	1.01402		HCD	1.61457
UVPD	X144.0655..HexNAc...C2H4O2	0.765279		HCD	1.61457
UVPD	X204.0867..HexNAc	11.2255		HCD	1.37726
UVPD	X274.0921..NeuAc.H2O	4.88699		HCD	1.37726
UVPD	X292.1027..NeuAc	3.12429		HCD	1.60621
UVPD	X138.055..HexNAc...CH6O3	1.22059		HCD	1.60621
UVPD	X144.0655..HexNAc...C2H4O2	0.235482		HCD	1.29766
UVPD	X204.0867..HexNAc	4.50436		HCD	1.29766
UVPD	X274.0921..NeuAc.H2O	8.31167		HCD	1.54929
UVPD	X292.1027..NeuAc	8.42608		HCD	1.54929
UVPD	X138.055..HexNAc...CH6O3	1.31223		HCD	1.76337
UVPD	X144.0655..HexNAc...C2H4O2	0.491238		HCD	1.76337
UVPD	X204.0867..HexNAc	9.28367		HCD	1.56995
UVPD	X274.0921..NeuAc.H2O	0.112341		HCD	1.56995
UVPD	X292.1027..NeuAc	0.0819678		HCD	1.44715
UVPD	X138.055..HexNAc...CH6O3	0.872541		HCD	1.44715
UVPD	X144.0655..HexNAc...C2H4O2	0.975547		HCD	1.77272
UVPD	X204.0867..HexNAc	25.1214		HCD	1.77272
UVPD	X274.0921..NeuAc.H2O	0.927266		HCD	1.59755
UVPD	X292.1027..NeuAc	0.741962		HCD	1.59755
UVPD	X138.055..HexNAc...CH6O3	0.299333		HCD	1.68079
UVPD	X144.0655..HexNAc...C2H4O2	0.0339986		HCD	1.68079
UVPD	X204.0867..HexNAc	3.3305		HCD	1.76964
UVPD	X274.0921..NeuAc.H2O	3.92759		HCD	1.76964
UVPD	X292.1027..NeuAc	2.79372		HCD	1.64111
UVPD	X138.055..HexNAc...CH6O3	1.1807		HCD	1.64111
UVPD	X144.0655..HexNAc...C2H4O2	0.965265		HCD	1.04559
UVPD	X204.0867..HexNAc	13.3849		HCD	1.04559
UVPD	X274.0921..NeuAc.H2O	0.357216		HCD	1.46408
UVPD	X292.1027..NeuAc	0.40675		HCD	1.46408
UVPD	X138.055..HexNAc...CH6O3	0.848942		HCD	1.41944
UVPD	X144.0655..HexNAc...C2H4O2	0.232194		HCD	1.41944
UVPD	X204.0867..HexNAc	5.12112		HCD	1.50912
UVPD	X274.0921..NeuAc.H2O	9.9451		HCD	1.50912
UVPD	X292.1027..NeuAc	9.14874		HCD	1.6737
UVPD	X138.055..HexNAc...CH6O3	0.825262		HCD	1.6737
UVPD	X144.0655..HexNAc...C2H4O2	0.642543		HCD	1.73002
UVPD	X204.0867..HexNAc	15.2421		HCD	1.73002
UVPD	X274.0921..NeuAc.H2O	0.501953		HCD	1.85228
UVPD	X292.1027..NeuAc	0.415278		HCD	1.85228
UVPD	X138.055..HexNAc...CH6O3	1.12548		HCD	1.76347
UVPD	X144.0655..HexNAc...C2H4O2	0.561395		HCD	1.76347
UVPD	X204.0867..HexNAc	9.53743		HCD	1.63189
UVPD	X274.0921..NeuAc.H2O	0.089886		HCD	1.63189
UVPD	X292.1027..NeuAc	0.0963215		HCD	1.2261
UVPD	X138.055..HexNAc...CH6O3	0.885738		HCD	1.2261
UVPD	X144.0655..HexNAc...C2H4O2	0.91743		HCD	1.31373
UVPD	X204.0867..HexNAc	23.5422		HCD	1.31373
UVPD	X274.0921..NeuAc.H2O	0.663923		HCD	1.36121
UVPD	X292.1027..NeuAc	0.496941		HCD	1.36121
UVPD	X138.055..HexNAc...CH6O3	1.04693		HCD	1.16686
UVPD	X144.0655..HexNAc...C2H4O2	0.752936		HCD	1.16686
UVPD	X204.0867..HexNAc	12.6101		HCD	1.46853
UVPD	X274.0921..NeuAc.H2O	0.343497		HCD	1.46853
UVPD	X292.1027..NeuAc	0.438422		HCD	1.34771
UVPD	X138.055..HexNAc...CH6O3	1.01929		HCD	1.34771
UVPD	X144.0655..HexNAc...C2H4O2	1.07863		HCD	1.35957
UVPD	X204.0867..HexNAc	18.8882		HCD	1.35957
UVPD	X274.0921..NeuAc.H2O	0.69115		HCD	1.41546
UVPD	X292.1027..NeuAc	0.511414		HCD	1.41546
UVPD	X138.055..HexNAc...CH6O3	1.0446		HCD	1.53088
UVPD	X144.0655..HexNAc...C2H4O2	0.808117		HCD	1.53088
UVPD	X204.0867..HexNAc	12.1121		HCD	1.53449
UVPD	X274.0921..NeuAc.H2O	3.45395		HCD	1.53449
UVPD	X292.1027..NeuAc	3.0929		HCD	1.45253
UVPD	X138.055..HexNAc...CH6O3	0.923705		HCD	1.45253
UVPD	X144.0655..HexNAc...C2H4O2	0.750253		HCD	1.30339
UVPD	X204.0867..HexNAc	13.1128		HCD	1.30339
UVPD	X274.0921..NeuAc.H2O	0.942011		HCD	1.03637
UVPD	X292.1027..NeuAc	0.853569		HCD	1.03637
UVPD	X138.055..HexNAc...CH6O3	0.929776		HCD	1.68591
UVPD	X144.0655..HexNAc...C2H4O2	0.438951		HCD	1.68591
UVPD	X204.0867..HexNAc	6.31858		HCD	0.878282
UVPD	X274.0921..NeuAc.H2O	7.98848		HCD	0.878282
UVPD	X292.1027..NeuAc	7.9708		HCD	1.31191
UVPD	X138.055..HexNAc...CH6O3	1.10452		HCD	1.31191
UVPD	X144.0655..HexNAc...C2H4O2	0.8816		HCD	1.51021
UVPD	X204.0867..HexNAc	12.3964		HCD	1.51021
UVPD	X274.0921..NeuAc.H2O	2.88062		HCD	1.42992
UVPD	X292.1027..NeuAc	2.61179		HCD	1.42992
UVPD	X138.055..HexNAc...CH6O3	0.549595		HCD	1.25006
UVPD	X144.0655..HexNAc...C2H4O2	0.814574		HCD	1.25006
UVPD	X204.0867..HexNAc	10.6209		HCD	1.5424
UVPD	X274.0921..NeuAc.H2O	6.27605		HCD	1.5424
UVPD	X292.1027..NeuAc	4.35102		HCD	1.76258
UVPD	X138.055..HexNAc...CH6O3	0.292318		HCD	1.76258
UVPD	X144.0655..HexNAc...C2H4O2	0.260441		HCD	1.26967
UVPD	X204.0867..HexNAc	4.06464		HCD	1.26967
UVPD	X274.0921..NeuAc.H2O	5.77694		HCD	1.56759
UVPD	X292.1027..NeuAc	4.43563		HCD	1.56759
UVPD	X138.055..HexNAc...CH6O3	1.23984		HCD	1.60762
UVPD	X144.0655..HexNAc...C2H4O2	1.02441		HCD	1.60762
UVPD	X204.0867..HexNAc	7.38705		HCD	1.42974
UVPD	X274.0921..NeuAc.H2O	0.486846		HCD	1.42974
UVPD	X292.1027..NeuAc	0.415305		HCD	1.45313
UVPD	X138.055..HexNAc...CH6O3	0.957894		HCD	1.45313
UVPD	X144.0655..HexNAc...C2H4O2	1.11684		HCD	1.39217
UVPD	X204.0867..HexNAc	25.0305		HCD	1.39217
UVPD	X138.055..HexNAc...CH6O3	0.657001		HCD	2.1398
UVPD	X144.0655..HexNAc...C2H4O2	0.751643		HCD	2.1398
UVPD	X204.0867..HexNAc	12.8241		HCD	1.55411
UVPD	X292.1027..NeuAc	0.0352786		HCD	1.55411
UVPD	X138.055..HexNAc...CH6O3	0.989708		HCD	1.43071
UVPD	X144.0655..HexNAc...C2H4O2	0.632482		HCD	1.43071
UVPD	X204.0867..HexNAc	10.0946		HCD	1.4976
UVPD	X274.0921..NeuAc.H2O	0.132073		HCD	1.4976
UVPD	X292.1027..NeuAc	0.112356		HCD	1.5877
UVPD	X138.055..HexNAc...CH6O3	1.07358		HCD	1.5877
UVPD	X144.0655..HexNAc...C2H4O2	0.735362		HCD	1.68582
UVPD	X204.0867..HexNAc	8.94925		HCD	1.68582
UVPD	X274.0921..NeuAc.H2O	5.07548		HCD	1.22283
UVPD	X292.1027..NeuAc	3.49234		HCD	1.22283
UVPD	X138.055..HexNAc...CH6O3	0.784516		HCD	1.31118
UVPD	X144.0655..HexNAc...C2H4O2	0.705572		HCD	1.31118
UVPD	X204.0867..HexNAc	11.2152		HCD	1.58437
UVPD	X274.0921..NeuAc.H2O	2.75362		HCD	1.58437
UVPD	X292.1027..NeuAc	2.28721		HCD	1.58135
UVPD	X138.055..HexNAc...CH6O3	1.15012		HCD	1.58135
UVPD	X144.0655..HexNAc...C2H4O2	0.856671		HCD	1.60029
UVPD	X204.0867..HexNAc	20.4413		HCD	1.60029
UVPD	X274.0921..NeuAc.H2O	1.73143		HCD	1.45449
UVPD	X292.1027..NeuAc	1.31352		HCD	1.45449
UVPD	X138.055..HexNAc...CH6O3	1.04405		HCD	1.85634
UVPD	X144.0655..HexNAc...C2H4O2	1.15814		HCD	1.85634
UVPD	X204.0867..HexNAc	26.0476		HCD	1.5596
UVPD	X138.055..HexNAc...CH6O3	0.648587		HCD	1.5596
UVPD	X144.0655..HexNAc...C2H4O2	0.701462		HCD	1.08267
UVPD	X204.0867..HexNAc	13.6986		HCD	1.08267
UVPD	X274.0921..NeuAc.H2O	0.62785		HCD	1.42043
UVPD	X292.1027..NeuAc	0.488047		HCD	1.42043
UVPD	X138.055..HexNAc...CH6O3	1.16021		HCD	1.66543
UVPD	X144.0655..HexNAc...C2H4O2	0.705237		HCD	1.66543
UVPD	X204.0867..HexNAc	10.5105		HCD	1.60841
UVPD	X274.0921..NeuAc.H2O	0.304096		HCD	1.60841
UVPD	X292.1027..NeuAc	0.26984		HCD	1.82378
UVPD	X138.055..HexNAc...CH6O3	0.989991		HCD	1.82378
UVPD	X144.0655..HexNAc...C2H4O2	0.743567		HCD	1.38282
UVPD	X204.0867..HexNAc	10.2658		HCD	1.38282
UVPD	X274.0921..NeuAc.H2O	5.54528		HCD	0
UVPD	X292.1027..NeuAc	3.82661		HCD	0
UVPD	X138.055..HexNAc...CH6O3	1.02227		HCD	1.23028
UVPD	X144.0655..HexNAc...C2H4O2	0.902795		HCD	1.23028
UVPD	X204.0867..HexNAc	13.6215		HCD	1.65421
UVPD	X274.0921..NeuAc.H2O	0.727081		HCD	1.65421
UVPD	X292.1027..NeuAc	0.572467		HCD	1.22273
UVPD	X138.055..HexNAc...CH6O3	0.298675		HCD	1.22273
UVPD	X144.0655..HexNAc...C2H4O2	0.438079		HCD	1.31728
UVPD	X204.0867..HexNAc	7.9167		HCD	1.31728
UVPD	X138.055..HexNAc...CH6O3	1.21536		HCD	1.78081
UVPD	X144.0655..HexNAc...C2H4O2	0.818764		HCD	1.78081
UVPD	X204.0867..HexNAc	9.26985		HCD	1.75651
UVPD	X274.0921..NeuAc.H2O	5.52966		HCD	1.75651
UVPD	X292.1027..NeuAc	3.82968		HCD	1.77385
UVPD	X138.055..HexNAc...CH6O3	1.47608		HCD	1.77385
UVPD	X144.0655..HexNAc...C2H4O2	0.589186		HCD	1.59097
UVPD	X204.0867..HexNAc	9.07009		HCD	1.59097
UVPD	X274.0921..NeuAc.H2O	2.9988		HCD	1.34841
UVPD	X292.1027..NeuAc	2.69359		HCD	1.34841
UVPD	X138.055..HexNAc...CH6O3	0.677681		HCD	1.78445
UVPD	X144.0655..HexNAc...C2H4O2	0.702314		HCD	1.78445
UVPD	X204.0867..HexNAc	9.66989		HCD	2.10929
UVPD	X274.0921..NeuAc.H2O	3.96718		HCD	2.10929
UVPD	X292.1027..NeuAc	4.05382		HCD	1.636
UVPD	X138.055..HexNAc...CH6O3	1.22416		HCD	1.636
UVPD	X144.0655..HexNAc...C2H4O2	0.950481		HCD	1.506
UVPD	X204.0867..HexNAc	13.2728		HCD	1.506
UVPD	X274.0921..NeuAc.H2O	0.847442		HCD	1.8287
UVPD	X292.1027..NeuAc	1.12621		HCD	1.8287
UVPD	X138.055..HexNAc...CH6O3	0.854294		HCD	1.16539
UVPD	X144.0655..HexNAc...C2H4O2	0.70064		HCD	1.16539
UVPD	X204.0867..HexNAc	9.51519		HCD	1.61553
UVPD	X274.0921..NeuAc.H2O	3.64007		HCD	1.61553
UVPD	X292.1027..NeuAc	2.78517		HCD	1.53298
UVPD	X138.055..HexNAc...CH6O3	0.749397		HCD	1.53298
UVPD	X144.0655..HexNAc...C2H4O2	0.80866		HCD	1.38484
UVPD	X204.0867..HexNAc	7.04994		HCD	1.38484
UVPD	X274.0921..NeuAc.H2O	6.06312		HCD	1.78396
UVPD	X292.1027..NeuAc	3.85172		HCD	1.78396
UVPD	X138.055..HexNAc...CH6O3	1.10606		HCD	1.8273
UVPD	X144.0655..HexNAc...C2H4O2	0.744187		HCD	1.8273
UVPD	X204.0867..HexNAc	9.94293		HCD	2.04022
UVPD	X274.0921..NeuAc.H2O	0.493484		HCD	2.04022
UVPD	X292.1027..NeuAc	0.492783		HCD	1.6352
UVPD	X138.055..HexNAc...CH6O3	0.450125		HCD	1.6352
UVPD	X144.0655..HexNAc...C2H4O2	0.518868		HCD	1.26853
UVPD	X204.0867..HexNAc	13.1467		HCD	1.26853
UVPD	X274.0921..NeuAc.H2O	0.266247		HCD	1.84787
UVPD	X292.1027..NeuAc	0.188873		HCD	1.84787
UVPD	X138.055..HexNAc...CH6O3	0.468876		HCD	1.4567
UVPD	X144.0655..HexNAc...C2H4O2	0.588561		HCD	1.4567
UVPD	X204.0867..HexNAc	11.2082		HCD	1.68104
UVPD	X274.0921..NeuAc.H2O	0.314718		HCD	1.68104
UVPD	X292.1027..NeuAc	0.238636		HCD	1.36213
UVPD	X138.055..HexNAc...CH6O3	0.927602		HCD	1.36213
UVPD	X144.0655..HexNAc...C2H4O2	0.666671		HCD	2.01418
UVPD	X204.0867..HexNAc	9.12352		HCD	2.01418
UVPD	X274.0921..NeuAc.H2O	5.27356		HCD	0.97992
UVPD	X292.1027..NeuAc	4.85594		HCD	0.97992
UVPD	X138.055..HexNAc...CH6O3	0.655786		HCD	1.62501
UVPD	X144.0655..HexNAc...C2H4O2	0.741155		HCD	1.62501
UVPD	X204.0867..HexNAc	12.3121		HCD	1.48934
UVPD	X274.0921..NeuAc.H2O	0.277073		HCD	1.48934
UVPD	X292.1027..NeuAc	0.239365		HCD	1.49321
UVPD	X138.055..HexNAc...CH6O3	1.10977		HCD	1.49321
UVPD	X144.0655..HexNAc...C2H4O2	0.869059		HCD	1.06925
UVPD	X204.0867..HexNAc	8.30706		HCD	1.06925
UVPD	X274.0921..NeuAc.H2O	2.05873		HCD	1.22723
UVPD	X292.1027..NeuAc	1.48794		HCD	1.22723
UVPD	X138.055..HexNAc...CH6O3	0.728678		HCD	1.30749
UVPD	X144.0655..HexNAc...C2H4O2	0.555812		HCD	1.30749
UVPD	X204.0867..HexNAc	10.4084		HCD	1.97269
UVPD	X274.0921..NeuAc.H2O	0.354981		HCD	1.97269
UVPD	X292.1027..NeuAc	0.441451		HCD	1.6113
UVPD	X138.055..HexNAc...CH6O3	0.724176		HCD	1.6113
UVPD	X144.0655..HexNAc...C2H4O2	0.670663		HCD	1.20736
UVPD	X204.0867..HexNAc	8.40426		HCD	1.20736
UVPD	X274.0921..NeuAc.H2O	5.76358		HCD	1.44307
UVPD	X292.1027..NeuAc	4.06198		HCD	1.44307
UVPD	X138.055..HexNAc...CH6O3	0.824158		HCD	1.59947
UVPD	X144.0655..HexNAc...C2H4O2	0.603957		HCD	1.59947
UVPD	X204.0867..HexNAc	6.53142		HCD	1.48349
UVPD	X274.0921..NeuAc.H2O	0.686572		HCD	1.48349
UVPD	X292.1027..NeuAc	0.428559		HCD	1.42643
UVPD	X138.055..HexNAc...CH6O3	0.981216		HCD	1.42643
UVPD	X144.0655..HexNAc...C2H4O2	0.740676		HCD	1.66641
UVPD	X204.0867..HexNAc	8.46703		HCD	1.66641
UVPD	X274.0921..NeuAc.H2O	5.34782		HCD	0.993857
UVPD	X292.1027..NeuAc	3.6849		HCD	0.993857
UVPD	X138.055..HexNAc...CH6O3	0.22984		HCD	1.65986
UVPD	X144.0655..HexNAc...C2H4O2	0.175933		HCD	1.65986
UVPD	X204.0867..HexNAc	2.92597		HCD	1.55591
UVPD	X274.0921..NeuAc.H2O	0.222763		HCD	1.55591
UVPD	X292.1027..NeuAc	0.244635		HCD	1.74347
UVPD	X138.055..HexNAc...CH6O3	0.934347		HCD	1.74347
UVPD	X144.0655..HexNAc...C2H4O2	0.613756		HCD	1.61421
UVPD	X204.0867..HexNAc	8.29551		HCD	1.61421
UVPD	X274.0921..NeuAc.H2O	5.75708		HCD	1.6199
UVPD	X292.1027..NeuAc	4.47644		HCD	1.6199
UVPD	X138.055..HexNAc...CH6O3	0.870641		HCD	1.69594
UVPD	X144.0655..HexNAc...C2H4O2	0.74497		HCD	1.69594
UVPD	X204.0867..HexNAc	9.28483		HCD	2.07953
UVPD	X274.0921..NeuAc.H2O	3.88609		HCD	2.07953
UVPD	X292.1027..NeuAc	3.7092		HCD	2.05755
UVPD	X138.055..HexNAc...CH6O3	1.18702		HCD	2.05755
UVPD	X144.0655..HexNAc...C2H4O2	0.857012		HCD	1.06698
UVPD	X204.0867..HexNAc	8.17645		HCD	1.06698
UVPD	X274.0921..NeuAc.H2O	0.408379		HCD	1.25616
UVPD	X292.1027..NeuAc	0.403288		HCD	1.25616
UVPD	X138.055..HexNAc...CH6O3	1.37812		HCD	1.3855
UVPD	X144.0655..HexNAc...C2H4O2	0.796269		HCD	1.3855
UVPD	X204.0867..HexNAc	11.9332		HCD	1.71707
UVPD	X274.0921..NeuAc.H2O	0.201517		HCD	1.71707
UVPD	X292.1027..NeuAc	0.264164		HCD	1.68306
UVPD	X138.055..HexNAc...CH6O3	1.07624		HCD	1.68306
UVPD	X144.0655..HexNAc...C2H4O2	0.794801		HCD	1.57981
UVPD	X204.0867..HexNAc	9.10557		HCD	1.57981
UVPD	X274.0921..NeuAc.H2O	3.89614		HCD	1.85268
UVPD	X292.1027..NeuAc	2.8197		HCD	1.85268
UVPD	X138.055..HexNAc...CH6O3	1.00243		HCD	1.45364
UVPD	X144.0655..HexNAc...C2H4O2	0.651496		HCD	1.45364
UVPD	X204.0867..HexNAc	8.94772		HCD	1.59744
UVPD	X274.0921..NeuAc.H2O	3.57932		HCD	1.59744
UVPD	X292.1027..NeuAc	2.55959		HCD	1.83014
UVPD	X138.055..HexNAc...CH6O3	0.173157		HCD	1.83014
UVPD	X144.0655..HexNAc...C2H4O2	0.295782		HCD	2.25221
UVPD	X204.0867..HexNAc	8.03485		HCD	2.25221
UVPD	X274.0921..NeuAc.H2O	5.93504		HCD	1.81232
UVPD	X292.1027..NeuAc	3.93815		HCD	1.81232
UVPD	X138.055..HexNAc...CH6O3	0.632585		HCD	1.35246
UVPD	X144.0655..HexNAc...C2H4O2	0.446597		HCD	1.35246
UVPD	X204.0867..HexNAc	8.87245		HCD	1.2725
UVPD	X274.0921..NeuAc.H2O	7.75944		HCD	1.2725
UVPD	X292.1027..NeuAc	7.28965		HCD	1.565
UVPD	X138.055..HexNAc...CH6O3	1.43729		HCD	1.565
UVPD	X144.0655..HexNAc...C2H4O2	0.632161		HCD	1.96171
UVPD	X204.0867..HexNAc	9.50599		HCD	1.96171
UVPD	X274.0921..NeuAc.H2O	0.99112		HCD	1.89202
UVPD	X292.1027..NeuAc	0.954056		HCD	1.89202
UVPD	X138.055..HexNAc...CH6O3	0.450741		HCD	2.15009
UVPD	X144.0655..HexNAc...C2H4O2	0.244737		HCD	2.15009
UVPD	X204.0867..HexNAc	4.38754		HCD	1.85921
UVPD	X274.0921..NeuAc.H2O	5.55903		HCD	1.85921
UVPD	X292.1027..NeuAc	4.51918		HCD	1.67735
UVPD	X138.055..HexNAc...CH6O3	0.50751		HCD	1.67735
UVPD	X144.0655..HexNAc...C2H4O2	0.767692		HCD	1.57758
UVPD	X204.0867..HexNAc	9.00012		HCD	1.57758
UVPD	X274.0921..NeuAc.H2O	2.19393		HCD	1.51532
UVPD	X292.1027..NeuAc	1.73131		HCD	1.51532
UVPD	X138.055..HexNAc...CH6O3	0.999066		HCD	1.53323
UVPD	X144.0655..HexNAc...C2H4O2	1.27053		HCD	1.53323
UVPD	X204.0867..HexNAc	28.5247		HCD	1.64921
UVPD	X138.055..HexNAc...CH6O3	0.94458		HCD	1.64921
UVPD	X144.0655..HexNAc...C2H4O2	1.24255		HCD	1.17104
UVPD	X204.0867..HexNAc	27.3648		HCD	1.17104
UVPD	X138.055..HexNAc...CH6O3	0.546764		HCD	1.5031
UVPD	X144.0655..HexNAc...C2H4O2	0.579015		HCD	1.5031
UVPD	X204.0867..HexNAc	13.0387		HCD	1.43337
UVPD	X274.0921..NeuAc.H2O	2.38615		HCD	1.43337
UVPD	X292.1027..NeuAc	2.60469		HCD	1.06848
UVPD	X138.055..HexNAc...CH6O3	0.991252		HCD	1.06848
UVPD	X144.0655..HexNAc...C2H4O2	0.59302		HCD	1.84349
UVPD	X204.0867..HexNAc	5.92947		HCD	1.84349
UVPD	X274.0921..NeuAc.H2O	1.83928		HCD	1.34263
UVPD	X292.1027..NeuAc	1.38113		HCD	1.34263
UVPD	X138.055..HexNAc...CH6O3	1.28483		HCD	1.89265
UVPD	X144.0655..HexNAc...C2H4O2	0.662375		HCD	1.89265
UVPD	X204.0867..HexNAc	10.4616		HCD	1.32183
UVPD	X274.0921..NeuAc.H2O	0.609949		HCD	1.32183
UVPD	X292.1027..NeuAc	0.656045		HCD	1.53787
UVPD	X138.055..HexNAc...CH6O3	0.51313		HCD	1.53787
UVPD	X144.0655..HexNAc...C2H4O2	0.316909		HCD	1.71582
UVPD	X204.0867..HexNAc	4.23448		HCD	1.71582
UVPD	X274.0921..NeuAc.H2O	5.81959		HCD	1.50416
UVPD	X292.1027..NeuAc	4.43377		HCD	1.50416
UVPD	X138.055..HexNAc...CH6O3	0.876082		HCD	2.14203
UVPD	X144.0655..HexNAc...C2H4O2	0.773622		HCD	2.14203
UVPD	X204.0867..HexNAc	9.86667		HCD	1.24744
UVPD	X274.0921..NeuAc.H2O	0.295252		HCD	1.24744
UVPD	X292.1027..NeuAc	0.389914		HCD	1.82326
UVPD	X138.055..HexNAc...CH6O3	1.18961		HCD	1.82326
UVPD	X144.0655..HexNAc...C2H4O2	0.890827		HCD	1.40448
UVPD	X204.0867..HexNAc	10.9607		HCD	1.40448
UVPD	X274.0921..NeuAc.H2O	1.25258		HCD	1.16671
UVPD	X292.1027..NeuAc	1.02389		HCD	1.16671
UVPD	X138.055..HexNAc...CH6O3	0.189327		HCD	1.93758
UVPD	X144.0655..HexNAc...C2H4O2	0.12556		HCD	1.93758
UVPD	X204.0867..HexNAc	2.75426		HCD	1.99094
UVPD	X274.0921..NeuAc.H2O	0.216915		HCD	1.99094
UVPD	X292.1027..NeuAc	0.216554		HCD	1.19117
UVPD	X138.055..HexNAc...CH6O3	0.931111		HCD	1.19117
UVPD	X144.0655..HexNAc...C2H4O2	0.802624		HCD	2.06692
UVPD	X204.0867..HexNAc	8.55757		HCD	2.06692
UVPD	X274.0921..NeuAc.H2O	0.677727		HCD	1.67739
UVPD	X292.1027..NeuAc	0.520101		HCD	1.67739
UVPD	X138.055..HexNAc...CH6O3	0.774546		HCD	1.06651
UVPD	X144.0655..HexNAc...C2H4O2	0.816419		HCD	1.06651
UVPD	X204.0867..HexNAc	16.6054		HCD	1.5233
UVPD	X274.0921..NeuAc.H2O	0.0334793		HCD	1.5233
UVPD	X292.1027..NeuAc	0.0269071		HCD	1.60189
UVPD	X138.055..HexNAc...CH6O3	0.84281		HCD	1.60189
UVPD	X144.0655..HexNAc...C2H4O2	0.630537		HCD	1.57485
UVPD	X204.0867..HexNAc	6.15993		HCD	1.57485
UVPD	X274.0921..NeuAc.H2O	0.505964		HCD	1.44879
UVPD	X292.1027..NeuAc	0.600506		HCD	1.44879
UVPD	X138.055..HexNAc...CH6O3	0.847073		HCD	2.16612
UVPD	X144.0655..HexNAc...C2H4O2	0.641101		HCD	2.16612
UVPD	X204.0867..HexNAc	9.51121		HCD	1.649
UVPD	X274.0921..NeuAc.H2O	0.543641		HCD	1.649
[truncated: 11,668 more rows]

[truncated: 1 more sheets: Darula et al., JPR, 2019]
